# Supplementary material for: Systematic integrated analyses of methylomic and transcriptomic impacts of early combined botanicals on estrogen receptor-negative mammary cancer
Source: Sci Rep. 2021 May 4;11:9481. doi: 10.1038/s41598-021-89131-5 (PMC8096837; doi:10.1038/s41598-021-89131-5)
Supplement: Supplementary file 1 — Supplementary Information 1. [file 41598_2021_89131_MOESM1_ESM.xlsx]

## Sheet: Table_S1_Transcript_BSp
Gene	Fold change (log2)	Average Expression	t	P-value	FDR	B	Significant
Ubl5	-0.641493	6.14946	-6.08535	8.9531e-06	0.0331778	3.70295	NO
Shroom2	0.758668	4.48978	5.7395	1.83618e-05	0.0331778	2.92768	NO
Elk4	0.636275	4.50825	5.71602	1.92901e-05	0.0331778	2.89198	NO
Supt6	0.401956	6.64592	5.62002	2.36148e-05	0.0331778	2.81886	NO
Ylpm1	0.541425	5.62019	5.62146	2.35433e-05	0.0331778	2.80738	NO
Rreb1	0.418445	5.93943	5.52608	2.88152e-05	0.0331778	2.63068	NO
Dennd4a	0.560527	4.05638	5.62602	2.33175e-05	0.0331778	2.62474	NO
Srrm2	0.40172	9.15978	5.44849	3.39896e-05	0.0331778	2.46219	NO
Atp5d	-0.324358	7.63414	-5.39933	3.77534e-05	0.0331778	2.38168	NO
Mlxip	0.747484	6.34125	5.39268	3.8294e-05	0.0331778	2.37053	NO
Rpl18	-0.387826	9.14417	-5.39928	3.77574e-05	0.0331778	2.36354	NO
Ndufc2	-0.43781	6.26397	-5.3456	4.23574e-05	0.0331778	2.27726	NO
Bdp1	0.484012	4.38331	5.35905	4.11531e-05	0.0331778	2.19264	NO
Arhgef11	0.503627	4.97015	5.31297	4.54311e-05	0.0331778	2.17832	NO
Med12	0.464876	5.59456	5.28933	4.77987e-05	0.0331778	2.15824	NO
Pkd1	0.594174	5.01349	5.29817	4.68992e-05	0.0331778	2.14758	NO
Uqcc3	-0.511807	4.7351	-5.29415	4.73061e-05	0.0331778	2.12893	NO
Gcn1l1	0.640078	6.30226	5.25033	5.1986e-05	0.0331778	2.08818	NO
Mrpl27	-0.426541	4.80924	-5.26532	5.0334e-05	0.0331778	2.08622	NO
Ndufa7	-0.619228	5.36931	-5.24243	5.2879e-05	0.0331778	2.05969	NO
Uba52	-0.512716	6.98078	-5.21219	5.64446e-05	0.0331778	2.01181	NO
Cdk12	0.375991	5.29409	5.19492	5.8589e-05	0.0331778	1.96625	NO
Smim22	-0.858583	4.6569	-5.19863	5.81216e-05	0.0331778	1.9244	NO
Smchd1	0.454059	5.33073	5.07051	7.67231e-05	0.0417757	1.72071	NO
Etfb	-0.386617	6.29502	-4.99305	9.08191e-05	0.0472304	1.57061	NO
Htt	0.386287	6.56792	4.98015	9.34132e-05	0.0472304	1.54436	NO
Anapc16	-0.357544	5.17098	-4.96214	9.71583e-05	0.04743	1.50153	NO
Dnmt1	0.393061	7.22388	4.92191	0.00010609	0.0500639	1.42627	NO
Ndufa2	-0.674045	6.12535	-4.88159	0.000115882	0.0518105	1.34467	NO
Zfp715	0.452906	4.75855	4.86638	0.00011981	0.0518105	1.29417	NO
Myo5c	0.625018	5.73225	4.84584	0.000125335	0.0518105	1.27227	NO
Setd2	0.397654	6.28529	4.83593	0.00012809	0.0518105	1.25119	NO
Gigyf2	0.469662	6.17315	4.78857	0.00014214	0.0535137	1.15465	NO
Atg2b	0.415983	5.32639	4.78815	0.000142271	0.0535137	1.15438	NO
Tmem131	0.356231	6.64754	4.78379	0.000143641	0.0535137	1.14402	NO
Fmc1	-0.676545	3.61879	-4.85916	0.000121724	0.0518105	1.11833	NO
Spry2	-0.438115	6.50289	-4.76941	0.000148261	0.0538188	1.11521	NO
Nup98	0.337318	5.99358	4.75149	0.000154227	0.0545847	1.07934	NO
D8Ertd738e	-0.42825	6.81608	-4.71945	0.000165511	0.0571498	1.01255	NO
Eif4g1	0.558911	8.26827	4.69731	0.000173797	0.0582596	0.970131	NO
Zmym2	0.288562	5.54968	4.68914	0.000176956	0.0582596	0.954167	NO
Fam173a	-0.534313	4.63326	-4.65397	0.000191252	0.0615352	0.873362	NO
Acadsb	0.597914	5.61712	4.59786	0.000216531	0.0625449	0.767461	NO
Nbeal2	0.486402	5.511	4.57233	0.000229128	0.0625449	0.714797	NO
Zfp932	0.395799	5.69649	4.55639	0.000237369	0.0625449	0.681272	NO
Pus7	0.268649	5.43253	4.55463	0.000238292	0.0625449	0.680123	NO
Zfp871	0.295515	6.58	4.55765	0.000236707	0.0625449	0.678915	NO
Ammecr1l	0.302629	5.94328	4.55053	0.00024047	0.0625449	0.66757	NO
Atp5e	-0.812018	7.0916	-4.54562	0.000243105	0.0625449	0.655719	NO
D3Ertd254e	0.368018	4.7521	4.53436	0.00024925	0.0625449	0.638085	NO
Pacs2	0.48217	5.53592	4.52525	0.000254343	0.0625449	0.619241	NO
Csf2rb	1.58971	5.38709	4.51738	0.000258822	0.0625449	0.603987	YES
Cbl	0.309875	5.98709	4.49992	0.000269055	0.0625449	0.562791	NO
Snrnp25	-0.402208	4.07346	-4.51204	0.000261907	0.0625449	0.560235	NO
Tiam2	0.488402	4.72658	4.49116	0.000274338	0.0625449	0.550795	NO
Baz2a	0.304163	6.97973	4.48978	0.00027518	0.0625449	0.53852	NO
Strn3	0.293188	5.8251	4.48352	0.000279034	0.0625449	0.530551	NO
Flrt3	-1.24116	6.07606	-4.48038	0.000280986	0.0625449	0.527183	YES
Ankrd52	0.437059	6.47014	4.48149	0.000280296	0.0625449	0.521632	NO
Ubxn6	-0.301328	5.4551	-4.47724	0.000282958	0.0625449	0.521617	NO
Zfp236	0.330047	4.91435	4.47598	0.00028375	0.0625449	0.521311	NO
Birc6	0.480053	6.22771	4.46634	0.000289897	0.0625449	0.491845	NO
Srcap	0.484094	7.05805	4.46373	0.000291585	0.0625449	0.484661	NO
Afap1	0.383789	5.66595	4.45024	0.000300457	0.0627346	0.463233	NO
Ncoa6	0.479567	6.24891	4.44894	0.000301332	0.0627346	0.455402	NO
Tomm6	-0.597138	6.24106	-4.39833	0.000337249	0.0691947	0.351904	NO
Dync1h1	0.289437	8.62007	4.37061	0.000358729	0.0711445	0.302176	NO
Ndst2	0.335745	4.75484	4.35823	0.000368766	0.0711445	0.283508	NO
Atp7a	0.649149	4.65336	4.3591	0.00036805	0.0711445	0.283209	NO
Arel1	0.544989	5.94198	4.3644	0.000363733	0.0711445	0.281892	NO
Elob	-0.457384	6.25807	-4.34845	0.000376897	0.0711445	0.247833	NO
Fis1	-0.276873	6.31817	-4.34844	0.000376904	0.0711445	0.246799	NO
Pds5a	0.261524	6.95907	4.33803	0.000385749	0.0713256	0.223821	NO
Ndufb7	-0.472945	6.29368	-4.33549	0.00038794	0.0713256	0.220663	NO
Pfas	0.401199	5.06347	4.31194	0.000408862	0.0738452	0.188135	NO
Wnk1	0.551002	6.32598	4.30843	0.000412077	0.0738452	0.163803	NO
Dennd2d	0.341793	6.24559	4.27815	0.000440894	0.0780217	0.100403	NO
Ndufa1	-0.741956	4.84136	-4.25305	0.000466313	0.0799001	0.0712743	NO
Grcc10	-0.433305	6.04672	-4.25899	0.000460166	0.0799001	0.0643479	NO
Txndc17	-0.391928	6.34542	-4.25101	0.00046844	0.0799001	0.044805	NO
Parp4	0.40559	5.78453	4.24453	0.000475269	0.0800999	0.0378957	NO
Chchd2	-0.310383	8.15459	-4.22477	0.000496722	0.0827305	-0.00171703	NO
Ssr4	-0.325559	6.44789	-4.21327	0.000509658	0.0829704	-0.0346909	NO
Lamtor3	-0.300522	4.79159	-4.19906	0.000526106	0.0829704	-0.0382596	NO
Rps15	-0.488934	9.35929	-4.20046	0.000524461	0.0829704	-0.0409837	NO
Wiz	0.485879	5.20162	4.1948	0.000531142	0.0829704	-0.0555993	NO
Foxk1	0.318444	6.00118	4.19977	0.00052527	0.0829704	-0.0592066	NO
Bend3	0.455216	3.70114	4.19297	0.000533326	0.0829704	-0.087082	NO
Rps5	-0.341867	9.34188	-4.1754	0.000554691	0.0833584	-0.0923227	NO
Pde12	0.394448	4.38023	4.17238	0.000558459	0.0833584	-0.092683	NO
Morc2a	0.27598	6.14839	4.1744	0.000555931	0.0833584	-0.114052	NO
Rps27a	-0.531867	9.41295	-4.15642	0.000578754	0.0833584	-0.1306	NO
Cox7a2l	-0.273305	7.11756	-4.16465	0.000568198	0.0833584	-0.135434	NO
Dpm3	-0.834582	4.15329	-4.14917	0.000588213	0.0833584	-0.149988	NO
Supt16	0.253922	6.81916	4.15266	0.000583636	0.0833584	-0.16232	NO
Hipk3	0.359491	7.24426	4.14896	0.000588495	0.0833584	-0.168719	NO
Rexo1	0.349279	5.64968	4.14427	0.000594702	0.0833584	-0.169258	NO
Cdc42bpb	0.322524	6.54832	4.14525	0.000593394	0.0833584	-0.17745	NO
Trp53bp1	0.350228	6.56683	4.13793	0.000603193	0.0836521	-0.192619	NO
Pdzd8	0.31404	5.86535	4.1231	0.000623551	0.0836521	-0.216924	NO
Apc	0.276108	6.77106	4.12482	0.000621159	0.0836521	-0.220479	NO
Jam2	0.767636	4.69568	4.106	0.000647881	0.0836521	-0.226481	NO
Anapc13	-0.640042	5.38537	-4.10603	0.000647833	0.0836521	-0.237759	NO
Uqcr10	-0.70687	6.30453	-4.11301	0.000637795	0.0836521	-0.241039	NO
Cops9	-0.653861	6.51111	-4.10456	0.000649977	0.0836521	-0.259848	NO
Ppp1r15b	0.527971	6.93091	4.09926	0.000657736	0.083888	-0.273618	NO
Cox6a1	-0.468348	7.10253	-4.09094	0.000670104	0.0847023	-0.288566	NO
Ddx51	0.299622	4.58061	4.07427	0.000695593	0.0862453	-0.289099	NO
Spg11	0.382673	5.62692	4.0833	0.000681656	0.0854	-0.293258	NO
Sos1	0.328457	5.3186	4.06337	0.000712771	0.0862453	-0.326369	NO
Tcf12	0.526228	6.31128	4.0687	0.000704313	0.0862453	-0.335338	NO
Gon4l	0.291795	6.34041	4.06578	0.000708932	0.0862453	-0.342024	NO
Eml4	0.353238	4.28217	4.04284	0.000746323	0.086604	-0.351751	NO
Micos13	-0.38802	5.70264	-4.05325	0.000729112	0.086604	-0.357011	NO
Ppp4r4	0.928156	1.21065	4.47475	0.000284528	0.0625449	-0.363	NO
Prdx5	-0.391582	6.80491	-4.04786	0.000737977	0.086604	-0.379651	NO
Kmt2b	0.276432	6.62478	4.04794	0.000737839	0.086604	-0.380645	NO
Tmem72	0.347143	6.92785	4.04375	0.000744792	0.086604	-0.389516	NO
Gpcpd1	0.936372	4.47538	4.02147	0.000782919	0.0879666	-0.394007	NO
Cd44	0.747225	7.6652	4.03665	0.000756733	0.0870981	-0.398272	NO
Atox1	-0.62378	5.38868	-4.02727	0.000772813	0.0879666	-0.402921	NO
Rpap1	0.479097	6.09328	4.02243	0.000781227	0.0879666	-0.429335	NO
Tet2	0.641101	5.17682	4.008	0.000806901	0.0888082	-0.431664	NO
Rpl41	-0.774339	9.50463	-4.00001	0.00082148	0.0894592	-0.450149	NO
Sh3d19	0.385506	6.17317	4.01317	0.00079762	0.0888082	-0.450386	NO
Ubr5	0.471388	6.63866	4.00672	0.000809229	0.0888082	-0.466725	NO
Mon2	0.323628	5.9217	3.98903	0.000841947	0.0909882	-0.495686	NO
Cenpx	-0.416573	4.99552	-3.96809	0.00088239	0.0932003	-0.513474	NO
Rpl23a	-0.478449	9.63286	-3.95437	0.000909959	0.0932003	-0.542392	NO
Bloc1s1	-0.513832	4.85239	-3.94613	0.000926923	0.0932003	-0.552648	NO
Tvp23b	-0.313114	6.78558	-3.9647	0.00088913	0.0932003	-0.553359	NO
Atp5h	-0.455745	7.25018	-3.96307	0.000892393	0.0932003	-0.554051	NO
Myl6	-0.548453	8.76837	-3.95392	0.000910878	0.0932003	-0.555303	NO
Psmb5	-0.351987	5.50952	-3.95596	0.000906713	0.0932003	-0.555725	NO
Mrpl33	-0.45145	5.05011	-3.94234	0.000934834	0.0932003	-0.567116	NO
Malt1	0.265075	4.77871	3.93741	0.00094522	0.0935768	-0.569132	NO
Rpl36	-0.689824	8.35372	-3.94886	0.000921267	0.0932003	-0.57049	NO
Ms4a2	2.17124	-0.630494	5.49547	3.07524e-05	0.0331778	-0.587388	YES
Cox6b1	-0.459828	7.42295	-3.94283	0.000933807	0.0932003	-0.594639	NO
S100a1	-0.45322	6.95008	-3.9441	0.000931147	0.0932003	-0.595664	NO
Sin3a	0.276531	6.11465	3.92953	0.000962066	0.0939308	-0.623358	NO
Mtln	-0.588243	3.94011	-3.888	0.00105592	0.101692	-0.664335	NO
Oaz1	-0.235863	8.52544	-3.89892	0.0010304	0.0999134	-0.671522	NO
Cox20	-0.738372	4.2674	-3.87671	0.00108299	0.103229	-0.682914	NO
Tmem208	-0.374483	4.90349	-3.87528	0.00108646	0.103229	-0.700888	NO
Tubgcp6	0.468376	5.09334	3.86346	0.00111565	0.103909	-0.733202	NO
Naa25	0.401576	5.81086	3.86886	0.00110221	0.103909	-0.744737	NO
Mrpl14	-0.458946	4.9318	-3.85303	0.00114204	0.104308	-0.745795	NO
Ankrd17	0.291356	7.31982	3.86439	0.00111332	0.103909	-0.761436	NO
Dnajc13	0.26885	6.01833	3.85638	0.0011335	0.104201	-0.77383	NO
Polr1c	-0.219441	5.19702	-3.83876	0.00117914	0.105316	-0.78703	NO
Ndufs6	-0.535359	5.54068	-3.84319	0.0011675	0.105276	-0.787658	NO
Ddrgk1	-0.315986	6.76272	-3.84904	0.0011523	0.104571	-0.794517	NO
Abl2	0.299947	5.44649	3.82858	0.00120637	0.106593	-0.815226	NO
Cox7a2	-0.372282	7.08464	-3.83738	0.00118282	0.105316	-0.81747	NO
Uprt	0.54214	2.46727	3.93161	0.00095759	0.0939308	-0.81929	NO
Lrig2	0.266085	5.09396	3.81794	0.00123548	0.107967	-0.82326	NO
Snrnp48	-0.479072	3.76819	-3.80896	0.00126061	0.109071	-0.829778	NO
Xpo7	0.219232	6.20167	3.82642	0.00121222	0.106593	-0.839758	NO
Dip2a	0.360904	5.07204	3.79672	0.00129568	0.109071	-0.865274	NO
Polr1d	-0.230365	6.72925	-3.80758	0.00126453	0.109071	-0.881182	NO
Leprotl1	-0.280771	5.22018	-3.79254	0.00130788	0.109071	-0.881396	NO
Lig3	0.432659	7.99076	3.8017	0.00128129	0.109071	-0.88199	NO
Tmem256	-0.680591	5.19498	-3.78909	0.00131801	0.109071	-0.884072	NO
R3hdm1	0.47287	5.43426	3.79106	0.00131223	0.109071	-0.891704	NO
Nedd8	-0.272605	6.23451	-3.79279	0.00130712	0.109071	-0.909481	NO
Snx19	0.345	5.10166	3.77187	0.00136989	0.109568	-0.9213	NO
Prrc2c	0.259678	7.8852	3.78339	0.00133496	0.109071	-0.923337	NO
Snapc4	0.446218	5.68076	3.78015	0.0013447	0.109071	-0.924384	NO
Pfdn6	-0.434946	5.07932	-3.76722	0.00138424	0.110094	-0.927155	NO
Srp9	-0.319044	6.45263	-3.78463	0.00133125	0.109071	-0.927957	NO
Cic	0.381537	6.51195	3.78199	0.00133916	0.109071	-0.934766	NO
Ino80	0.274685	5.95607	3.77771	0.00135208	0.109071	-0.935923	NO
Rps3a1	-0.309748	10.1801	-3.75568	0.00142049	0.111104	-0.941545	NO
Cherp	0.272917	6.06085	3.77642	0.00135597	0.109071	-0.941734	NO
Rbm26	0.247864	6.38752	3.76149	0.0014021	0.110892	-0.976634	NO
Rabac1	-0.456131	6.94173	-3.75782	0.0014137	0.111104	-0.98375	NO
Rnaseh2c	-0.476759	4.68564	-3.72633	0.00151704	0.113077	-0.995908	NO
Ube3b	0.51548	6.11028	3.74912	0.00144153	0.11213	-0.997754	NO
Cmtr1	0.447369	5.47799	3.73828	0.00147695	0.113077	-1.00314	NO
Met	0.270302	5.98298	3.73701	0.00148118	0.113077	-1.02197	NO
Zfc3h1	0.314965	5.8944	3.73278	0.00149529	0.113077	-1.02615	NO
Ncoa2	0.259022	5.87628	3.73247	0.00149631	0.113077	-1.02666	NO
Zfp609	0.391686	5.85108	3.72999	0.00150466	0.113077	-1.03208	NO
Use1	-0.54924	5.68911	-3.72617	0.00151759	0.113077	-1.03476	NO
Ttll4	0.408948	4.19113	3.6964	0.00162225	0.115231	-1.03875	NO
Gnaz	-0.684725	1.88132	-3.8596	0.00112533	0.104126	-1.04086	NO
Dnmbp	0.476632	5.61023	3.71811	0.00154524	0.113937	-1.04965	NO
Supt4a	-0.466764	5.31763	-3.71158	0.001568	0.114505	-1.05069	NO
Dmxl1	0.25823	5.89785	3.72075	0.00153614	0.113859	-1.05156	NO
Ndufs7	-0.268055	5.84524	-3.71127	0.00156911	0.114505	-1.07162	NO
Iffo2	0.382467	4.73072	3.68821	0.00165225	0.115231	-1.0724	NO
Ndufb2	-0.513872	5.67618	-3.69899	0.00161287	0.115231	-1.08691	NO
Sema4a	0.467611	5.25913	3.69026	0.00164469	0.115231	-1.09855	NO
Usp4	0.289474	6.49911	3.69712	0.00161963	0.115231	-1.11185	NO
Sos2	0.319733	5.48302	3.68382	0.0016686	0.115231	-1.11243	NO
Hipk2	0.639299	3.52765	3.66226	0.0017511	0.117277	-1.11699	NO
Taf1	0.504001	4.68161	3.66384	0.00174493	0.117277	-1.11756	NO
Sipa1l3	0.438999	5.64546	3.6848	0.00166492	0.115231	-1.12124	NO
Atp6v0a2	0.346505	6.32015	3.69093	0.00164222	0.115231	-1.12366	NO
Gng5	-0.372594	6.18478	-3.68783	0.00165367	0.115231	-1.12497	NO
Atp5l	-0.463692	7.24282	-3.6867	0.00165787	0.115231	-1.1292	NO
Cox7a1	-0.972011	2.83568	-3.69236	0.00163697	0.115231	-1.1397	NO
Emc6	-0.306245	5.31718	-3.66991	0.00172138	0.116907	-1.13972	NO
Timm8b	-0.39435	5.44846	-3.67014	0.0017205	0.116907	-1.14206	NO
Yes1	0.243723	5.76786	3.66874	0.0017259	0.116907	-1.15567	NO
Stx8	-0.310647	4.47381	-3.64249	0.00183033	0.118319	-1.157	NO
Tbc1d5	0.25453	5.1023	3.65536	0.00177838	0.117277	-1.16018	NO
Naa38	-0.828066	3.95409	-3.63248	0.00187181	0.119237	-1.163	NO
Mapk6	0.41232	5.53927	3.65902	0.00176386	0.117277	-1.17268	NO
Pla2g4f	0.947274	3.71462	3.62696	0.00189506	0.119237	-1.17654	NO
Fkbp2	-0.392756	5.84321	-3.65468	0.00178106	0.117277	-1.18728	NO
Bicra	0.390051	4.50382	3.62237	0.00191463	0.119407	-1.1966	NO
Lrrc58	0.252181	6.61547	3.65565	0.00177721	0.117277	-1.19796	NO
Polr2g	-0.268427	5.87038	-3.64801	0.00180786	0.11828	-1.2022	NO
Dmxl2	0.580507	3.90981	3.60782	0.001978	0.11956	-1.21163	NO
Hsbp1	-0.316855	6.77038	-3.64674	0.001813	0.11828	-1.21541	NO
Brca2	0.528007	3.44904	3.6105	0.00196617	0.11956	-1.21619	NO
Zfyve26	0.335785	5.32122	3.63151	0.00187586	0.119237	-1.21646	NO
Pdcd5	-0.424157	4.62319	-3.60958	0.00197019	0.11956	-1.22731	NO
Cwc22	0.488418	5.52753	3.62904	0.00188626	0.119237	-1.22949	NO
Smg5	0.277709	6.48934	3.6333	0.00186837	0.119237	-1.24439	NO
Mrps21	-0.458092	5.82382	-3.62281	0.00191274	0.119407	-1.25206	NO
Cabin1	0.324684	6.34201	3.62867	0.00188782	0.119237	-1.25286	NO
Psenen	-0.252645	6.12418	-3.6188	0.00192999	0.11956	-1.26839	NO
Selenow	-0.304109	6.79285	-3.61418	0.00195004	0.11956	-1.283	NO
Man2a2	0.764975	3.90115	3.57071	0.00214915	0.122817	-1.283	NO
Xpo6	0.306292	5.74984	3.60429	0.00199365	0.11956	-1.29038	NO
Ankrd28	0.258612	5.56104	3.60137	0.00200672	0.11956	-1.29058	NO
Esr1	-0.810963	4.252	-3.56655	0.00216919	0.122817	-1.29376	NO
Atat1	0.425153	6.09893	3.60596	0.00198625	0.11956	-1.29601	NO
Mcm3ap	0.219586	5.7933	3.60065	0.00200998	0.11956	-1.29918	NO
Sod1	-0.469511	6.92643	-3.60243	0.00200196	0.11956	-1.30645	NO
Golga1	0.524371	5.27688	3.57638	0.00212207	0.122817	-1.32122	NO
Usp37	0.288228	4.85874	3.56858	0.00215939	0.122817	-1.32465	NO
Smad5	0.222183	6.55275	3.59123	0.00205278	0.121595	-1.33154	NO
Mbnl2	0.387869	6.90418	3.5884	0.00206579	0.121712	-1.33792	NO
Myof	0.448159	6.88903	3.58707	0.00207195	0.121712	-1.34055	NO
Ipo7	0.275219	6.99491	3.58208	0.00209518	0.122568	-1.35031	NO
Rnf31	0.573226	5.2288	3.56315	0.00218574	0.122817	-1.35313	NO
Pacs1	0.37894	7.52332	3.56947	0.00215509	0.122817	-1.37122	NO
Lrfn1	0.47052	3.93845	3.5248	0.0023813	0.125562	-1.37299	NO
Yif1b	-0.33373	5.04266	-3.54845	0.00225877	0.124583	-1.37329	NO
Med29	-0.281855	4.65289	-3.53815	0.00231132	0.124891	-1.37376	NO
Ipo11	0.417308	5.06711	3.5458	0.00227219	0.124583	-1.37973	NO
Kpna3	0.223777	5.91567	3.56306	0.00218618	0.122817	-1.38195	NO
Ptprj	0.323897	7.30298	3.56372	0.00218296	0.122817	-1.38594	NO
Rplp2	-0.564082	8.80204	-3.54972	0.00225238	0.124583	-1.3865	NO
Dock4	0.433862	4.61073	3.5295	0.00235646	0.125562	-1.38761	NO
Lats1	0.340989	6.51031	3.56387	0.00218223	0.122817	-1.38791	NO
Gm10260	-0.691396	8.62046	-3.5455	0.00227368	0.124583	-1.39854	NO
Rbmx	0.474728	5.6123	3.5492	0.00225498	0.124583	-1.39965	NO
Daam1	0.240662	6.82359	3.55241	0.00223884	0.124583	-1.41241	NO
Tmsb4x	-0.518644	9.49449	-3.52729	0.00236811	0.125562	-1.41751	NO
Tmem176b	-0.311408	7.78949	-3.54441	0.00227922	0.124583	-1.41768	NO
Ttpal	0.683247	3.98589	3.50196	0.0025059	0.125664	-1.41823	NO
Abracl	-0.277431	5.93415	-3.54236	0.00228971	0.124675	-1.4232	NO
Gapdhs	0.612105	2.1812	3.60978	0.00196932	0.11956	-1.4304	NO
Commd6	-0.254509	5.00982	-3.51395	0.00243971	0.125562	-1.44258	NO
Ap5m1	0.30995	5.05704	3.51402	0.00243932	0.125562	-1.44349	NO
Tanc1	0.587818	6.76893	3.53595	0.00232271	0.125029	-1.4465	NO
Pml	0.67338	6.58527	3.53232	0.00234162	0.125562	-1.45337	NO
Ndufb3	-0.459901	5.92194	-3.52503	0.0023801	0.125562	-1.45573	NO
Pigp	-0.312532	5.38016	-3.51234	0.00244847	0.125562	-1.45957	NO
Tmem258	-0.500116	5.5311	-3.512	0.00245033	0.125562	-1.46954	NO
Uhrf1bp1	0.29985	5.58651	3.51229	0.00244874	0.125562	-1.47315	NO
Mia3	0.260171	7.58649	3.51706	0.00242283	0.125562	-1.47847	NO
Pdap1	-0.28549	6.57498	-3.51762	0.00241978	0.125562	-1.48281	NO
Ppfia1	0.361774	5.19338	3.49771	0.00252979	0.125664	-1.48364	NO
Stxbp6	0.498629	5.7167	3.51145	0.00245338	0.125562	-1.48528	NO
Spen	0.597286	5.70291	3.5045	0.00249172	0.125562	-1.49476	NO
Clec16a	0.212555	5.47399	3.50009	0.00251637	0.125664	-1.4951	NO
Chchd6	-0.498439	3.70472	-3.45822	0.00276274	0.13272	-1.49945	NO
Pfdn1	-0.306857	6.0795	-3.50597	0.00248356	0.125562	-1.50055	NO
Setx	0.295106	6.70159	3.50954	0.00246385	0.125562	-1.50119	NO
Cox8a	-0.344858	7.65134	-3.5044	0.00249227	0.125562	-1.5017	NO
Nop14	0.208031	5.37454	3.49394	0.00255113	0.126281	-1.50304	NO
Trim33	0.270846	6.85648	3.5073	0.00247621	0.125562	-1.50577	NO
Ccdc12	-0.218631	5.06917	-3.48325	0.00261277	0.127908	-1.50976	NO
Vps37a	0.258668	5.09079	3.47738	0.00264718	0.128343	-1.51982	NO
Myo19	0.573707	3.8255	3.44764	0.00282871	0.133478	-1.52128	NO
Cuta	-0.497266	4.1362	-3.44875	0.00282173	0.133478	-1.52457	NO
Zbtb34	0.401617	4.28636	3.44558	0.0028417	0.133478	-1.53669	NO
Ndufb8	-0.261988	7.0873	-3.48905	0.00257912	0.127222	-1.5405	NO
Capn6	-3.31986	2.71897	-3.49901	0.00252247	0.125664	-1.54645	YES
Ttc27	0.333266	4.77394	3.45667	0.00277234	0.13272	-1.54824	NO
Slirp	-0.568084	4.9216	-3.45624	0.00277495	0.13272	-1.55043	NO
H2afv	-0.398522	5.58653	-3.47418	0.00266613	0.128821	-1.5521	NO
Cope	-0.277185	6.79605	-3.48182	0.0026211	0.127908	-1.55699	NO
Bclaf1	0.272638	7.24434	3.48044	0.00262918	0.127908	-1.55877	NO
Ciao2b	-0.305694	3.88802	-3.42308	0.00298781	0.137156	-1.56881	NO
Eva1b	-0.59139	4.71342	-3.44038	0.00287481	0.134056	-1.5733	NO
Slc37a1	0.470648	4.36663	3.4114	0.00306659	0.137385	-1.60785	NO
Plk2	-0.720502	6.16792	-3.45012	0.0028131	0.133478	-1.61237	NO
Zkscan8	0.293523	5.55869	3.43979	0.00287864	0.134056	-1.61803	NO
Nup153	0.245311	6.1065	3.44469	0.00284739	0.133478	-1.62895	NO
Ep300	0.39614	6.83895	3.44685	0.00283365	0.133478	-1.63057	NO
Cdc25a	0.413853	5.21734	3.42714	0.0029609	0.136539	-1.63566	NO
Gm4070	0.854337	3.49529	3.38708	0.00323717	0.141264	-1.63828	NO
Rpl27a	-0.317851	8.11683	-3.42932	0.00294655	0.136321	-1.64701	NO
Tada2b	0.418776	5.24361	3.41736	0.00302612	0.137176	-1.65261	NO
Eme2	0.422996	5.16084	3.41493	0.00304255	0.137176	-1.65518	NO
Spag7	-0.264018	5.67199	-3.41964	0.00301078	0.137176	-1.66702	NO
D5Ertd579e	0.217133	6.3502	3.4222	0.00299365	0.137156	-1.67913	NO
Szt2	0.543439	4.93008	3.39364	0.00319026	0.141139	-1.68062	NO
Vamp8	-0.369422	7.38224	-3.41743	0.00302565	0.137176	-1.68532	NO
Trrap	0.321109	6.48569	3.41621	0.0030339	0.137176	-1.69208	NO
Sdccag8	0.384806	3.06755	3.36542	0.00339693	0.143179	-1.69728	NO
Slc30a4	0.439332	6.66884	3.41225	0.00306075	0.137385	-1.70194	NO
Atp5md	-0.575961	6.29605	-3.40743	0.00309375	0.138165	-1.70509	NO
Pds5b	0.313274	5.31205	3.39001	0.00321612	0.141264	-1.70709	NO
Ccp110	0.365825	4.23697	3.34929	0.00352094	0.145323	-1.72058	NO
Ift20	-0.323947	5.75577	-3.39395	0.003188	0.141139	-1.72347	NO
Cpm	-2.71596	6.77342	-3.38189	0.00327477	0.141624	-1.72361	YES
Larp4	0.341312	6.97486	3.39653	0.00316978	0.141115	-1.73338	NO
Ocrl	0.317944	5.32348	3.37845	0.0032999	0.141996	-1.73408	NO
Zfp800	0.345261	3.97377	3.33571	0.00362877	0.147472	-1.73654	NO
Raver1	0.284141	6.37662	3.38675	0.00323951	0.141264	-1.75316	NO
Rev3l	0.581555	3.72936	3.32388	0.0037254	0.148218	-1.75432	NO
Gm49369	-0.817709	1.608	-3.43058	0.0029383	0.136321	-1.75442	NO
Piezo1	0.543843	5.27693	3.36815	0.00337636	0.143179	-1.75614	NO
Xpo4	0.357133	5.28468	3.36641	0.00338945	0.143179	-1.7591	NO
Cluh	0.255371	6.27086	3.38115	0.00328014	0.141624	-1.76365	NO
Arhgap5	0.265191	6.88182	3.381	0.00328126	0.141624	-1.76616	NO
Dock5	0.296176	5.37281	3.36308	0.00341463	0.143445	-1.77117	NO
Emb	-1.64091	7.09795	-3.36961	0.00336541	0.143179	-1.77695	YES
Iqsec2	0.281077	4.80944	3.3323	0.00365634	0.147472	-1.78964	NO
Arfgef1	0.214746	7.07567	3.36829	0.00337531	0.143179	-1.79126	NO
Zbtb25	0.369296	2.46772	3.34324	0.0035686	0.146862	-1.79324	NO
Lamtor2	-0.314184	6.35534	-3.36525	0.00339819	0.143179	-1.79408	NO
Nin	0.443377	5.46484	3.35309	0.00349129	0.145323	-1.79775	NO
Sox12	0.507624	5.45674	3.34975	0.00351733	0.145323	-1.80063	NO
Smarcc1	0.220219	6.98349	3.36065	0.00343315	0.143796	-1.80687	NO
Pan3	0.31092	6.29964	3.35345	0.00348854	0.145323	-1.81791	NO
Mpg	-0.286026	4.40903	-3.30953	0.00384593	0.150507	-1.81933	NO
Nup160	0.422323	5.69645	3.34165	0.00358122	0.146954	-1.82694	NO
Pcnt	0.402981	4.41726	3.29864	0.00393996	0.152399	-1.82978	NO
Cpeb4	0.27886	6.52131	3.3495	0.00351931	0.145323	-1.83009	NO
Ppp1r11	-0.258035	5.6511	-3.337	0.00361841	0.147472	-1.83385	NO
Ndor1	0.377556	5.6655	3.33598	0.00362658	0.147472	-1.83895	NO
Clip1	0.311736	6.31386	3.33404	0.00364223	0.147472	-1.86014	NO
Abca2	0.452034	6.32411	3.33319	0.00364914	0.147472	-1.8623	NO
Tomm7	-0.664413	6.01415	-3.3267	0.00370211	0.148218	-1.86274	NO
Gtpbp4	0.271254	4.11157	3.26887	0.00420878	0.153886	-1.87697	NO
Snrpd2	-0.421063	6.26311	-3.32366	0.00372717	0.148218	-1.87791	NO
Pcbd2	-0.606527	3.2527	-3.25974	0.00429473	0.154709	-1.8805	NO
Abcf2	0.268124	6.51657	3.32422	0.00372256	0.148218	-1.88242	NO
Dcaf17	0.409202	5.4025	3.30476	0.0038869	0.151173	-1.88766	NO
Arg2	1.38788	1.46608	3.37252	0.0033437	0.143179	-1.89224	YES
Tbca	-0.429806	6.28049	-3.31338	0.00381324	0.150507	-1.89923	NO
Phf2	0.232398	6.17323	3.30923	0.00384852	0.150507	-1.90735	NO
Rpl10-ps3	-0.384636	9.66819	-3.28337	0.00407569	0.153729	-1.9089	NO
Suz12	0.222602	6.73042	3.30957	0.00384563	0.150507	-1.91264	NO
Gclc	0.332385	5.20998	3.28849	0.00402964	0.153729	-1.91679	NO
Ptpn21	0.406213	5.11441	3.28037	0.00410287	0.153729	-1.91734	NO
Nup188	0.405577	6.37777	3.30622	0.00387431	0.151098	-1.91758	NO
C2cd3	0.284373	5.42751	3.28923	0.00402308	0.153729	-1.91849	NO
Gphn	0.228224	5.01797	3.27522	0.00414993	0.153886	-1.92631	NO
Palm2	1.74243	0.481611	3.56343	0.00218437	0.122817	-1.92712	YES
Kat6a	0.256388	6.77302	3.30152	0.00391492	0.151845	-1.92914	NO
Vwa8	0.335095	5.59693	3.28757	0.0040379	0.153729	-1.93112	NO
Rps13	-0.360617	8.8211	-3.2787	0.00411813	0.153729	-1.93835	NO
Trir	-0.281575	6.47107	-3.29532	0.00396909	0.153108	-1.93948	NO
Zfp951	0.548637	1.79165	3.30977	0.00384387	0.150507	-1.95462	NO
Mmachc	-0.513771	5.27285	-3.26699	0.00422637	0.153886	-1.9552	NO
Uqcr11	-0.501863	6.50093	-3.28588	0.00405303	0.153729	-1.95729	NO
Mea1	-0.237863	5.90718	-3.28029	0.00410361	0.153729	-1.95896	NO
2020-03-07	0.341067	6.6645	3.28566	0.00405503	0.153729	-1.96117	NO
Smpd4	0.257566	5.26883	3.26561	0.00423928	0.153886	-1.96524	NO
Mdm4	0.208778	7.57821	3.27961	0.00410981	0.153729	-1.96716	NO
Gtf2h1	0.203523	6.40977	3.27779	0.00412637	0.153729	-1.97609	NO
Zfp943	0.303002	4.77035	3.23722	0.00451428	0.15819	-1.9778	NO
Ubr4	0.505553	7.40065	3.27494	0.00415256	0.153886	-1.97788	NO
Exosc5	-0.320095	4.7432	-3.24111	0.00447555	0.157944	-1.97792	NO
Ndfip1	-0.203741	7.70992	-3.27236	0.00417635	0.153886	-1.97843	NO
Rbm6	0.318365	5.96142	3.27035	0.00419497	0.153886	-1.98045	NO
Pi4ka	0.326283	5.93527	3.26997	0.00419856	0.153886	-1.98057	NO
Gjb2	0.749339	4.75333	3.24285	0.00445839	0.157794	-1.98279	NO
Apex2	0.357611	3.70654	3.20429	0.00485516	0.162361	-1.98345	NO
Ndufb6	-0.508219	5.46415	-3.25614	0.00432911	0.155032	-1.99083	NO
Ubap2l	0.236755	7.27127	3.2666	0.00422996	0.153886	-1.99734	NO
Naxe	-0.250434	6.02334	-3.2619	0.00427422	0.154363	-1.99957	NO
Med11	-0.359601	3.72077	-3.19262	0.00498193	0.162885	-2.00645	NO
Slain2	0.2958	5.90321	3.25537	0.00433655	0.155032	-2.01033	NO
Pcnx3	0.242045	6.02984	3.25687	0.00432217	0.155032	-2.01193	NO
Ddx3x	0.290066	9.15728	3.23806	0.00450592	0.15819	-2.01262	NO
Trim26	0.410378	4.39747	3.20404	0.00485784	0.162361	-2.01925	NO
Snf8	-0.38072	5.12243	-3.23334	0.00455323	0.158549	-2.02026	NO
Mrps12	-0.202445	4.9724	-3.22819	0.00460534	0.158549	-2.02048	NO
Clasp1	0.409467	5.36711	3.23444	0.00454208	0.158549	-2.02626	NO
Atp5g1	-0.309525	7.11973	-3.25124	0.00437636	0.156061	-2.02774	NO
Dctpp1	-0.32055	4.82154	-3.21659	0.00472503	0.159981	-2.02981	NO
Fam83f	0.558046	4.97378	3.22747	0.00461272	0.158549	-2.03069	NO
Pdcd11	0.176203	5.86008	3.24285	0.00445836	0.157794	-2.03566	NO
Dtd1	-0.352571	4.10013	-3.18598	0.00505555	0.163779	-2.039	NO
Sp3	0.290868	6.47155	3.2441	0.00444609	0.157794	-2.04499	NO
Dgcr6	-0.280579	4.83009	-3.20829	0.00481252	0.161831	-2.04734	NO
Gpd1	0.572492	5.19839	3.22588	0.00462897	0.158674	-2.05115	NO
Elof1	-0.232301	5.84967	-3.22981	0.00458886	0.158549	-2.0619	NO
Tmem160	-0.498364	3.84729	-3.16349	0.0053127	0.167884	-2.06706	NO
Ncapd3	0.417721	4.42639	3.17913	0.00513253	0.165139	-2.07144	NO
Atf7	0.362891	7.43475	3.22852	0.00460199	0.158549	-2.07235	NO
Nxf1	0.25938	6.99738	3.22733	0.00461414	0.158549	-2.07994	NO
Tmed1	-0.258903	5.08668	-3.203	0.00486909	0.162361	-2.08001	NO
Ccdc124	-0.361087	4.98967	-3.1937	0.00497014	0.162876	-2.09192	NO
Asxl2	0.236997	5.9559	3.21564	0.0047349	0.159981	-2.09204	NO
Nktr	0.240954	7.51537	3.216	0.00473118	0.159981	-2.09779	NO
Sf3a2	0.233384	5.83025	3.2111	0.00478265	0.16121	-2.10103	NO
Nfkb1	0.327562	5.48591	3.19728	0.00493097	0.162361	-2.11184	NO
Ndufaf8	-0.510975	3.50708	-3.12584	0.00577206	0.173862	-2.12345	NO
Tyro3	0.476514	5.97799	3.20234	0.00487619	0.162361	-2.12433	NO
Pitpnm2	0.476646	4.29213	3.14596	0.00552189	0.171144	-2.13043	NO
Ubr3	0.4105	7.6392	3.19867	0.00491589	0.162361	-2.13118	NO
Paxip1	0.25183	4.86421	3.16663	0.00527603	0.167849	-2.13398	NO
Cklf	-0.423838	2.67675	-3.12989	0.00572083	0.173792	-2.1343	NO
Brd2	0.225932	7.38571	3.19811	0.00492195	0.162361	-2.13441	NO
Zfp532	0.538386	4.99229	3.16403	0.00530636	0.167884	-2.1386	NO
Lcor	0.412189	3.74863	3.11905	0.00585887	0.174479	-2.13997	NO
Ap3b1	0.174448	6.45145	3.1964	0.00494056	0.162361	-2.14149	NO
Ubqln4	0.176926	6.68388	3.19628	0.00494191	0.162361	-2.14357	NO
Ccl25	-0.840184	1.24284	-3.24017	0.00448495	0.157944	-2.1475	NO
Cox7c	-0.622175	7.20365	-3.19095	0.00500034	0.16311	-2.14823	NO
Phactr1	0.591836	5.74167	3.18845	0.00502799	0.163635	-2.14897	NO
Cdk13	0.210767	5.98192	3.18638	0.00505105	0.163779	-2.15237	NO
Cacnb4	-0.574984	2.51457	-3.12898	0.00573232	0.173792	-2.15728	NO
Thoc1	0.283341	3.9649	3.11626	0.00589498	0.174479	-2.16105	NO
Topbp1	0.349478	5.94435	3.18281	0.00509097	0.164367	-2.16282	NO
Cpsf2	0.275897	5.51895	3.17142	0.00522063	0.166734	-2.16672	NO
Arpc1a	-0.32594	7.04367	-3.18228	0.00509693	0.164367	-2.16896	NO
Rpl26	-0.44035	9.54516	-3.15013	0.00547138	0.170613	-2.17794	NO
Atp5mpl	-0.539019	6.01214	-3.17067	0.0052292	0.166734	-2.18252	NO
Ptpn23	0.224786	6.51544	3.17591	0.0051691	0.165939	-2.18392	NO
Bcam	-0.309939	5.99655	-3.17192	0.00521478	0.166734	-2.18469	NO
Rps29	-1.00151	7.89656	-3.164	0.00530666	0.167884	-2.18944	YES
Cep192	0.513171	4.22815	3.10522	0.00603988	0.175939	-2.1922	NO
Thnsl2	-0.455345	4.30906	-3.10753	0.00600923	0.175939	-2.19503	NO
Helq	0.39588	3.13317	3.07927	0.00639413	0.180647	-2.20668	NO
Clcn5	0.418281	4.90016	3.12599	0.00577015	0.173862	-2.21122	NO
Nutf2-ps1	-0.241877	5.91389	-3.15702	0.005389	0.169176	-2.21195	NO
Bola2	-0.679551	4.45363	-3.10542	0.00603722	0.175939	-2.21246	NO
Smurf1	0.245054	6.50085	3.16174	0.00533323	0.168157	-2.21266	NO
Chmp2a	-0.221189	7.1989	-3.15698	0.00538944	0.169176	-2.2191	NO
Rictor	0.309945	6.0458	3.15375	0.00542791	0.169631	-2.221	NO
Gm45902	0.49709	2.38726	3.0917	0.0062219	0.178776	-2.22695	NO
Dhx37	0.199048	5.15744	3.12893	0.00573291	0.173792	-2.22958	NO
Dop1b	0.585234	4.96398	3.11586	0.0059001	0.174479	-2.2296	NO
Ptdss1	0.277546	5.85306	3.14647	0.00551569	0.171144	-2.23099	NO
Tmed8	0.304946	4.29522	3.08943	0.00625301	0.178776	-2.23744	NO
Usp36	0.252609	5.27028	3.12413	0.00579383	0.174057	-2.24453	NO
Arid2	0.408115	6.36869	3.14441	0.0055408	0.171144	-2.24676	NO
Ndufb11	-0.262273	6.87975	-3.14298	0.00555835	0.171144	-2.24985	NO
Lmo3	-3.2374	-3.42703	-5.63671	2.27968e-05	0.0331778	-2.25018	YES
Fam102a	0.544976	6.78296	3.14276	0.00556095	0.171144	-2.25197	NO
N4bp2l2	0.224998	5.19363	3.11561	0.00590347	0.174479	-2.25471	NO
Spcs1	-0.305686	7.05283	-3.13909	0.00560614	0.171788	-2.2563	NO
Qser1	0.450575	6.95875	3.13965	0.00559919	0.171788	-2.25795	NO
Mvb12a	-0.299498	5.21857	-3.11678	0.0058882	0.174479	-2.25971	NO
Zfp280b	0.383652	3.72478	3.05562	0.00673448	0.181856	-2.26028	NO
Alkbh7	-0.336299	3.14004	-3.04931	0.00682829	0.181856	-2.26087	NO
Fam110b	-0.503063	1.86224	-3.09933	0.00611849	0.177499	-2.26244	NO
Kctd9	0.538933	3.75362	3.05467	0.00674847	0.181856	-2.26258	NO
Atp5j2	-0.484463	7.53367	-3.12781	0.00574704	0.173848	-2.27247	NO
Thoc7	-0.267769	5.71588	-3.12048	0.00584055	0.174479	-2.27517	NO
Grhl2	0.373318	6.03475	3.1234	0.00580314	0.174057	-2.28298	NO
Cmc2	-0.48627	3.39168	-3.03839	0.00699352	0.182826	-2.28537	NO
Slc7a8	0.462372	3.79234	3.04619	0.00687505	0.181856	-2.28705	NO
Tgfbrap1	0.221196	5.31078	3.10203	0.00608227	0.17681	-2.29398	NO
Ttc7	0.348039	5.02567	3.09062	0.00623666	0.178776	-2.29523	NO
Bloc1s4	-0.253951	4.04069	-3.04668	0.00686767	0.181856	-2.29924	NO
Sap18b	-0.216277	6.49669	-3.11595	0.00589893	0.174479	-2.30392	NO
Clk4	-0.344627	6.10098	-3.11194	0.00595126	0.175525	-2.30402	NO
Arl6ip4	-0.196437	6.1245	-3.11007	0.00597575	0.175881	-2.31076	NO
Afdn	0.23688	6.2477	3.10709	0.00601507	0.175939	-2.31937	NO
Med31	-0.339513	3.54569	-3.01929	0.00729196	0.184343	-2.32173	NO
Lars	0.369212	6.71301	3.10756	0.00600885	0.175939	-2.3233	NO
Pdgfd	-0.707579	4.17492	-3.02895	0.00713947	0.184248	-2.32758	NO
Ppib	-0.244854	8.50364	-3.08786	0.00627456	0.178776	-2.32942	NO
Btaf1	0.235494	5.39988	3.08451	0.00632095	0.17933	-2.32968	NO
Commd4	-0.266412	4.73331	-3.06391	0.00661325	0.181856	-2.3297	NO
Larp7	-0.227	5.74373	-3.09314	0.00620222	0.178776	-2.33267	NO
Hmgn3	-0.64708	3.49773	-3.00769	0.00747928	0.186317	-2.342	NO
Ctdspl2	0.37155	5.02384	3.06333	0.00662159	0.181856	-2.34453	NO
Tra2a	-0.403743	6.27043	-3.09359	0.0061962	0.178776	-2.34454	NO
Kdm1b	0.546134	5.16097	3.06927	0.00653594	0.181856	-2.34889	NO
Fdxacb1	0.379981	2.82876	3.00095	0.00759018	0.18717	-2.35273	NO
Uqcrq	-0.588279	5.65729	-3.07845	0.00640564	0.180647	-2.35482	NO
Csf1	0.30857	5.76626	3.08345	0.00633561	0.179387	-2.35631	NO
Ttyh3	0.376164	7.17083	3.08878	0.00626196	0.178776	-2.3567	NO
Sufu	0.279421	6.22764	3.08683	0.00628878	0.178776	-2.35982	NO
Nsd3	0.20326	6.59483	3.08753	0.00627921	0.178776	-2.36308	NO
Bcl7a	0.427553	4.24806	3.02281	0.00723611	0.184248	-2.36308	NO
Tmem60	-0.216164	4.45884	-3.02775	0.00715837	0.184248	-2.36794	NO
Zfp518a	0.552661	4.70816	3.038	0.00699947	0.182826	-2.36846	NO
Ophn1	0.309268	4.95494	3.05087	0.00680492	0.181856	-2.36851	NO
Fau	-0.408888	8.73112	-3.06352	0.00661886	0.181856	-2.37265	NO
Nedd4	0.257547	9.72239	3.04763	0.00685337	0.181856	-2.37905	NO
Mfsd4a	1.2571	7.3666	3.07546	0.00644777	0.181113	-2.37914	YES
Pom121	0.289301	5.62108	3.06773	0.00655797	0.181856	-2.37982	NO
Ccdc88c	0.429808	4.55379	3.03188	0.00709386	0.184248	-2.38132	NO
Mcoln1	-0.338855	4.99079	-3.04025	0.00696516	0.182603	-2.38453	NO
Ash1l	0.222121	6.74375	3.07568	0.0064446	0.181113	-2.38722	NO
Msh6	0.32973	5.46723	3.05711	0.00671247	0.181856	-2.39111	NO
Atp5j	-0.364697	7.12945	-3.07077	0.0065145	0.181856	-2.39358	NO
Ndufb5	-0.273209	6.34107	-3.07051	0.00651822	0.181856	-2.39367	NO
Smim27	-0.757341	2.25538	-2.99405	0.00770544	0.18717	-2.3951	NO
Wbp4	-0.248404	4.72641	-3.02504	0.00720082	0.184248	-2.39534	NO
Pet100	-0.529208	2.95211	-2.97475	0.00803679	0.189587	-2.39684	NO
Pprc1	0.285296	5.51402	3.05594	0.00672979	0.181856	-2.39764	NO
Sfxn3	0.30828	7.34405	3.06445	0.00660536	0.181856	-2.40576	NO
Ndufa12	-0.434154	5.36424	-3.04369	0.00691285	0.181856	-2.40707	NO
Coa6	-0.272202	3.63715	-2.9749	0.0080343	0.189587	-2.40841	NO
Clip2	0.497588	6.99096	3.063	0.00662635	0.181856	-2.41147	NO
Gtf2h5	-0.246199	5.8387	-3.05558	0.00673502	0.181856	-2.4127	NO
Ltbp1	-0.984191	4.18326	-2.98417	0.00787344	0.188538	-2.41831	NO
Api5	0.354173	7.45856	3.05683	0.00671667	0.181856	-2.41848	NO
Tjp2	0.267673	6.66231	3.06006	0.00666926	0.181856	-2.41879	NO
Psmb4	-0.240189	7.25482	-3.05606	0.00672802	0.181856	-2.42055	NO
Srsf7	-0.258233	6.54136	-3.05752	0.00670652	0.181856	-2.42169	NO
Carm1	0.309265	5.67392	3.04777	0.00685127	0.181856	-2.42236	NO
Rab24	-0.217054	5.59967	-3.04296	0.00692382	0.181856	-2.42509	NO
Fam160b2	0.233335	4.95842	3.01592	0.00734593	0.185047	-2.43702	NO
Ankhd1	0.252997	6.31762	3.04776	0.0068515	0.181856	-2.4388	NO
Agrn	0.477423	7.22691	3.04804	0.00684727	0.181856	-2.43948	NO
Hells	0.426917	5.05984	3.02349	0.00722539	0.184248	-2.44031	NO
Ireb2	0.235369	6.87302	3.04639	0.00687202	0.181856	-2.44602	NO
Sema4c	0.385542	5.5068	3.03108	0.00710633	0.184248	-2.44613	NO
Sycp1	0.958739	1.45611	3.03629	0.0070257	0.183173	-2.44724	NO
Plagl2	0.333656	5.11396	3.01742	0.00732182	0.184768	-2.44741	NO
Cnot6l	0.172996	6.40858	3.04444	0.00690145	0.181856	-2.44742	NO
Sec22c	0.286317	4.20452	2.97837	0.00797364	0.189587	-2.44777	NO
Etl4	0.500394	6.7126	3.04507	0.00689202	0.181856	-2.44875	NO
Zbtb49	0.677023	2.46289	2.95843	0.00832783	0.191277	-2.45163	NO
Pttg1	-0.434056	4.41653	-2.98355	0.00788403	0.188538	-2.46044	NO
Fzd4	0.591469	3.73778	2.94631	0.00855056	0.192449	-2.46287	NO
Psmd9	-0.214655	4.91383	-3.00012	0.00760401	0.18717	-2.46746	NO
Fzd2	-0.363506	4.4792	-2.97594	0.00801601	0.189587	-2.47258	NO
Phrf1	0.312438	5.98752	3.02767	0.00715949	0.184248	-2.47363	NO
Vkorc1	-0.345631	5.56213	-3.00896	0.00745857	0.186317	-2.48657	NO
Arfgef3	0.417838	6.95525	3.02576	0.00718948	0.184248	-2.48699	NO
Gak	0.191158	6.79656	3.02588	0.00718757	0.184248	-2.48716	NO
Mtr	0.392915	4.28476	2.95666	0.00836005	0.191277	-2.48739	NO
Lmtk2	0.257211	6.46526	3.02043	0.00727384	0.184343	-2.49646	NO
Fhdc1	0.279437	7.05015	3.0199	0.0072823	0.184343	-2.49805	NO
Chd8	0.221098	6.76723	3.01943	0.00728973	0.184343	-2.50017	NO
Ctcfl	-0.996417	0.853279	-3.0541	0.00675701	0.181856	-2.50027	NO
Simc1	0.445521	2.74788	2.91567	0.00913937	0.196504	-2.5015	NO
Zbtb43	0.401071	5.90016	3.01122	0.00742176	0.185964	-2.50267	NO
Atg4d	0.3883	4.3743	2.95296	0.0084276	0.191277	-2.50353	NO
Mia	-1.32264	5.71357	-2.9897	0.00777903	0.187439	-2.5044	YES
Dnajb1	-0.32132	5.5142	-2.99876	0.00762661	0.18717	-2.5057	NO
Bend7	1.0539	1.32087	3.01226	0.00740494	0.185964	-2.50861	YES
Vps13a	0.29183	6.04913	3.00695	0.00749139	0.186317	-2.51372	NO
Atm	0.41512	5.14017	2.98052	0.00793628	0.189467	-2.51793	NO
Ovol2	-0.486266	3.21703	-2.90268	0.00940063	0.197735	-2.52205	NO
Scrib	0.431631	6.1543	3.00632	0.00750164	0.186317	-2.52241	NO
Pde9a	0.580055	6.56325	3.00825	0.0074702	0.186317	-2.52259	NO
Naa30	0.21999	5.31374	2.98439	0.00786959	0.188538	-2.52759	NO
Snrpe	-0.428832	5.69384	-2.993	0.0077232	0.18717	-2.52806	NO
Kmt2d	0.385766	7.68279	2.99976	0.00760996	0.18717	-2.52925	NO
Dnajc19	-0.291006	4.79483	-2.95699	0.00835405	0.191277	-2.53288	NO
Tpp2	0.183298	6.02143	2.99664	0.00766198	0.18717	-2.53468	NO
Tmed9	-0.283938	7.92756	-2.99234	0.0077343	0.18717	-2.53524	NO
Mbd5	0.362469	5.17816	2.97202	0.00808481	0.189812	-2.53583	NO
Rpl19	-0.386003	9.63755	-2.9677	0.00816132	0.19066	-2.53605	NO
Cstf2	0.230566	5.67326	2.98934	0.00778512	0.187439	-2.53959	NO
Kmt2c	0.221608	6.4493	2.99787	0.00764145	0.18717	-2.54021	NO
Adcy9	0.519315	5.42179	2.97566	0.008021	0.189587	-2.54045	NO
Wwox	-0.424656	3.74379	-2.90903	0.00927205	0.196504	-2.54048	NO
Elmsan1	0.276908	5.4165	2.97746	0.00798953	0.189587	-2.54324	NO
Gcsam	2.02154	-1.649	3.64331	0.00182701	0.118319	-2.54373	YES
Mbnl3	0.764191	1.91738	2.91233	0.00920587	0.196504	-2.54407	NO
Atp13a1	0.292798	6.66455	2.99682	0.00765905	0.18717	-2.54543	NO
Nlrp1b	0.794086	0.0263868	3.13687	0.00563355	0.172255	-2.54551	NO
Gm21244	0.550588	2.30471	2.90628	0.00932754	0.197178	-2.54565	NO
Cmc1	-0.360623	4.30407	-2.92522	0.00895169	0.196388	-2.54887	NO
Tbc1d14	0.245488	6.12441	2.99149	0.00774865	0.187197	-2.54971	NO
Bmpr2	0.24009	6.92686	2.99429	0.00770135	0.18717	-2.55022	NO
Rpl13	-0.271272	9.8157	-2.95511	0.00838819	0.191277	-2.55437	NO
Rbm33	0.230267	6.60609	2.98786	0.00781035	0.187727	-2.56269	NO
Thrb	0.449876	3.92039	2.90113	0.00943243	0.19783	-2.56346	NO
Tbc1d1	0.455027	5.23212	2.95604	0.00837123	0.191277	-2.57151	NO
Rad51b	-0.484792	1.43919	-2.92614	0.00893384	0.196388	-2.57546	NO
Zfhx2	0.360732	4.43637	2.91364	0.00917982	0.196504	-2.57751	NO
Dhx9	0.272114	7.39798	2.97421	0.00804631	0.189587	-2.58436	NO
Tmem126a	-0.307835	4.22438	-2.90377	0.00937848	0.197735	-2.58436	NO
Ndufc1	-0.350731	4.82374	-2.9337	0.00878835	0.194098	-2.58475	NO
Olfr284	1.94135	-0.748905	3.28652	0.00404736	0.153729	-2.5855	YES
Anapc11	-0.440569	5.56588	-2.95862	0.00832435	0.191277	-2.59017	NO
Ibtk	0.280393	6.3312	2.97333	0.00806183	0.189587	-2.59033	NO
Cep89	-0.294887	4.3677	-2.91072	0.00923819	0.196504	-2.59083	NO
Lrch4	0.962781	4.25703	2.91124	0.00922768	0.196504	-2.59134	NO
Cd200	-0.739208	5.76366	-2.95528	0.00838511	0.191277	-2.59218	NO
Ep400	0.232984	6.39339	2.9696	0.00812766	0.190502	-2.59751	NO
Mrpl57	-0.291386	3.61653	-2.87125	0.0100632	0.202365	-2.59848	NO
Lnpk	0.570854	4.13801	2.89144	0.00963269	0.19957	-2.59851	NO
Rpl39	-0.724507	8.31078	-2.95476	0.00839458	0.191277	-2.599	NO
Cep164	0.22782	5.50024	2.95278	0.00843095	0.191277	-2.60225	NO
Ccdc177	1.84238	-1.79568	3.67249	0.00171146	0.116907	-2.60363	YES
Cox6c	-0.499183	7.21533	-2.9625	0.00825434	0.191277	-2.60638	NO
Tasor	0.2434	6.08794	2.95956	0.00830738	0.191277	-2.60988	NO
Tlr9	0.774622	0.512611	2.99285	0.00772564	0.18717	-2.61142	NO
Rai1	0.355616	5.90479	2.95453	0.00839888	0.191277	-2.61324	NO
Ldhal6b	1.0756	-0.888925	3.38627	0.00324297	0.141264	-2.62	YES
Ost4	-0.376442	6.16063	-2.95436	0.00840203	0.191277	-2.62034	NO
Ankib1	0.210399	5.48331	2.94081	0.00865341	0.193157	-2.62245	NO
Tpr	0.217738	7.31351	2.95516	0.00838728	0.191277	-2.62455	NO
Yipf5	-0.215438	6.18232	-2.95185	0.00844807	0.191359	-2.62746	NO
Dcp1a	0.247083	5.22316	2.9251	0.00895398	0.196388	-2.63531	NO
Ints1	0.294901	6.25501	2.94956	0.00849014	0.191942	-2.63657	NO
Zbtb39	0.315856	3.52779	2.84501	0.0106506	0.207293	-2.63681	NO
Pcdhb14	0.898968	2.8336	2.83383	0.0109107	0.208383	-2.64107	NO
Zbtb21	0.323966	4.72534	2.89899	0.0094763	0.198335	-2.64168	NO
Arhgef2	0.257261	6.93425	2.94798	0.00851942	0.192053	-2.64208	NO
Trip12	0.203596	7.66677	2.94289	0.00861427	0.19293	-2.64241	NO
Cuedc1	-0.364489	5.81251	-2.93881	0.00869119	0.193157	-2.64316	NO
Srgap2	0.250025	5.10763	2.91486	0.00915555	0.196504	-2.64338	NO
Dbp	-0.835238	6.72983	-2.94252	0.0086213	0.19293	-2.64568	NO
Sla2	0.696785	0.681773	2.94898	0.00850092	0.191942	-2.6467	NO
Rps16	-0.305525	7.0332	-2.94333	0.00860619	0.19293	-2.64875	NO
Fkbp1a	-0.239664	7.20345	-2.93998	0.008669	0.193157	-2.65309	NO
Vps26a	0.185222	6.55627	2.94224	0.00862647	0.19293	-2.65319	NO
Atad5	0.617806	2.70994	2.82699	0.0110728	0.210029	-2.6539	NO
Tmsb15b1	-0.8359	1.87599	-2.85318	0.0104643	0.206663	-2.65397	NO
Ten1	-0.371656	3.79233	-2.8487	0.010566	0.206857	-2.65721	NO
Mbd6	0.338861	6.28202	2.93762	0.0087137	0.193314	-2.65753	NO
Ufc1	-0.272785	6.06305	-2.93478	0.00876766	0.193943	-2.65873	NO
Traf6	0.421686	6.26255	2.93699	0.00872553	0.193314	-2.66021	NO
Zfp592	0.232807	5.29782	2.9138	0.0091765	0.196504	-2.6616	NO
Abcc10	0.260181	5.2667	2.91278	0.00919686	0.196504	-2.66393	NO
Dgke	0.379443	3.62812	2.83782	0.0108172	0.208383	-2.66407	NO
Mfap1b	0.281669	5.73342	2.92388	0.00897789	0.196445	-2.66617	NO
Gab2	0.383887	4.05175	2.85745	0.010368	0.205861	-2.66678	NO
Esyt1	0.327438	5.48954	2.91743	0.00910442	0.196504	-2.67143	NO
Fnta	-0.304656	5.71769	-2.92031	0.00904768	0.196504	-2.67423	NO
Atxn2	0.287657	5.75418	2.91865	0.00908036	0.196504	-2.67893	NO
Glrx2	-0.288702	4.52765	-2.86875	0.0101178	0.202886	-2.67995	NO
Polr2l	-0.518765	5.04528	-2.89338	0.00959228	0.19957	-2.68056	NO
Pdlim1	0.32452	5.79882	2.91914	0.00907083	0.196504	-2.68172	NO
Mrps36	-0.321703	4.24567	-2.85371	0.0104522	0.206663	-2.68384	NO
Capg	-0.706157	6.81839	-2.92472	0.00896139	0.196388	-2.68393	NO
Atad2	0.486837	5.23019	2.90203	0.00941395	0.197735	-2.68461	NO
Srp19	-0.251062	5.46561	-2.90924	0.00926781	0.196504	-2.68483	NO
Prr14l	0.254227	5.85962	2.91612	0.00913052	0.196504	-2.68772	NO
Sec11a	-0.221544	6.08347	-2.92034	0.00904717	0.196504	-2.68865	NO
Smim4	-0.45398	3.03106	-2.80404	0.0116341	0.210619	-2.69269	NO
Mthfs	-0.445136	3.29204	-2.80565	0.0115937	0.210619	-2.69447	NO
Adal	0.30105	4.79995	2.87151	0.0100575	0.202365	-2.69879	NO
N4bp1	0.248599	5.99883	2.91336	0.00918535	0.196504	-2.70029	NO
Aff1	0.229801	6.96529	2.91818	0.00908973	0.196504	-2.70124	NO
Alas1	0.499906	3.86111	2.82285	0.0111722	0.210029	-2.70285	NO
Tmem128	-0.244185	5.0462	-2.8823	0.00982525	0.201589	-2.70538	NO
Pdrg1	-0.319936	6.96128	-2.91471	0.00915849	0.196504	-2.70591	NO
Lrriq1	-1.61836	-0.249907	-3.19618	0.00494296	0.162361	-2.70659	YES
Pdpr	0.417413	4.21819	2.83552	0.0108708	0.208383	-2.70947	NO
Ahcyl1	0.325098	7.57904	2.90608	0.00933171	0.197178	-2.71751	NO
Tma16	-0.476406	2.90082	-2.78799	0.0120427	0.21408	-2.71964	NO
Ndufa11	-0.318794	5.54251	-2.89224	0.00961601	0.19957	-2.72182	NO
Tnks1bp1	0.288019	7.94527	2.89859	0.00948454	0.198335	-2.7229	NO
Rptor	0.520484	4.87218	2.86418	0.0102182	0.203764	-2.72826	NO
Zfp668	0.257838	4.20482	2.82548	0.0111089	0.210029	-2.73216	NO
Apobec3	0.37465	5.82194	2.89614	0.00953508	0.199097	-2.73347	NO
Psmc3ip	-0.505529	3.05136	-2.77958	0.0122621	0.214306	-2.73695	NO
Kit	0.552939	9.16971	2.87181	0.0100509	0.202365	-2.73739	NO
Fxyd3	-0.513706	7.77904	-2.89246	0.00961139	0.19957	-2.73867	NO
Rps7	-0.252964	8.12777	-2.88649	0.00973643	0.200881	-2.73927	NO
Mrps28	-0.318291	4.24208	-2.82598	0.0110969	0.210029	-2.73984	NO
Chd1	0.255362	6.08594	2.89441	0.00957076	0.199548	-2.7399	NO
Dnah8	1.93983	-1.50929	3.39056	0.00321217	0.141264	-2.74294	YES
Nr6a1	0.380565	3.72139	2.7903	0.011983	0.213926	-2.74461	NO
Prorsd1	-0.305665	3.95498	-2.80611	0.0115823	0.210619	-2.7463	NO
Znrf3	0.288961	4.63545	2.84188	0.0107227	0.207948	-2.74763	NO
Jkamp	-0.331018	5.54353	-2.8738	0.0100077	0.202365	-2.75196	NO
Rfc1	0.210235	6.33787	2.89098	0.00964229	0.19957	-2.75258	NO
Snrnp70	-0.343012	7.34425	-2.88822	0.00969999	0.200471	-2.75279	NO
Slc34a2	1.16194	5.55743	2.87673	0.00994452	0.202365	-2.75473	YES
Faxc	0.720771	1.43072	2.81391	0.0113893	0.210619	-2.75672	NO
Tubgcp5	0.257115	3.96679	2.8007	0.0117179	0.211864	-2.75783	NO
Heatr5b	0.352785	5.10976	2.85376	0.0104511	0.206663	-2.7631	NO
Ubr1	0.32253	6.1153	2.88257	0.00981949	0.201589	-2.76378	NO
Smc1a	0.187559	6.78114	2.88594	0.00974819	0.200881	-2.76528	NO
Pogz	0.186457	5.81917	2.87638	0.00995211	0.202365	-2.76571	NO
Cst3	-0.542526	7.68886	-2.8781	0.00991507	0.202365	-2.76722	NO
Ambra1	0.251733	6.4635	2.88236	0.00982392	0.201589	-2.77088	NO
Phf8	0.469905	5.00984	2.84428	0.0106672	0.207293	-2.77095	NO
Sec61b	-0.365419	6.10643	-2.87751	0.00992762	0.202365	-2.77401	NO
Ppip5k1	0.290322	6.08365	2.87559	0.00996917	0.202365	-2.77573	NO
Cachd1	0.485141	3.12605	2.75683	0.0128753	0.217958	-2.77807	NO
Zfp664	0.39783	6.54883	2.87867	0.00990272	0.202365	-2.77915	NO
Cnpy2	-0.224985	6.86315	-2.87701	0.00993856	0.202365	-2.78125	NO
Tab2	0.22792	7.46865	2.87447	0.00999329	0.202365	-2.78136	NO
Zdhhc5	0.249821	7.30178	2.87437	0.00999542	0.202365	-2.78344	NO
Fam174a	-0.297534	4.51973	-2.81206	0.0114349	0.210619	-2.78494	NO
Smdt1	-0.347502	5.67715	-2.86425	0.0102168	0.203764	-2.78606	NO
Soga3	3.04506	0.138102	2.95316	0.00842395	0.191277	-2.788	YES
Aipl1	-1.18881	-1.12456	-3.31951	0.0037617	0.149172	-2.78884	YES
Slc29a3	0.297579	7.44968	2.86902	0.0101119	0.202886	-2.79216	NO
Snhg11	-0.686126	4.82301	-2.82768	0.0110562	0.210029	-2.79283	NO
Zcchc8	0.257546	4.61176	2.81422	0.0113819	0.210619	-2.79396	NO
Ino80d	0.184915	5.89404	2.8616	0.0102754	0.204311	-2.79405	NO
Usp9x	0.200474	7.70765	2.86414	0.0102191	0.203764	-2.79793	NO
Mcee	-0.31021	4.8031	-2.81721	0.0113087	0.210377	-2.80124	NO
Clu	-0.880795	8.45911	-2.85235	0.0104829	0.206693	-2.80185	NO
Ralgps1	0.338684	4.64746	2.8073	0.0115527	0.210619	-2.80497	NO
Gcnt2	0.973988	4.09923	2.78104	0.0122239	0.214306	-2.80647	NO
Gcc2	0.406478	5.33303	2.83815	0.0108095	0.208383	-2.80739	NO
Cbarp	-0.578273	3.10409	-2.73919	0.0133713	0.221919	-2.80768	NO
Pole	0.477404	4.31053	2.79298	0.0119141	0.213233	-2.80785	NO
Ubxn1	-0.221969	6.87407	-2.86315	0.010241	0.203913	-2.80848	NO
Zscan18	0.745624	1.45465	2.77194	0.0124649	0.21494	-2.81552	NO
Vsig10l	0.528432	1.9081	2.74919	0.013088	0.21943	-2.81724	NO
Hectd4	0.212753	6.12304	2.85307	0.0104667	0.206663	-2.81932	NO
Patl1	0.225755	5.23318	2.82893	0.0110265	0.210029	-2.82177	NO
Clasrp	-0.951062	1.73985	-2.75284	0.012986	0.219032	-2.82414	NO
Tmem254a	-0.678806	2.38639	-2.72658	0.0137367	0.224039	-2.82491	NO
Ndufa6	-0.483809	6.07416	-2.84935	0.0105512	0.206857	-2.82545	NO
Tha1	-0.581919	1.60729	-2.75906	0.012814	0.217776	-2.8261	NO
Gm2244	-1.00732	-0.00261189	-2.90303	0.00939352	0.197735	-2.83136	YES
Wdr62	0.874046	2.90938	2.7216	0.0138835	0.224114	-2.8329	NO
Zc3h7b	0.273411	7.30601	2.84847	0.0105713	0.206857	-2.83399	NO
Ganab	0.202868	8.00216	2.8385	0.0108013	0.208383	-2.83872	NO
Svil	0.347766	6.2249	2.84496	0.0106517	0.207293	-2.83873	NO
Atad2b	0.249661	5.76301	2.83521	0.0108782	0.208383	-2.84226	NO
Zfp275	0.969025	0.620815	2.81157	0.011447	0.210619	-2.84335	NO
Mecp2	0.218583	6.03468	2.83979	0.0107711	0.208383	-2.8444	NO
Cldn1	0.339401	7.22613	2.84397	0.0106744	0.207293	-2.845	NO
Gm11808	-0.374587	8.66717	-2.8226	0.0111781	0.210029	-2.84728	NO
Nenf	-0.331755	4.9093	-2.79773	0.0117929	0.212137	-2.85011	NO
Gm17018	-0.210416	4.49817	-2.77925	0.0122707	0.214306	-2.85263	NO
Rbbp8nl	0.308804	3.38188	2.71972	0.0139393	0.22432	-2.85269	NO
Gcnt7	1.07385	-0.867617	3.13128	0.00570334	0.173792	-2.85518	YES
Ppargc1b	0.8873	0.497846	2.83451	0.0108946	0.208383	-2.85676	NO
Plekhh1	0.39252	4.09893	2.74707	0.0131475	0.219853	-2.85848	NO
Ppat	0.448318	4.59228	2.78465	0.0121293	0.214306	-2.8603	NO
Ptar1	0.227979	5.26462	2.80786	0.0115388	0.210619	-2.86439	NO
Myo10	0.434168	7.50064	2.82578	0.0111017	0.210029	-2.87463	NO
Mdc1	0.22947	5.68147	2.81543	0.0113522	0.210619	-2.87776	NO
Rb1	0.382923	5.40375	2.80832	0.0115273	0.210619	-2.87807	NO
Scand1	-0.372507	6.2402	-2.82455	0.0111311	0.210029	-2.88011	NO
Dpp10	1.63199	6.07071	2.81794	0.0112909	0.210322	-2.882	YES
Cd59a	-0.648396	5.32705	-2.79114	0.0119614	0.21381	-2.88389	NO
Sf1	0.193157	7.06038	2.82444	0.0111339	0.210029	-2.88466	NO
Trim44	0.272243	7.4759	2.82158	0.0112027	0.210061	-2.88483	NO
Cry1	0.633831	4.27125	2.74886	0.0130973	0.21943	-2.88612	NO
Gm5617	-0.843515	1.82127	-2.70657	0.0143361	0.225758	-2.88793	NO
Nol9	0.489904	4.95572	2.78762	0.0120521	0.21408	-2.88932	NO
Hoxb3	2.40367	3.43788	2.69487	0.0146985	0.228313	-2.89291	YES
Wdfy3	0.244746	6.60339	2.82016	0.0112369	0.210147	-2.89376	NO
Mrpl23	-1.06412	0.631726	-2.82041	0.0112309	0.210147	-2.89401	YES
Akap9	0.235779	6.6832	2.81799	0.0112896	0.210322	-2.89853	NO
Ralgapb	0.27273	6.36823	2.81643	0.0113277	0.210454	-2.89969	NO
Shmt1	0.198392	5.71136	2.80778	0.0115407	0.210619	-2.90072	NO
Asb13	0.326358	4.57202	2.76239	0.012723	0.217535	-2.90239	NO
Gabarap	-0.279198	8.01603	-2.80447	0.0116232	0.210619	-2.90334	NO
Polr3a	0.241837	4.44511	2.7449	0.0132088	0.220052	-2.90728	NO
Ccnl1	-0.444903	4.20551	-2.72087	0.0139053	0.224211	-2.90798	NO
Adar	0.499958	6.68634	2.81287	0.011415	0.210619	-2.90885	NO
Dnmt3b	0.792036	3.03314	2.68201	0.0151064	0.230676	-2.90991	NO
Prdx4	-0.26108	6.06228	-2.80691	0.0115622	0.210619	-2.90994	NO
Zfp386	0.256612	5.37036	2.78425	0.0121397	0.214306	-2.91222	NO
Sik3	0.304045	5.95902	2.80413	0.0116317	0.210619	-2.91296	NO
Dlst	0.2634	6.59231	2.81011	0.0114829	0.210619	-2.91396	NO
Smg1	0.232548	7.17864	2.80828	0.0115283	0.210619	-2.91584	NO
Mettl1	-0.239823	4.79114	-2.76353	0.0126918	0.217519	-2.91623	NO
Snrpg	-0.503703	4.67152	-2.75192	0.0130116	0.219032	-2.91714	NO
Ndst1	0.271016	8.33295	2.79342	0.0119029	0.213233	-2.91731	NO
Mrpl52	-0.464814	4.86382	-2.76141	0.0127497	0.217702	-2.91829	NO
Recql4	0.586988	2.37239	2.66931	0.0155198	0.231885	-2.91861	NO
Trak2	0.210333	6.36654	2.80608	0.011583	0.210619	-2.91997	NO
Gdpgp1	0.346551	3.40075	2.68165	0.0151179	0.230676	-2.92395	NO
Rnf139	0.263325	5.63675	2.79317	0.0119092	0.213233	-2.9247	NO
Cep295	0.275015	4.28788	2.72693	0.0137262	0.224039	-2.92964	NO
Gm10643	0.537364	0.529507	2.76045	0.012776	0.217702	-2.93115	NO
Golga7	-0.24335	6.3968	-2.79908	0.0117588	0.212137	-2.93115	NO
Zfp451	0.282475	5.31973	2.77341	0.0124255	0.214522	-2.93304	NO
Sin3b	-0.196231	6.82078	-2.79843	0.0117753	0.212137	-2.93544	NO
Nsd1	0.207055	7.35714	2.79636	0.0118278	0.212495	-2.93564	NO
Ube2n	0.269738	4.4249	2.72963	0.0136475	0.224039	-2.93808	NO
Fam160a1	0.30779	5.78266	2.78624	0.0120878	0.214306	-2.93949	NO
Pebp1	-0.20079	8.16191	-2.78262	0.0121824	0.214306	-2.9409	NO
Lnx2	0.219187	4.11284	2.71012	0.0142282	0.224808	-2.94133	NO
Acap3	0.445134	5.56437	2.78178	0.0122044	0.214306	-2.94187	NO
Phlpp2	0.275923	4.09229	2.70581	0.0143596	0.225806	-2.94255	NO
Nmd3	0.279912	3.84879	2.69181	0.0147946	0.228313	-2.94545	NO
Ewsr1	0.2103	7.88332	2.78214	0.0121949	0.214306	-2.94969	NO
Tomm40l	0.230442	4.63454	2.73814	0.0134012	0.222155	-2.95056	NO
Eef1akmt1	-0.266716	3.92946	-2.69681	0.0146377	0.228222	-2.95079	NO
Pms1	0.357434	3.44211	2.66757	0.0155776	0.231885	-2.95096	NO
Urb1	0.281171	3.9273	2.68868	0.0148933	0.228681	-2.95297	NO
Prrg4	0.483424	4.62086	2.72835	0.0136846	0.224039	-2.95372	NO
Fnbp4	0.32471	6.74582	2.7894	0.0120062	0.21407	-2.95468	NO
Dad1	-0.243266	6.7795	-2.7879	0.0120448	0.21408	-2.95574	NO
Sox13	0.483948	5.7145	2.77653	0.0123428	0.214306	-2.95798	NO
Socs4	0.187161	5.77056	2.77658	0.0123414	0.214306	-2.9588	NO
Gapvd1	0.263988	7.40685	2.78385	0.0121501	0.214306	-2.95943	NO
Dynll1	-0.338591	6.60619	-2.7842	0.0121411	0.214306	-2.96212	NO
Cstb	-0.380491	5.9729	-2.77603	0.012356	0.214306	-2.96524	NO
Tmc5	0.9184	0.0776755	2.77498	0.0123838	0.214325	-2.96623	NO
Rpusd2	0.45505	3.09253	2.64578	0.0163148	0.236433	-2.96655	NO
Zfp385c	-0.87103	-0.959963	-2.99568	0.00767805	0.18717	-2.96939	NO
Magi3	0.26126	6.19854	2.77834	0.0122948	0.214306	-2.97036	NO
Tank	0.37567	6.23531	2.7794	0.0122669	0.214306	-2.97075	NO
Tmed4	-0.236484	7.13822	-2.77841	0.0122929	0.214306	-2.97173	NO
Arhgef10l	0.522855	5.71427	2.76992	0.0125192	0.2154	-2.97468	NO
Lnpep	0.212083	5.94475	2.76981	0.012522	0.2154	-2.97705	NO
Zfp330	-0.261317	5.71406	-2.76299	0.0127067	0.217519	-2.97885	NO
Plxna3	0.323878	5.63507	2.76034	0.0127788	0.217702	-2.9794	NO
Rpl35	-0.485615	8.00665	-2.76415	0.0126751	0.217505	-2.98048	NO
Cobll1	0.307493	6.9795	2.77559	0.0123676	0.214306	-2.98077	NO
Trim56	0.219362	6.43055	2.77371	0.0124177	0.214522	-2.98244	NO
Pex1	0.273966	4.67746	2.71834	0.0139806	0.22432	-2.98505	NO
Xrn1	0.324723	6.16395	2.76924	0.0125373	0.215401	-2.98654	NO
Ddt	-0.282957	4.46888	-2.70543	0.0143711	0.225806	-2.98891	NO
Pard3b	-1.14542	1.28334	-2.66828	0.015554	0.231885	-2.99173	YES
Caml	-0.214874	4.73155	-2.71547	0.0140666	0.22432	-2.9951	NO
Ttc37	0.30565	5.41533	2.74608	0.0131755	0.21996	-2.99515	NO
Rmi1	0.222952	4.93411	2.72227	0.0138638	0.224114	-2.99662	NO
Ube2o	0.287554	4.55646	2.70096	0.0145089	0.227216	-2.99882	NO
Ciapin1	-0.297133	5.01809	-2.73125	0.0136003	0.224039	-2.99891	NO
Taf6	0.244457	4.84534	2.71737	0.0140095	0.22432	-3.00389	NO
Gstm5	-0.303035	5.37916	-2.73755	0.0134181	0.222166	-3.00587	NO
Slc46a2	3.21239	-3.99602	4.10464	0.000649862	0.0836521	-3.00851	YES
Yae1d1	0.167705	5.10375	2.7282	0.0136893	0.224039	-3.0092	NO
Psmb6	-0.32397	6.94838	-2.75941	0.0128044	0.217776	-3.00947	NO
Usf1	0.199936	5.84627	2.75234	0.0129999	0.219032	-3.01132	NO
Rnaseh2a	-0.295369	5.15434	-2.72753	0.0137088	0.224039	-3.01409	NO
Rbbp5	0.258021	4.78692	2.7049	0.0143875	0.225814	-3.01575	NO
Adcy6	0.44468	6.47706	2.75696	0.0128719	0.217958	-3.01645	NO
Trpm7	0.257853	7.28746	2.75588	0.0129017	0.217958	-3.01652	NO
Parg	0.258128	5.19324	2.72716	0.0137196	0.224039	-3.01723	NO
Aimp1	-0.212705	5.7327	-2.74478	0.0132121	0.220052	-3.01951	NO
Ebpl	-0.292247	3.86911	-2.64573	0.0163166	0.236433	-3.02435	NO
Tmem45b	1.72945	-1.78318	3.14497	0.00553404	0.171144	-3.02443	YES
Helz2	0.700514	6.27098	2.74973	0.0130728	0.21943	-3.02634	NO
Siglec1	0.843975	3.51026	2.62593	0.0170156	0.240574	-3.02717	NO
Hs6st1	0.22574	6.2948	2.74923	0.0130868	0.21943	-3.02942	NO
Rpl14	-0.24778	8.72011	-2.72658	0.0137365	0.224039	-3.02997	NO
Trio	0.467043	5.22302	2.71633	0.0140408	0.22432	-3.03538	NO
Cpsf1	0.438697	6.34471	2.74685	0.0131536	0.219853	-3.03566	NO
Mex3d	0.37869	4.75829	2.69513	0.0146903	0.228313	-3.03598	NO
Tmem9	-0.232649	5.96449	-2.74047	0.0133345	0.22183	-3.03633	NO
Gm9803	-0.723278	2.50814	-2.59725	0.0180782	0.24879	-3.03638	NO
Spa17	-0.524682	2.77801	-2.59809	0.0180462	0.24879	-3.03646	NO
Vars2	0.305627	4.27	2.66484	0.0156681	0.232022	-3.03687	NO
Zswim7	-0.668805	1.28109	-2.63896	0.0165526	0.237903	-3.03789	NO
Unc50	-0.194632	5.39792	-2.723	0.013842	0.224114	-3.03823	NO
Ripply1	0.852568	0.832437	2.64309	0.0164083	0.237078	-3.03998	NO
Polr2a	0.324981	7.78107	2.73703	0.0134332	0.222166	-3.04141	NO
Sik2	0.595223	5.17682	2.70894	0.0142639	0.225122	-3.04224	NO
Dhtkd1	0.496325	4.24498	2.65631	0.0159545	0.233818	-3.0446	NO
Fcor	-1.40131	-1.5194	-3.0552	0.00674061	0.181856	-3.04744	YES
Zfp41	0.261582	3.95114	2.64207	0.0164437	0.237302	-3.04981	NO
Gm20390	-2.63069	4.81118	-2.61991	0.0172335	0.241398	-3.05016	YES
Amigo3	0.424709	2.48416	2.58739	0.0184578	0.251016	-3.05176	NO
Parp1	0.185183	6.6861	2.7393	0.0133681	0.221919	-3.05181	NO
Ap3d1	0.170653	7.45838	2.7347	0.0135003	0.223014	-3.05304	NO
Cdan1	0.371044	4.38484	2.66385	0.0157012	0.232038	-3.05704	NO
Nup205	0.574329	5.38444	2.71058	0.014214	0.224808	-3.06135	NO
Gpam	0.310132	5.96147	2.72583	0.0137587	0.224039	-3.06633	NO
Fam49b	0.319209	5.76909	2.72461	0.0137946	0.224039	-3.0665	NO
Eml5	0.338006	5.13093	2.69889	0.0145729	0.227625	-3.06757	NO
Paip2	-0.15831	7.33668	-2.72785	0.0136994	0.224039	-3.06823	NO
Erlec1	-0.24378	5.60777	-2.71428	0.0141022	0.22432	-3.06888	NO
Cep68	0.230961	5.70204	2.7172	0.0140147	0.22432	-3.07086	NO
Cmss1	-0.388162	3.79255	-2.61854	0.0172836	0.241543	-3.0716	NO
Rprd1b	0.262298	6.18668	2.72359	0.0138246	0.224114	-3.07674	NO
Vmn1r197	0.474695	1.2171	2.61617	0.0173704	0.242279	-3.07679	NO
Pagr1a	-2.24862	0.788558	-2.67663	0.0152802	0.231359	-3.07766	YES
Map4k5	0.373893	5.68352	2.71095	0.0142028	0.224808	-3.07866	NO
Lcmt1	-0.29541	4.98318	-2.68172	0.0151158	0.230676	-3.08003	NO
Grpel1	-0.141331	6.01713	-2.71884	0.0139657	0.22432	-3.0802	NO
Selenom	-0.709756	4.00807	-2.6192	0.0172594	0.241445	-3.08146	NO
Psmf1	0.268837	5.85796	2.71634	0.0140405	0.22432	-3.0829	NO
Ahsg	-1.99145	2.95711	-2.56697	0.0192685	0.255655	-3.08604	YES
Tbcc	-0.298744	4.59105	-2.65731	0.0159205	0.233803	-3.09066	NO
Erh	-0.314656	6.12538	-2.71459	0.0140931	0.22432	-3.09159	NO
Esd	-0.179483	6.85853	-2.71725	0.014013	0.22432	-3.09295	NO
Clec9a	1.07456	-0.641839	2.83358	0.0109165	0.208383	-3.09565	YES
Gemin7	-0.215278	5.02829	-2.67843	0.0152218	0.230971	-3.096	NO
Rnf138	0.214441	4.8959	2.67077	0.0154718	0.231885	-3.09725	NO
Grrp1	1.3804	2.37957	2.55888	0.019599	0.257387	-3.09752	YES
Olfr12	-1.31539	1.11593	-2.58153	0.0186872	0.252679	-3.10103	YES
Srsf9	-0.216187	6.36016	-2.71108	0.0141989	0.224808	-3.10243	NO
Vmn1r1	0.60897	0.225616	2.67344	0.0153844	0.231461	-3.10449	NO
Uba1	0.219443	8.60498	2.69116	0.0148149	0.228313	-3.1048	NO
Rpl13a	-0.481521	9.19001	-2.67926	0.015195	0.230811	-3.10485	NO
Zgrf1	0.634394	2.95837	2.56395	0.0193913	0.256563	-3.10578	NO
Zbtb46	0.425144	2.36339	2.55121	0.0199171	0.259877	-3.11005	NO
Frs2	0.207445	5.7203	2.69348	0.0147419	0.228313	-3.11468	NO
Pkdrej	1.58285	-2.78846	3.28079	0.00409902	0.153729	-3.11499	YES
Olfr769	-0.47356	3.42622	-2.57309	0.0190219	0.254298	-3.11545	NO
Pik3c2a	0.403334	5.69225	2.68773	0.0149237	0.228849	-3.11808	NO
Zfp131	0.199058	4.69937	2.65134	0.0161236	0.235079	-3.11951	NO
Tm2d2	-0.219493	5.79241	-2.69347	0.0147422	0.228313	-3.11995	NO
Nudt8	-0.450318	3.10971	-2.55835	0.0196207	0.257434	-3.12022	NO
Zdhhc8	0.24535	5.79347	2.69432	0.0147154	0.228313	-3.12075	NO
Cd244a	3.9167	-1.72322	3.22333	0.00465515	0.158802	-3.12152	YES
Gmps	0.24872	6.13578	2.69952	0.0145535	0.227625	-3.12183	NO
Rps28	-0.754555	7.83473	-2.69131	0.0148102	0.228313	-3.12385	NO
Hmgb1	-0.22037	8.15325	-2.68732	0.0149365	0.228849	-3.12584	NO
Dcaf1	0.204586	5.94619	2.69282	0.0147628	0.228313	-3.12619	NO
Ss18l2	-0.367626	5.40678	-2.67342	0.0153849	0.231461	-3.12809	NO
Arl4a	-0.44455	4.56353	-2.63125	0.016825	0.240133	-3.1282	NO
Stam2	0.274595	6.41351	2.69856	0.0145833	0.227625	-3.12846	NO
Taf2	0.275531	5.10442	2.66709	0.0155933	0.231885	-3.12941	NO
Mrpl43	-0.235074	5.22076	-2.66784	0.0155686	0.231885	-3.13205	NO
Slc7a1	0.371419	5.42533	2.67414	0.0153615	0.231461	-3.14176	NO
Ivd	0.404239	6.33602	2.69097	0.0148209	0.228313	-3.14272	NO
Sync	-0.756848	0.920022	-2.58193	0.0186713	0.252679	-3.14326	NO
Nudt1	-0.311318	4.28403	-2.61134	0.0175486	0.243803	-3.14395	NO
Map3k2	0.224132	5.66991	2.67501	0.015333	0.231461	-3.14527	NO
Gpbp1	0.197524	6.49426	2.68914	0.0148789	0.228681	-3.14683	NO
Dnase1l3	1.43932	0.399905	2.59115	0.0183123	0.250459	-3.14755	YES
Ipmk	0.240423	4.42361	2.61517	0.0174071	0.242552	-3.14886	NO
Washc3	-0.170717	5.2592	-2.65951	0.0158463	0.233198	-3.15036	NO
Ctxn1	-0.675077	4.99225	-2.63947	0.0165347	0.237888	-3.151	NO
Olfr714	0.99118	-1.32648	2.91864	0.00908064	0.196504	-3.15174	NO
Zscan29	0.305678	6.00302	2.67945	0.0151889	0.230811	-3.15514	NO
Ndufv1	-0.218605	6.61676	-2.68156	0.0151209	0.230676	-3.16132	NO
Tbc1d4	0.551294	5.61463	2.66498	0.0156634	0.232022	-3.16228	NO
Bola1	-0.320131	3.80728	-2.57041	0.0191298	0.254891	-3.16318	NO
Pdpk1	0.21276	5.90538	2.67246	0.0154164	0.231467	-3.16379	NO
R3hdm2	0.186625	6.63388	2.67977	0.0151785	0.230811	-3.16626	NO
Tpgs1	-0.367301	3.79935	-2.56973	0.0191569	0.254891	-3.16724	NO
Psme4	0.228689	7.44451	2.67406	0.0153641	0.231461	-3.16854	NO
Lipe	0.425436	4.54379	2.6137	0.0174613	0.242828	-3.17034	NO
Mnd1	-0.495584	3.15503	-2.52686	0.0209597	0.266481	-3.17177	NO
Gm21992	-0.598682	1.9056	-2.51284	0.021583	0.269865	-3.17437	NO
Synj2	0.374039	5.02277	2.63433	0.0167154	0.239514	-3.17497	NO
Shisa8	0.606483	4.11676	2.5999	0.0179776	0.248302	-3.17538	NO
Nagpa	0.208648	4.13244	2.58409	0.0185869	0.252286	-3.17574	NO
Lamtor5	-0.18447	5.65497	-2.66023	0.0158222	0.233086	-3.1778	NO
Mydgf	-0.227381	6.48689	-2.67241	0.0154181	0.231467	-3.17834	NO
Tert	0.783469	2.72325	2.50956	0.0217314	0.269865	-3.17941	NO
Gfm2	0.216911	5.00597	2.63261	0.0167765	0.239904	-3.17975	NO
Prrc2b	0.353317	8.89077	2.6469	0.0162762	0.236331	-3.18115	NO
Bcl9l	0.252063	7.46746	2.66847	0.0155478	0.231885	-3.18131	NO
Rel	0.498591	3.60088	2.54418	0.020213	0.261915	-3.1814	NO
Mc1r	-0.716401	0.141884	-2.6396	0.01653	0.237888	-3.18232	NO
Pwwp3a	-0.4338	4.26686	-2.58675	0.0184829	0.251116	-3.18239	NO
Ttll5	0.464103	4.3454	2.59537	0.0181502	0.248985	-3.18245	NO
Uqcrh	-0.422002	7.16915	-2.66801	0.015563	0.231885	-3.18272	NO
Plekha6	0.731388	4.08328	2.57611	0.0189018	0.253444	-3.1841	NO
Map3k9	0.328632	4.37113	2.59667	0.0181004	0.24879	-3.18432	NO
Cdc23	0.154614	5.70725	2.65734	0.0159197	0.233803	-3.1851	NO
Ranbp2	0.209062	7.47049	2.6662	0.0156227	0.232022	-3.18601	NO
Pank4	0.533387	3.98726	2.56508	0.019345	0.25619	-3.18881	NO
Muc3a	1.21283	-2.59047	3.21889	0.00470106	0.159981	-3.18977	YES
Adig	-0.932583	2.28413	-2.49952	0.0221915	0.272713	-3.19125	NO
St6galnac3	-0.767552	-0.208112	-2.62591	0.0170161	0.240574	-3.19166	NO
Fnbp1	0.368087	7.08982	2.66501	0.0156623	0.232022	-3.19358	NO
Tnpo1	0.18409	7.30453	2.66291	0.0157323	0.232038	-3.1943	NO
Ifi207	0.79658	2.97128	2.50873	0.0217692	0.269865	-3.19474	NO
Baz1b	0.20153	7.12468	2.66381	0.0157025	0.232038	-3.19517	NO
Zcchc10	-0.24654	3.20311	-2.51767	0.0213663	0.268901	-3.197	NO
Inppl1	0.222483	7.90117	2.65403	0.0160319	0.234225	-3.19783	NO
Tlr11	1.90827	-3.59404	3.48476	0.00260395	0.127908	-3.20116	YES
Zfp971	0.350586	3.18884	2.51039	0.0216938	0.269865	-3.20131	NO
Tbk1	0.178522	5.68568	2.64737	0.0162599	0.236331	-3.20246	NO
Stab1	0.474558	5.06181	2.62613	0.0170084	0.240574	-3.20272	NO
Shisa7	1.1787	2.56941	2.49752	0.0222842	0.273385	-3.20298	YES
Ppp6r1	0.21102	7.60958	2.65443	0.0160184	0.234225	-3.20335	NO
Acvr2a	0.303009	4.89857	2.6102	0.0175909	0.244151	-3.20374	NO
Blvrb	-0.321929	4.26858	-2.57849	0.0188073	0.253334	-3.2042	NO
Wdr76	0.48298	5.13371	2.62786	0.0169461	0.240574	-3.2049	NO
Glyr1	0.185882	7.5909	2.6542	0.0160262	0.234225	-3.2055	NO
Gprasp2	-2.15039	0.573098	-2.59579	0.0181338	0.248985	-3.20594	YES
Strip1	0.211257	5.22742	2.63116	0.016828	0.240133	-3.20629	NO
Tusc3	-0.3312	5.54334	-2.63642	0.0166416	0.23894	-3.20949	NO
Pla2g4c	0.635355	1.65385	2.49381	0.0224571	0.27431	-3.2102	NO
Dtx3l	0.499421	6.57846	2.65665	0.0159429	0.233818	-3.21044	NO
Gm9733	2.53462	-4.92553	4.12023	0.000627567	0.0836521	-3.21071	YES
Bicral	0.218285	5.30321	2.62487	0.0170535	0.240705	-3.2128	NO
Ptger1	0.41298	2.25548	2.47963	0.0231302	0.279018	-3.22228	NO
Tnfrsf19	0.875445	5.6223	2.63261	0.0167765	0.239904	-3.22276	NO
Zfp280d	0.242761	5.40693	2.62569	0.0170239	0.240574	-3.22321	NO
Narf	-0.233112	6.16368	-2.643	0.0164114	0.237078	-3.2257	NO
Itsn2	0.208975	5.59422	2.62945	0.0168892	0.240544	-3.2279	NO
Myo1b	0.306429	6.30947	2.64474	0.0163507	0.236685	-3.22982	NO
Olfr907	-0.544249	0.962322	-2.50954	0.0217325	0.269865	-3.2308	NO
Col17a1	1.80087	-2.35918	2.96838	0.00814931	0.19066	-3.23187	YES
Sidt2	0.307625	8.33232	2.62696	0.0169785	0.240574	-3.23637	NO
AA467197	-1.48837	-1.42689	-2.97339	0.00806075	0.189587	-3.23957	YES
Usf3	0.284184	6.13913	2.63472	0.0167016	0.239514	-3.24452	NO
Olfr1463	1.45476	-2.51027	3.09439	0.00618524	0.178776	-3.24461	YES
Ndufv3	-0.232152	5.86872	-2.6256	0.0170273	0.240574	-3.2503	NO
Exoc5	0.200746	5.71044	2.62259	0.0171362	0.240911	-3.25262	NO
Taf10	0.301579	4.56365	2.56987	0.0191512	0.254891	-3.25282	NO
Tvp23a	0.602867	1.49053	2.46547	0.023821	0.282441	-3.25417	NO
Prob1	0.560933	1.7101	2.46112	0.0240376	0.283583	-3.25875	NO
Slc6a17	1.37252	1.28008	2.46802	0.0236953	0.281658	-3.26158	YES
Tlk2	0.29201	5.38058	2.60198	0.0178985	0.247693	-3.26443	NO
E2f6	-0.578976	3.30325	-2.4813	0.0230503	0.279018	-3.26513	NO
Cfl1	-0.222984	9.18997	-2.59403	0.0182013	0.249445	-3.26634	NO
Aqr	0.351861	6.15473	2.62393	0.0170876	0.240911	-3.2667	NO
Smg7	0.202213	6.94223	2.62691	0.01698	0.240574	-3.26698	NO
Spn	1.07635	0.399532	2.50116	0.0221159	0.272361	-3.26922	YES
Zmat5	-0.434861	3.42111	-2.47988	0.0231184	0.279018	-3.26988	NO
Mark2	0.196601	7.2042	2.62347	0.0171042	0.240911	-3.27052	NO
Gm10401	-1.93088	0.440268	-2.54929	0.0199974	0.260444	-3.27197	YES
Fgd6	0.264186	6.19944	2.62018	0.0172238	0.241398	-3.27214	NO
Ccdc61	-0.288396	4.10934	-2.52025	0.0212512	0.26814	-3.27344	NO
Cnot1	0.268314	7.35205	2.62098	0.0171944	0.241398	-3.27349	NO
Ago2	0.354676	6.46259	2.62282	0.0171276	0.240911	-3.27386	NO
Pcdhga11	1.70137	-0.591274	2.67764	0.0152475	0.231112	-3.27413	YES
P2rx7	0.320164	6.20427	2.61976	0.017239	0.241398	-3.27624	NO
Mtfp1	0.542271	0.973908	2.4622	0.0239835	0.283307	-3.27845	NO
Psmb1	-0.160446	7.48272	-2.61424	0.0174413	0.24279	-3.28116	NO
Ubald2	-0.257994	6.51589	-2.61736	0.0173266	0.241906	-3.28293	NO
Tmsb15l	-0.538807	1.77947	-2.44246	0.0249854	0.289413	-3.28683	NO
Dis3	0.229144	4.21373	2.52155	0.0211937	0.267892	-3.29009	NO
Tbc1d2	0.338433	2.22199	2.43546	0.0253499	0.29012	-3.29111	NO
Pnpt1	0.3694	4.95445	2.56927	0.0191755	0.2549	-3.2941	NO
Abraxas1	-0.542318	2.7914	-2.43674	0.0252831	0.29012	-3.29592	NO
Nudt21	-0.215699	5.98985	-2.60431	0.0178108	0.24672	-3.29683	NO
Styx	0.255843	4.42215	2.52767	0.020924	0.266386	-3.29687	NO
Xkr5	-1.01294	0.892933	-2.46585	0.0238024	0.282441	-3.29723	YES
Snx15	-0.178096	4.8868	-2.55957	0.0195704	0.257387	-3.30002	NO
Gpx8	-0.982349	2.30795	-2.42892	0.0256954	0.291483	-3.30063	NO
Rbm19	0.250034	4.76629	2.55502	0.0197585	0.258523	-3.30131	NO
Tomm20	-0.187804	7.04752	-2.60667	0.0177224	0.245736	-3.30233	NO
Fcf1	-0.160522	5.6712	-2.59338	0.0182262	0.249544	-3.30575	NO
Nlrp6	0.800591	-1.21438	2.72523	0.0137763	0.224039	-3.3069	NO
Mb	-0.833537	2.65824	-2.43294	0.0254827	0.290465	-3.30733	NO
Tlk1	0.249956	6.3355	2.60025	0.017964	0.248302	-3.31452	NO
Polr3f	0.26089	5.71614	2.58814	0.0184287	0.25086	-3.31672	NO
Olfr93	-2.11884	-3.46743	-3.53878	0.0023081	0.124891	-3.31988	YES
Slc25a23	0.263121	7.08976	2.59718	0.0180808	0.24879	-3.32196	NO
Rheb	-0.160997	6.51384	-2.59666	0.0181008	0.24879	-3.32236	NO
Btbd10	0.364593	4.05187	2.49213	0.022536	0.275036	-3.32306	NO
Fam227b	2.6187	-4.49919	3.74271	0.00146239	0.113077	-3.32347	YES
Erich1	-0.268158	3.47931	-2.45509	0.0243401	0.285724	-3.32382	NO
Perm1	0.653258	4.82134	2.5453	0.0201654	0.26191	-3.32646	NO
Crybg2	0.493365	2.16941	2.41461	0.0264662	0.294926	-3.32652	NO
Sphk2	0.258086	5.96196	2.59027	0.0183461	0.250459	-3.32687	NO
Tnfsf10	0.640807	4.77708	2.54788	0.0200566	0.260904	-3.32753	NO
Vmn1r185	-1.41099	-1.83273	-2.851	0.0105135	0.206857	-3.32808	YES
Crtc2	0.361496	4.01445	2.48847	0.0227085	0.276164	-3.32926	NO
Brpf1	0.28987	5.40699	2.57115	0.0191	0.254891	-3.3293	NO
Tcof1	0.224992	5.70692	2.58204	0.0186671	0.252679	-3.33167	NO
Exoc3	0.229919	5.75548	2.58107	0.0187054	0.252683	-3.33312	NO
Triqk	-0.832809	1.33959	-2.41132	0.0266463	0.295174	-3.33606	NO
Tnfrsf14	0.679902	2.11024	2.40442	0.0270279	0.297269	-3.33781	NO
Tm9sf4	0.308999	7.0332	2.58861	0.0184107	0.250856	-3.33881	NO
Myb	0.729798	1.89895	2.40245	0.0271378	0.297269	-3.34035	NO
Pard3	0.206928	6.08648	2.58194	0.018671	0.252679	-3.34306	NO
Pgls	-0.26355	6.04912	-2.58004	0.018746	0.252991	-3.34742	NO
Srrm1	0.421148	7.29019	2.57946	0.018769	0.25306	-3.3518	NO
Rpl3	-0.276431	7.51693	-2.57603	0.0189049	0.253444	-3.35217	NO
Nfatc3	0.187111	6.11165	2.57793	0.0188294	0.253392	-3.35219	NO
Bglap3	-2.52602	7.92339	-2.55954	0.0195718	0.257387	-3.35248	YES
Lonrf3	0.426963	3.64814	2.44187	0.0250162	0.289413	-3.35301	NO
Uqcc2	-0.410973	4.89356	-2.53309	0.0206882	0.264573	-3.3532	NO
Acot13	-0.293506	4.4908	-2.50288	0.0220367	0.271991	-3.35402	NO
Gspt1	0.2387	7.40066	2.57697	0.0188676	0.253424	-3.35488	NO
Clasp2	0.269302	5.96147	2.57308	0.0190225	0.254298	-3.35513	NO
Ndufb10	-0.292668	6.0333	-2.5738	0.0189935	0.254298	-3.35522	NO
Pfn1	-0.299687	8.44572	-2.55961	0.0195688	0.257387	-3.35535	NO
Glt1d1	0.960142	-1.37461	2.71046	0.0142179	0.224808	-3.35864	NO
Nrgn	-1.86901	-0.0427363	-2.50615	0.0218867	0.270848	-3.3593	YES
Fbxw9	-0.321721	4.65901	-2.51487	0.0214915	0.269491	-3.36075	NO
Fgr	1.26245	0.23487	2.44175	0.0250224	0.289413	-3.36397	YES
Smoc2	1.17557	4.87107	2.53028	0.0208099	0.265425	-3.36421	YES
Pde7b	0.466125	4.15404	2.47486	0.0233609	0.279941	-3.36426	NO
Plxnc1	0.656391	1.90705	2.38633	0.0280531	0.302946	-3.36462	NO
Pm20d2	0.736758	1.1053	2.39738	0.0274227	0.29852	-3.36596	NO
Arl3	-0.286589	4.05137	-2.46431	0.0238785	0.282649	-3.36603	NO
Mtmr12	-0.354484	4.14116	-2.48277	0.0229796	0.278529	-3.37374	NO
Gbgt1	0.864612	-0.39174	2.50954	0.0217324	0.269865	-3.37403	NO
Elavl4	1.51316	-2.86709	2.92783	0.00890106	0.196281	-3.37469	YES
Wdhd1	0.397332	4.02695	2.4696	0.023618	0.280974	-3.3766	NO
Akap10	0.230782	4.85202	2.51762	0.0213684	0.268901	-3.37708	NO
Senp1	0.302726	5.45312	2.5528	0.0198508	0.259251	-3.3771	NO
Myl12a	-0.398964	6.96435	-2.5663	0.0192958	0.255778	-3.37878	NO
Trim36	0.820793	2.43397	2.38019	0.0284089	0.304686	-3.38043	NO
Naip2	0.328817	4.23406	2.4743	0.023388	0.279941	-3.38046	NO
Numa1	0.192478	7.9424	2.55681	0.0196844	0.257794	-3.38114	NO
Exosc10	0.370272	5.24535	2.53882	0.020441	0.262599	-3.38376	NO
Irak1	0.225113	7.51361	2.56012	0.019548	0.257387	-3.38387	NO
Tmem17	-0.523909	1.53077	-2.37508	0.0287086	0.305155	-3.38446	NO
Ccdc84	0.246838	3.96899	2.44703	0.0247499	0.288215	-3.38726	NO
Prpf19	0.182751	7.21425	2.56053	0.0195309	0.257387	-3.38888	NO
Chrnb1	-0.874406	4.53235	-2.46979	0.0236082	0.280974	-3.38948	NO
Gm17655	0.462985	1.39707	2.37467	0.0287329	0.305155	-3.39253	NO
Ssh2	0.187047	5.61259	2.54268	0.0202766	0.261915	-3.39401	NO
Nat9	-0.342417	4.34627	-2.47046	0.0235754	0.280974	-3.39405	NO
Smim11	-0.311484	3.87977	-2.43602	0.0253207	0.29012	-3.39687	NO
Aqp2	-0.471732	1.65321	-2.36502	0.0293069	0.307786	-3.39856	NO
Smoc1	-2.19777	4.67474	-2.43379	0.025438	0.29025	-3.39891	YES
Tmcc2	0.550935	1.87122	2.36368	0.0293879	0.307786	-3.39893	NO
Hepacam	-1.86828	-3.18331	-3.27312	0.00416932	0.153886	-3.39919	YES
Tcerg1	0.189186	6.11755	2.55347	0.0198225	0.259121	-3.39931	NO
Mcoln3	-1.92229	-3.33176	-3.05185	0.00679041	0.181856	-3.4046	YES
Ythdc1	-0.198842	5.82407	-2.54073	0.0203597	0.262078	-3.40577	NO
Bglap2	-3.05118	-0.526079	-2.54146	0.0203284	0.262078	-3.40682	YES
Pin1	-0.212253	5.60362	-2.53765	0.0204912	0.263004	-3.40723	NO
Pcdhga10	-0.915444	0.306485	-2.43547	0.0253497	0.29012	-3.40749	NO
Atxn7l1	0.275201	4.0362	2.44729	0.0247368	0.288215	-3.40776	NO
Pkn1	0.220919	7.21614	2.55011	0.0199631	0.260238	-3.40909	NO
Zfp575	-0.952476	-0.227522	-2.45556	0.0243165	0.285683	-3.41063	NO
Babam1	-0.225591	5.92234	-2.54339	0.0202464	0.261915	-3.41115	NO
Pdcd4	-0.482359	7.27896	-2.54757	0.0200695	0.260904	-3.41137	NO
AC115631.1	0.228586	5.10034	2.51145	0.0216458	0.269865	-3.41388	NO
Clcn2	0.49487	4.51497	2.47453	0.0233769	0.279941	-3.41448	NO
Map3k4	0.224119	5.94854	2.54064	0.0203635	0.262078	-3.41725	NO
Zbtb26	0.316856	4.70001	2.48054	0.0230866	0.279018	-3.41781	NO
Zfp688	-0.626333	1.72255	-2.35149	0.0301299	0.310669	-3.41856	NO
Aktip	-0.236993	6.55257	-2.54482	0.0201857	0.261915	-3.42004	NO
Arhgef5	0.262252	6.58036	2.54344	0.0202443	0.261915	-3.42401	NO
Slamf7	1.09943	0.138476	2.40282	0.0271172	0.297269	-3.42624	YES
Ankrd61	0.724473	0.0818131	2.44426	0.0248927	0.289094	-3.42629	NO
Atp5k	-0.712412	5.50369	-2.516	0.021441	0.269335	-3.4282	NO
Txnrd1	0.20746	7.40559	2.53645	0.0205431	0.263432	-3.42891	NO
Gm14137	0.463186	1.05684	2.36387	0.0293763	0.307786	-3.42908	NO
Gm45015	-0.75407	-0.745705	-2.53363	0.0206645	0.264573	-3.42925	NO
Cntnap2	0.904421	1.20977	2.34546	0.0305038	0.312476	-3.43024	NO
Gm12185	1.11653	-0.661466	2.54079	0.0203568	0.262078	-3.43093	YES
Zfp148	0.181044	6.73509	2.53991	0.0203946	0.26224	-3.4317	NO
Thada	0.309057	3.77388	2.41291	0.026559	0.294926	-3.43229	NO
H2-Q10	-2.68191	-1.22323	-2.50074	0.022135	0.272361	-3.435	YES
Ccdc34	-0.260641	5.91953	-2.52983	0.0208298	0.265425	-3.43535	NO
Rasgrf2	0.831882	-0.745604	2.49108	0.0225854	0.275402	-3.43562	NO
Rfx5	0.428761	4.49667	2.46443	0.0238728	0.282649	-3.43643	NO
Cyth3	0.276455	5.17427	2.50144	0.0221027	0.272361	-3.43944	NO
Gm9495	1.10863	-2.05533	2.71122	0.0141946	0.224808	-3.44041	YES
Olfr263	1.01356	-1.33934	2.64962	0.0161825	0.235482	-3.4438	YES
Usp19	0.203472	7.41143	2.53006	0.0208197	0.265425	-3.44381	NO
Mtmr10	0.344244	6.3998	2.53229	0.0207228	0.264776	-3.44411	NO
Ap1g2	0.280206	4.84444	2.47913	0.0231544	0.279018	-3.44581	NO
Slx1b	-0.402613	3.55072	-2.38507	0.028126	0.303065	-3.44646	NO
Ccrl2	0.333638	3.49628	2.38607	0.0280682	0.302946	-3.44751	NO
Cad	0.35462	5.36725	2.50921	0.0217474	0.269865	-3.44892	NO
Plxnb2	0.332066	7.97785	2.51885	0.0213137	0.268689	-3.44914	NO
Zfp143	0.198899	4.34875	2.44119	0.0250513	0.289511	-3.44942	NO
Prodh2	-1.82618	-3.0942	-3.15459	0.00541791	0.169631	-3.45045	YES
Ddx58	0.68787	6.07646	2.5256	0.021015	0.266585	-3.45055	NO
Ndufs8	-0.22516	6.05755	-2.52201	0.0211733	0.267892	-3.45435	NO
Olfr293	-2.04997	-3.41918	-3.26288	0.00426497	0.154363	-3.45596	YES
Zbtb1	0.25094	5.69216	2.51076	0.021677	0.269865	-3.45843	NO
Tex14	0.809161	-1.17674	2.57006	0.0191438	0.254891	-3.45855	NO
Snx18	0.282885	5.60773	2.50892	0.0217604	0.269865	-3.4588	NO
Tmsb15b2	-1.31242	1.18298	-2.33047	0.031452	0.316748	-3.45962	YES
Txndc15	-0.223045	5.31943	-2.49423	0.0224375	0.27431	-3.46177	NO
Slc25a3	-0.188839	8.32887	-2.50437	0.0219683	0.271532	-3.46376	NO
Osbp	0.189215	7.09497	2.52171	0.0211865	0.267892	-3.46405	NO
Hoxb2	2.16795	2.49443	2.32908	0.0315408	0.317022	-3.46469	YES
Zmym3	0.213919	5.6958	2.50628	0.021881	0.270848	-3.46736	NO
Fgl2	0.724259	3.12326	2.35489	0.0299211	0.310322	-3.46822	NO
Mill2	-1.12433	0.672661	-2.36616	0.0292387	0.307527	-3.46852	YES
Fhod3	-0.682127	3.29826	-2.36028	0.0295928	0.3083	-3.46931	NO
Prnp	-0.323684	6.01222	-2.51147	0.0216448	0.269865	-3.47098	NO
Gdf1	-2.74719	-2.93478	-3.00476	0.00752737	0.186629	-3.47176	YES
Hint2	-0.465668	4.53704	-2.44662	0.0247711	0.288215	-3.47251	NO
Fam241b	-0.261965	4.4994	-2.44025	0.0250998	0.289835	-3.47355	NO
Pih1d1	-0.210925	4.97254	-2.47339	0.0234323	0.279942	-3.47436	NO
Haus2	0.273463	5.14209	2.48022	0.0231018	0.279018	-3.47605	NO
Gtf3c1	0.198209	6.9251	2.5151	0.0214814	0.269491	-3.4778	NO
Olfr1105	0.687291	-0.666009	2.47421	0.0233927	0.279941	-3.47993	NO
Ptpn2	-0.281627	5.63222	-2.49433	0.0224331	0.27431	-3.48162	NO
Lrpprc	0.198097	5.59395	2.49529	0.0223879	0.27431	-3.48507	NO
mt-Co1	0.296035	13.1516	2.39932	0.0273132	0.2979	-3.4874	NO
Cfd	2.64275	1.03357	2.31087	0.0327321	0.321128	-3.48765	YES
Fam193a	0.192196	5.55121	2.4881	0.0227259	0.276164	-3.48948	NO
Dennd2c	0.40641	2.3403	2.30446	0.0331616	0.322769	-3.49104	NO
Olfr279	0.755906	2.48675	2.31679	0.0323403	0.320938	-3.49391	NO
Atmin	0.334545	6.03892	2.50056	0.0221437	0.272361	-3.49584	NO
Adamdec1	1.43035	-0.215623	2.32698	0.0316763	0.317818	-3.49617	YES
Oxgr1	0.665021	-0.0320464	2.37463	0.0287353	0.305155	-3.49752	NO
Vwa7	-1.10621	-0.767404	-2.46994	0.023601	0.280974	-3.49974	YES
Ccr5	0.414006	3.28284	2.34307	0.0306532	0.313101	-3.50077	NO
Dffb	0.431254	2.6793	2.3118	0.0326706	0.320938	-3.50137	NO
Serpina1a	2.29407	-2.10678	2.75619	0.0128932	0.217958	-3.50806	YES
Xrn2	0.205044	7.01274	2.49751	0.0222848	0.273385	-3.5094	NO
Cd55b	0.899447	-0.669658	2.44694	0.0247547	0.288215	-3.51003	NO
Mrpl53	-0.327173	5.08789	-2.45698	0.0242445	0.285312	-3.51192	NO
Supv3l1	0.292686	3.80426	2.37624	0.0286404	0.305155	-3.51319	NO
Tmem14a	-0.541319	2.43709	-2.28738	0.034331	0.326357	-3.51712	NO
Skp1a	-0.205253	8.13836	-2.4788	0.0231704	0.279018	-3.51751	NO
Rfxank	-0.257884	4.62119	-2.42208	0.026061	0.292814	-3.51765	NO
Exph5	0.549097	3.6661	2.34763	0.0303686	0.311913	-3.51765	NO
Rrm1	0.296045	6.6208	2.4939	0.0224529	0.27431	-3.51785	NO
Tmigd1	0.744559	2.68526	2.30854	0.0328876	0.32209	-3.51921	NO
Vash2	0.994885	-1.43678	2.47824	0.0231973	0.279018	-3.52182	NO
Slc16a2	0.465088	7.26597	2.48925	0.0226719	0.276164	-3.52219	NO
Gtf2ird1	0.22966	5.58565	2.47351	0.0234268	0.279942	-3.52315	NO
Eci3	-0.467933	3.02103	-2.30666	0.0330136	0.322549	-3.52424	NO
Tfip11	0.168325	5.77443	2.47836	0.0231915	0.279018	-3.5246	NO
Bod1l	-0.168185	6.71476	-2.48737	0.0227609	0.276351	-3.52834	NO
Ccl24	0.966588	-0.313639	2.37529	0.0286964	0.305155	-3.529	NO
Atp13a3	0.316229	7.30408	2.48342	0.0229485	0.278391	-3.53345	NO
Cbll1	0.238347	4.51643	2.40594	0.0269435	0.296846	-3.53369	NO
Olfr1162	2.06458	-3.20372	3.02561	0.00719186	0.184248	-3.53535	YES
Pola1	0.266224	4.94761	2.43872	0.0251799	0.29005	-3.53778	NO
Zfp81	0.226639	4.38706	2.38594	0.0280755	0.302946	-3.5404	NO
Polr1a	0.447185	4.4201	2.39824	0.027374	0.298332	-3.54158	NO
Gtpbp8	0.182319	4.92457	2.42671	0.0258129	0.292391	-3.54193	NO
Smim26	-0.42088	3.62524	-2.33802	0.0309712	0.31438	-3.54194	NO
Elf1	0.165547	6.20498	2.47667	0.0232733	0.279457	-3.54202	NO
Pcbd1	-0.761463	2.2515	-2.26789	0.0357115	0.331845	-3.54282	NO
Gm21962	2.2675	-2.94061	2.84627	0.0106215	0.207293	-3.54366	YES
Irx4	2.35316	-3.89797	3.02285	0.00723541	0.184248	-3.54469	YES
Ampd3	0.413804	3.70439	2.33846	0.0309432	0.31438	-3.54486	NO
Tnfsf12	-0.547651	4.03393	-2.36024	0.0295952	0.3083	-3.54604	NO
Jade1	0.208302	6.35772	2.47668	0.0232724	0.279457	-3.54641	NO
Trap1a	2.3891	-4.32846	3.32795	0.00369186	0.148218	-3.5475	YES
Dtx4	0.464665	4.25216	2.37858	0.028503	0.305155	-3.54766	NO
Mdn1	0.344999	5.67473	2.46258	0.0239644	0.283307	-3.54815	NO
Arntl	0.640308	4.28584	2.39278	0.0276832	0.300086	-3.54979	NO
Vsig8	-1.57688	-2.27848	-2.63964	0.0165286	0.237888	-3.54997	YES
Fgf12	-3.3211	-1.96615	-2.72444	0.0137997	0.224039	-3.55184	YES
Npw	-1.50284	-1.79224	-2.52664	0.0209692	0.266481	-3.55193	YES
Tecr	-0.300295	8.47846	-2.45308	0.0244418	0.286551	-3.55206	NO
Creb5	-0.890477	3.58883	-2.31579	0.0324067	0.320938	-3.55321	NO
Elp4	0.321282	4.35292	2.38703	0.0280125	0.302946	-3.55668	NO
Tmtc4	0.218023	4.98835	2.42949	0.0256649	0.29137	-3.55691	NO
Chchd7	-0.475898	3.20499	-2.30113	0.0333868	0.323431	-3.55717	NO
Ak3	0.255558	8.58554	2.44999	0.0245987	0.28764	-3.55755	NO
Pira2	2.64172	-2.48304	2.67469	0.0153434	0.231461	-3.5581	YES
Nrg2	0.199372	4.8522	2.41888	0.0262335	0.293586	-3.55971	NO
Dcp2	0.20453	5.175	2.43496	0.0253763	0.290188	-3.5598	NO
Stat6	0.150183	6.85638	2.47071	0.0235631	0.280974	-3.56061	NO
Pcdhgb5	2.93703	-1.2946	2.40589	0.0269459	0.296846	-3.56247	YES
Prkch	0.290481	4.90122	2.41827	0.0262666	0.293586	-3.56526	NO
Zfat	0.284896	2.93238	2.27998	0.0348495	0.328035	-3.56552	NO
Ttbk2	0.263843	4.74807	2.40222	0.0271505	0.297269	-3.56556	NO
Olfr137	0.848946	0.251815	2.29585	0.033746	0.324113	-3.56556	NO
Prpf8	0.214059	8.16214	2.4525	0.0244713	0.286551	-3.56827	NO
Klhl23	0.631095	3.34859	2.30134	0.0333721	0.323431	-3.57452	NO
Eci1	-0.165453	5.11873	-2.42463	0.025924	0.292499	-3.57491	NO
Rhox8	-0.660878	0.39298	-2.26843	0.0356728	0.331845	-3.57799	NO
Trim25	0.344809	7.12631	2.45984	0.0241014	0.283863	-3.57862	NO
Mfge8	-1.65506	8.43817	-2.43736	0.0252505	0.29012	-3.5799	YES
Arhgap21	0.259409	8.10137	2.44663	0.0247704	0.288215	-3.58157	NO
Rangrf	-0.416165	4.5513	-2.38405	0.0281846	0.303198	-3.58176	NO
Cyb561d2	-0.250616	4.16687	-2.36119	0.0295381	0.3083	-3.58261	NO
Cdt1	0.307946	4.23858	2.37544	0.0286876	0.305155	-3.58278	NO
Ppox	-0.419446	2.81252	-2.26821	0.0356886	0.331845	-3.58391	NO
Selenok	-0.271135	5.1736	-2.41579	0.0264015	0.294768	-3.58613	NO
Actr1a	0.195689	6.96734	2.45615	0.0242866	0.285569	-3.58627	NO
Dnah10	0.989046	-1.37107	2.5041	0.0219803	0.271532	-3.58668	NO
Lpin2	0.35192	4.8621	2.40608	0.0269357	0.296846	-3.58753	NO
Ifi204	0.644643	1.4882	2.23256	0.0383458	0.341852	-3.5883	NO
Phb	-0.219204	7.14842	-2.45278	0.024457	0.286551	-3.58874	NO
Mtx3	0.305189	5.27915	2.42023	0.0261606	0.293467	-3.58941	NO
Pou2f1	0.200345	4.94391	2.40608	0.0269358	0.296846	-3.58957	NO
Gm2004	1.83171	-4.44008	3.22899	0.00459724	0.158549	-3.59019	YES
Klra17	2.63348	-3.84733	2.96279	0.00824904	0.191277	-3.59051	YES
Tmem170b	0.191169	4.48464	2.37151	0.02892	0.305682	-3.59104	NO
Podxl	0.736949	5.38456	2.42486	0.0259115	0.292499	-3.59493	NO
Creld1	-0.318478	5.31152	-2.41812	0.0262749	0.293586	-3.59494	NO
Ppp1r35	-0.285079	3.69193	-2.31558	0.0324203	0.320938	-3.59519	NO
Galr3	1.57019	-2.85917	2.70112	0.0145038	0.227216	-3.5971	YES
Ankle1	-0.591011	1.73053	-2.227	0.0387762	0.3426	-3.59714	NO
Krt5	2.39416	-2.03172	2.46555	0.0238172	0.282441	-3.59932	YES
Dact2	0.355422	6.79122	2.44987	0.0246049	0.28764	-3.59935	NO
Orm1	2.10375	-3.63393	2.83336	0.0109218	0.208383	-3.59953	YES
Mipol1	-0.376166	3.2882	-2.26741	0.0357466	0.331845	-3.60224	NO
Olfr228	1.48852	-3.93606	3.02331	0.00722816	0.184248	-3.60239	YES
Traf3ip2	0.220676	5.04767	2.4027	0.0271235	0.297269	-3.60284	NO
Kndc1	1.56029	-0.409638	2.29931	0.0335101	0.323431	-3.60371	YES
Atp2a2	0.313947	7.7891	2.43818	0.0252078	0.29012	-3.60445	NO
Cfdp1	-0.227178	6.21887	-2.44273	0.0249715	0.289413	-3.60545	NO
Smarcc2	0.198191	8.03381	2.43441	0.0254055	0.29025	-3.60579	NO
Dbi	-0.450204	7.80906	-2.43187	0.0255391	0.290874	-3.60756	NO
Rps18	0.674281	6.37879	2.44344	0.0249346	0.289343	-3.60777	NO
Ppp2r3d	-0.185492	5.54621	-2.42339	0.0259907	0.292661	-3.61011	NO
Fasn	0.311302	8.11796	2.42664	0.0258168	0.292391	-3.61061	NO
Syne3	0.489566	1.9378	2.21855	0.0394391	0.344727	-3.61076	NO
Ptprc	0.572478	4.04864	2.33698	0.0310368	0.31438	-3.61101	NO
Adcy5	0.781112	0.536183	2.23805	0.0379255	0.339817	-3.61127	NO
Vps33a	0.185681	5.94636	2.43369	0.0254432	0.29025	-3.61437	NO
Olfr943	0.742067	-0.806884	2.3743	0.0287545	0.305155	-3.61475	NO
Commd2	-0.222798	3.46533	-2.28395	0.0345702	0.327365	-3.6155	NO
Aldh18a1	0.331773	6.21733	2.43892	0.0251692	0.29005	-3.6158	NO
Sp2	0.265724	4.45085	2.36137	0.0295268	0.3083	-3.61624	NO
Nup210	0.39601	4.63339	2.38354	0.0282142	0.303286	-3.6163	NO
Plbd1	1.28068	1.22846	2.21355	0.0398364	0.34621	-3.61671	YES
Pdgfc	0.658156	3.01487	2.24435	0.0374476	0.337887	-3.62048	NO
Ehmt1	0.229393	6.54191	2.43715	0.0252616	0.29012	-3.62173	NO
AC132444.6	0.691982	0.441329	2.24492	0.0374049	0.337887	-3.62214	NO
Sowaha	1.07392	-0.273108	2.29947	0.0334996	0.323431	-3.62279	YES
Cyp19a1	1.76626	-3.25101	2.80743	0.0115495	0.210619	-3.62297	YES
AI413582	-0.455972	2.55727	-2.22053	0.0392831	0.344542	-3.62323	NO
Tmem38a	-0.279681	4.81185	-2.37091	0.0289553	0.305682	-3.62573	NO
Clec2i	0.951063	0.0162082	2.24669	0.0372714	0.337805	-3.62577	NO
Tmem86b	0.322553	3.49822	2.27103	0.035486	0.331029	-3.62747	NO
Tbx3	2.38461	1.03383	2.20392	0.0406114	0.34993	-3.62772	YES
Il1a	0.468986	1.56002	2.204	0.0406052	0.34993	-3.62796	NO
Ppm1j	0.594691	3.1618	2.2514	0.0369196	0.337068	-3.62946	NO
Cd69	1.29489	-0.871731	2.33038	0.0314578	0.316748	-3.62982	YES
Wnt2b	0.542349	0.339857	2.24321	0.0375333	0.338024	-3.6305	NO
Erbin	0.235132	7.82279	2.42414	0.0259503	0.292499	-3.63092	NO
Fcho1	0.509532	1.9936	2.20755	0.0403178	0.348674	-3.63155	NO
Atp6v0e	-0.250899	6.80194	-2.43067	0.0256024	0.291361	-3.63272	NO
Lsm10	-0.314778	3.47843	-2.27587	0.0351399	0.329236	-3.63303	NO
Phactr4	0.406592	5.55033	2.41198	0.0266099	0.295001	-3.63551	NO
Wnt10b	0.713342	-0.822438	2.29778	0.0336141	0.323944	-3.63628	NO
Whrn	0.854455	0.944553	2.19948	0.0409735	0.350915	-3.63766	NO
Psd4	0.420659	5.60571	2.41308	0.0265494	0.294926	-3.63954	NO
Slc38a8	1.61497	-3.76651	2.86702	0.0101556	0.203357	-3.63992	YES
Rbx1	-0.287097	6.28502	-2.42447	0.0259328	0.292499	-3.64125	NO
Ubiad1	0.360605	4.25521	2.33558	0.0311258	0.314748	-3.64178	NO
Brap	0.215255	5.7111	2.41286	0.0265615	0.294926	-3.64222	NO
Fam129c	0.603208	0.659241	2.21354	0.0398372	0.34621	-3.64237	NO
Ppip5k2	0.239337	5.27915	2.39502	0.0275562	0.299626	-3.644	NO
Map4k3	0.249427	5.66802	2.40691	0.0268897	0.296846	-3.64436	NO
Csmd1	2.2854	-5.24136	3.22359	0.00465247	0.158802	-3.6454	YES
Klra1	2.27844	-4.20241	3.04499	0.00689321	0.181856	-3.64614	YES
Scai	0.220246	5.23734	2.38501	0.0281293	0.303065	-3.64695	NO
Orc1	0.352737	2.11481	2.20106	0.0408441	0.350796	-3.64756	NO
Barx2	-0.556898	6.42036	-2.41966	0.0261915	0.29354	-3.64823	NO
Ski	0.558373	6.96843	2.42249	0.0260388	0.292797	-3.64829	NO
Akr1b7	-1.28659	-2.76029	-2.57742	0.0188495	0.253421	-3.64836	YES
Mfsd14b	0.207845	6.79114	2.4231	0.026006	0.292661	-3.64839	NO
Zfp266	0.21409	6.27176	2.41935	0.0262085	0.29354	-3.6498	NO
Zfp35	0.177566	4.62456	2.34991	0.0302277	0.310999	-3.64998	NO
Pigl	0.308534	2.62149	2.20674	0.040383	0.348811	-3.65139	NO
Mtmr9	0.236998	4.97706	2.37267	0.0288508	0.305619	-3.6528	NO
Amacr	-0.277229	3.9025	-2.29601	0.0337352	0.324113	-3.65356	NO
Sil1	-0.305948	5.80153	-2.40555	0.026965	0.296846	-3.65433	NO
Fam53c	0.244718	6.12645	2.41392	0.0265039	0.294926	-3.65502	NO
Catsperb	1.68628	-0.931212	2.3553	0.0298964	0.310296	-3.65634	YES
Mthfsl	-0.358012	3.02982	-2.22375	0.0390302	0.343413	-3.65777	NO
Naa60	0.220373	6.22667	2.41473	0.0264594	0.294926	-3.65782	NO
P2ry10	1.41134	-1.32998	2.36967	0.0290289	0.306003	-3.65879	YES
Card6	0.239245	5.15319	2.37783	0.0285473	0.305155	-3.65985	NO
Tab3	0.252835	5.0723	2.3721	0.0288846	0.305619	-3.65997	NO
Trim21	0.497993	5.27724	2.38634	0.0280521	0.302946	-3.66061	NO
Phf19	0.665545	2.87568	2.22964	0.0385715	0.3426	-3.66218	NO
Dolpp1	0.280073	4.48559	2.33738	0.0310114	0.31438	-3.66326	NO
Slc25a44	0.194292	4.88996	2.36421	0.0293558	0.307786	-3.66404	NO
Ppp2r5d	0.172793	5.75364	2.40093	0.0272227	0.297371	-3.66646	NO
Polr2d	-0.170803	4.64532	-2.34356	0.0306223	0.313101	-3.66702	NO
Spata2	0.226231	5.24527	2.38071	0.028379	0.304608	-3.66741	NO
Zfp442	0.441194	3.88891	2.28298	0.034638	0.327664	-3.66751	NO
Ly6i	1.94469	-3.18211	2.65212	0.0160971	0.234934	-3.66801	YES
Slc29a1	-0.4761	10.3271	-2.35418	0.0299647	0.310322	-3.6686	NO
Ccdc36	-0.464346	0.82971	-2.18452	0.0422156	0.354687	-3.66907	NO
Tmem88b	0.379617	1.07637	2.18043	0.0425611	0.355496	-3.66923	NO
Ddx31	0.300289	3.89896	2.2888	0.0342322	0.325908	-3.66949	NO
St5	0.349128	5.74916	2.39719	0.0274334	0.29852	-3.67001	NO
Adck5	0.405715	5.04303	2.37108	0.0289453	0.305682	-3.67168	NO
Fbrs	0.195938	6.24273	2.40601	0.0269395	0.296846	-3.67221	NO
Lcmt2	0.360285	3.75821	2.26526	0.0359015	0.333066	-3.67676	NO
Map2k2	-0.192998	6.63453	-2.40651	0.0269115	0.296846	-3.67732	NO
Zzef1	0.272201	5.33826	2.37532	0.0286944	0.305155	-3.67784	NO
Nolc1	0.212209	6.1646	2.40407	0.0270471	0.297269	-3.67808	NO
Tubb1	-2.63677	-3.74105	-2.82227	0.0111861	0.210029	-3.67946	YES
Chek1	0.310266	2.91624	2.21354	0.039837	0.34621	-3.68135	NO
Slc35g3	-1.1813	-3.18422	-2.63073	0.0168434	0.240133	-3.68176	YES
Adra1b	1.11191	-3.38636	2.70763	0.0143038	0.2255	-3.68355	YES
Parp14	0.637514	6.4807	2.40313	0.0270998	0.297269	-3.68376	NO
Ccar2	0.157976	6.24425	2.40125	0.0272052	0.297371	-3.68397	NO
Fam185a	0.243898	3.68358	2.25716	0.0364937	0.335396	-3.68411	NO
Fat2	1.30198	-1.15482	2.25733	0.0364808	0.335396	-3.686	YES
Lancl1	-0.197284	5.55055	-2.38069	0.0283801	0.304608	-3.68674	NO
Ackr1	2.16498	-2.04937	2.43918	0.0251558	0.29005	-3.68776	YES
Tmem131l	0.285053	5.32549	2.37255	0.0288581	0.305619	-3.688	NO
Otud3	0.512966	2.91848	2.20263	0.0407167	0.350624	-3.68938	NO
Apol7a	0.977925	3.71051	2.2676	0.0357322	0.331845	-3.69024	NO
Ltn1	0.257568	6.68154	2.39989	0.027281	0.297777	-3.69085	NO
Cdc14a	0.305516	5.75429	2.38419	0.0281764	0.303198	-3.69375	NO
Exo1	0.422206	3.59745	2.25664	0.0365318	0.335396	-3.69377	NO
Nek8	-0.67697	1.85675	-2.1554	0.0447319	0.362167	-3.69521	NO
Cwc15	-0.166525	6.23315	-2.39369	0.0276316	0.300086	-3.69564	NO
Mpp4	0.797719	-1.32359	2.361	0.0295493	0.3083	-3.69576	NO
Stk36	0.476007	2.19166	2.16137	0.0442051	0.361339	-3.69788	NO
Cidea	-1.50256	1.86777	-2.15309	0.0449378	0.362843	-3.69799	YES
Tmem268	0.475876	5.27218	2.37543	0.0286878	0.305155	-3.69802	NO
Foxo6	1.19895	-0.328017	2.20018	0.0409164	0.35085	-3.69893	YES
Slc7a15	1.78737	-4.64095	2.9389	0.00868951	0.193157	-3.69931	YES
Slc26a9	0.756111	3.45986	2.22906	0.0386167	0.3426	-3.69975	NO
Unc5c	-1.35436	1.33755	-2.1519	0.045044	0.362843	-3.70019	YES
Psg29	-1.16845	-2.27141	-2.51608	0.0214375	0.269335	-3.70033	YES
Slfn9	0.425827	6.35096	2.39299	0.0276714	0.300086	-3.70185	NO
Grpel2	0.198665	5.29294	2.36328	0.0294119	0.307786	-3.70208	NO
Prr16	2.43654	-3.6027	2.83655	0.0108467	0.208383	-3.70224	YES
Tm2d3	-0.158336	4.84308	-2.33778	0.0309859	0.31438	-3.70436	NO
Spink4	1.94511	-4.92848	3.00141	0.00758265	0.18717	-3.7046	YES
Dclre1b	0.277111	3.55072	2.22762	0.0387282	0.3426	-3.70867	NO
Arhgap28	0.361356	3.98068	2.27277	0.035361	0.330651	-3.70978	NO
Fam32a	-0.222655	6.9273	-2.38794	0.02796	0.302854	-3.71036	NO
Pigyl	-0.214663	4.20181	-2.28649	0.034393	0.326357	-3.7136	NO
Phospho1	-0.779779	1.30912	-2.14055	0.0460674	0.36557	-3.71399	NO
Stat4	1.29995	-1.58114	2.31433	0.0325027	0.320938	-3.71427	YES
Nefm	1.75094	-3.2003	2.64956	0.0161845	0.235482	-3.71566	YES
Nrxn1	-1.34622	-1.42724	-2.31613	0.0323843	0.320938	-3.71606	YES
Ttc17	0.23476	5.67606	2.36897	0.0290707	0.306216	-3.71733	NO
Ces1d	2.2286	-0.835679	2.27206	0.0354116	0.330906	-3.71748	YES
Tnnc1	-1.1077	-1.06603	-2.30727	0.0329726	0.322371	-3.71754	YES
Ccdc9	-0.228482	5.27923	-2.3519	0.0301049	0.310669	-3.71797	NO
Ptrhd1	-0.348498	3.42079	-2.21378	0.0398184	0.34621	-3.71822	NO
Ugt3a1	-0.595586	0.458227	-2.15627	0.0446548	0.362167	-3.71849	NO
Plekhg5	0.434388	4.14454	2.27333	0.0353213	0.330498	-3.72014	NO
Olfr13	2.29149	-4.17175	2.95686	0.00835631	0.191277	-3.72093	YES
BC053393	0.890922	-0.978965	2.2713	0.0354665	0.331029	-3.721	NO
Qsox2	0.412555	5.86953	2.3752	0.0287016	0.305155	-3.72103	NO
Olfr1416	0.802384	-0.133021	2.18864	0.0418698	0.354145	-3.72164	NO
Itgal	0.438829	2.80783	2.18995	0.0417611	0.354019	-3.72316	NO
Ankrd34c	1.50497	-4.08657	2.81853	0.0112766	0.210322	-3.72358	YES
Slx4	0.653381	2.17491	2.14628	0.0455478	0.363689	-3.72477	NO
Krt71	1.59524	-0.475012	2.18175	0.0424493	0.355175	-3.72525	YES
Tma7	-0.206231	5.32399	-2.35079	0.0301733	0.31089	-3.72545	NO
Vmn1r220	1.07288	-1.51915	2.339	0.0309091	0.31438	-3.72549	YES
Dclk2	0.772217	2.20781	2.14198	0.0459375	0.365182	-3.72798	NO
Fgf13	1.03952	-1.29611	2.28646	0.0343946	0.326357	-3.72889	YES
Olfr1161	2.04586	-3.7641	2.82352	0.0111559	0.210029	-3.72899	YES
Vgf	-1.67936	-3.74076	-2.83688	0.010839	0.208383	-3.72903	YES
Fanca	0.403203	4.65323	2.31988	0.0321375	0.320253	-3.73062	NO
Nacc1	0.201962	6.66066	2.37604	0.0286519	0.305155	-3.73439	NO
Pcdhac2	2.30172	-2.7178	2.44652	0.0247763	0.288215	-3.73606	YES
Upf3a	-0.223981	4.94138	-2.32525	0.0317885	0.318492	-3.73609	NO
Tmem19	-0.212297	4.8771	-2.32101	0.032064	0.320253	-3.7363	NO
Gm49353	2.43335	-4.13587	2.84814	0.0105788	0.206857	-3.7364	YES
Parp9	0.48898	6.59055	2.3745	0.0287431	0.305155	-3.73689	NO
Banf1	-0.24311	5.94181	-2.3663	0.0292305	0.307527	-3.73751	NO
Cxxc1	0.186103	5.91147	2.36461	0.0293317	0.307786	-3.73942	NO
Coa4	-0.231313	2.93718	-2.16389	0.0439846	0.360876	-3.74034	NO
Rbp4	1.99489	-2.8661	2.51046	0.0216908	0.269865	-3.74065	YES
Ptpn12	0.188993	5.51893	2.34645	0.0304425	0.312074	-3.74081	NO
Cib2	-0.267177	5.41689	-2.34449	0.0305647	0.312874	-3.74156	NO
Ppp1r21	0.209141	5.02355	2.32745	0.0316461	0.317741	-3.74156	NO
Gm11361	-0.798588	7.89666	-2.35899	0.0296711	0.308863	-3.74163	NO
Foxi1	0.33553	8.3943	2.35175	0.0301141	0.310669	-3.74165	NO
Cidec	2.33759	-0.865122	2.19671	0.0412011	0.3518	-3.74165	YES
Mup7	2.89023	-3.34403	2.67936	0.0151919	0.230811	-3.74239	YES
Tmem132d	0.686172	-0.487429	2.2251	0.0389247	0.34291	-3.74241	NO
Moap1	0.412858	2.207	2.1307	0.0469731	0.368545	-3.74254	NO
Tmem190	0.770206	-0.603699	2.19827	0.0410727	0.351502	-3.74299	NO
Naaladl2	0.40948	4.93204	2.31212	0.0326493	0.320938	-3.74508	NO
Cd207	1.30017	-1.72161	2.25494	0.0366574	0.336331	-3.74523	YES
Efhb	2.23704	-4.66534	3.01129	0.00742062	0.185964	-3.74629	YES
Shld1	-0.308266	2.93952	-2.15949	0.0443708	0.361425	-3.74948	NO
Car5b	0.354969	5.6589	2.35207	0.0300947	0.310669	-3.74965	NO
Tex9	0.501025	2.81418	2.14983	0.0452291	0.362843	-3.75027	NO
Cfap73	0.803087	-1.27768	2.2619	0.0361459	0.334133	-3.75063	NO
Myo5b	0.452376	4.91988	2.31172	0.0326758	0.320938	-3.75137	NO
Zfp358	-0.34289	4.97668	-2.31404	0.0325222	0.320938	-3.7515	NO
Kpna4	0.179655	6.06838	2.36038	0.0295867	0.3083	-3.75239	NO
Setdb2	0.393801	2.63421	2.14325	0.0458216	0.365182	-3.753	NO
Klri1	2.49099	-4.31534	2.90921	0.00926848	0.196504	-3.753	YES
Sssca1	-0.241251	3.89494	-2.23914	0.0378419	0.339817	-3.75308	NO
Dnajc16	0.377426	4.88443	2.31482	0.0324704	0.320938	-3.75335	NO
Amz2	-0.149309	5.94358	-2.3569	0.0297983	0.309527	-3.75397	NO
Amdhd1	-1.18125	-2.68219	-2.42982	0.0256476	0.29137	-3.75458	YES
Phf13	0.355577	4.79539	2.30601	0.0330575	0.322755	-3.7549	NO
Tns3	0.248638	7.75162	2.35687	0.0298004	0.309527	-3.75538	NO
Gm15557	2.14355	-3.24228	2.52365	0.0211007	0.267434	-3.75641	YES
Tmem53	-0.464267	2.835	-2.1536	0.0448924	0.362843	-3.75711	NO
Tjp1	0.205382	6.73726	2.36322	0.0294155	0.307786	-3.75749	NO
Btbd16	0.672359	-0.664604	2.21925	0.0393842	0.3446	-3.7578	NO
Wdr43	0.12095	5.66415	2.34741	0.0303827	0.311913	-3.75863	NO
Ercc6	0.171878	4.81814	2.30238	0.0333022	0.323431	-3.7597	NO
Syne2	0.307889	5.41815	2.33202	0.0313523	0.316587	-3.7603	NO
Mal	-1.72654	-0.153509	-2.16316	0.0440485	0.360876	-3.76124	YES
Trim30c	1.92598	-2.95554	2.5332	0.0206831	0.264573	-3.76201	YES
Trim67	-0.619269	0.0916636	-2.13693	0.0463984	0.366965	-3.76253	NO
Hal	0.918624	2.2389	2.12032	0.0479452	0.3703	-3.76276	NO
Rab11fip4	0.320653	7.18352	2.35849	0.0297019	0.308956	-3.76283	NO
Plcb1	1.03481	3.96044	2.22882	0.0386352	0.3426	-3.76756	YES
Nbea	0.389891	5.92095	2.34659	0.0304333	0.312074	-3.76774	NO
Reg2	0.453103	1.38212	2.09848	0.0500503	0.374504	-3.76947	NO
Cdh16	1.56002	-3.71005	2.72172	0.0138799	0.224114	-3.7698	YES
Mysm1	0.439108	4.67547	2.27787	0.0349982	0.328997	-3.7699	NO
Tmsb10	-0.593843	7.36908	-2.35013	0.0302139	0.310999	-3.77018	NO
Ppbp	-1.70449	-0.203002	-2.14699	0.0454836	0.363381	-3.77116	YES
Kmt2a	0.205448	7.21056	2.35429	0.0299582	0.310322	-3.77127	NO
Ugt8a	0.609503	3.50119	2.18629	0.042067	0.354687	-3.77135	NO
Ccr6	1.5801	-2.71687	2.51218	0.0216128	0.269865	-3.77175	YES
Vmn1r73	-0.651067	-0.59588	-2.17107	0.0433615	0.358294	-3.77263	NO
Myl4	-0.897831	0.0188321	-2.1241	0.0475888	0.369963	-3.77341	NO
Tbx21	1.95324	-2.27893	2.33794	0.0309762	0.31438	-3.77357	YES
Wdr37	0.208311	4.84783	2.29054	0.0341117	0.325856	-3.77428	NO
Phlda1	-0.411697	9.1547	-2.3178	0.032274	0.320859	-3.77444	NO
Cdca3	-0.366359	4.47838	-2.27618	0.0351183	0.329236	-3.77515	NO
Mlana	-1.47219	-1.56079	-2.29924	0.0335151	0.323431	-3.77537	YES
Nipsnap1	-0.296719	5.27511	-2.32121	0.0320508	0.320253	-3.77549	NO
Traf3	0.244208	4.98955	2.30969	0.032811	0.32168	-3.77558	NO
Nrip1	0.291271	4.70197	2.27958	0.0348775	0.32808	-3.77581	NO
Med4	-0.158405	4.51417	-2.27009	0.0355532	0.331354	-3.77617	NO
Cep76	0.314652	4.28015	2.25684	0.0365167	0.335396	-3.77776	NO
Csf2rb2	0.752671	1.82676	2.10044	0.0498577	0.373919	-3.77881	NO
Gm5431	0.647528	2.01758	2.10434	0.0494775	0.372978	-3.77934	NO
Nup155	0.224829	5.69349	2.33843	0.0309448	0.31438	-3.77952	NO
Dguok	-0.30343	3.85554	-2.20715	0.0403504	0.348743	-3.78009	NO
Trmt5	0.183321	3.96802	2.2227	0.0391125	0.343738	-3.78023	NO
AEKR01077154.1	0.471912	2.62542	2.12346	0.0476496	0.369963	-3.78081	NO
Ubxn2a	0.328494	6.38122	2.3489	0.0302903	0.311416	-3.78154	NO
Spaca9	2.30584	-3.15474	2.55955	0.0195711	0.257387	-3.78167	YES
Vsx2	0.663598	-0.155056	2.13736	0.0463594	0.366965	-3.78195	NO
Crtam	0.864432	-1.77802	2.2518	0.0368903	0.337068	-3.78344	NO
Ptma	-0.202849	10.3098	-2.28668	0.0343793	0.326357	-3.78382	NO
Adamts18	2.4494	-4.54612	2.71522	0.0140741	0.22432	-3.78485	YES
Kpna1	0.27885	5.39565	2.31942	0.0321678	0.320253	-3.78778	NO
Pdcd1lg2	2.12395	-4.20689	2.73068	0.0136168	0.224039	-3.78848	YES
Galnt9	1.95891	-3.07525	2.5568	0.0196847	0.257794	-3.78912	YES
Gm28036	2.72683	-3.2975	2.52621	0.020988	0.266482	-3.78914	YES
Exoc1	0.166375	5.46991	2.3229	0.0319408	0.319566	-3.78923	NO
Zdbf2	-2.02131	-4.79548	-2.8501	0.010534	0.206857	-3.78981	YES
Riiad1	-1.42161	-1.85529	-2.35335	0.0300158	0.310398	-3.79038	YES
Mrs2	0.222737	5.60718	2.32891	0.0315522	0.317022	-3.79044	NO
Vmn2r92	0.498285	0.609225	2.08871	0.0510193	0.375857	-3.7905	NO
Slc25a22	0.280492	4.23457	2.24462	0.0374269	0.337887	-3.79077	NO
Olfr1457	1.88672	-3.26035	2.66284	0.0157348	0.232038	-3.79205	YES
Fgb	1.86517	-4.97078	2.87214	0.0100437	0.202365	-3.79262	YES
Nkain1	-2.316	-1.91051	-2.29411	0.0338654	0.324819	-3.79287	YES
Mapkap1	0.273583	5.99855	2.33685	0.0310449	0.31438	-3.79357	NO
Ube2b	-0.215635	7.15341	-2.34123	0.0307686	0.313827	-3.79379	NO
Olfr117	1.06317	-1.1227	2.19976	0.0409507	0.350915	-3.79679	YES
Smcr8	0.197049	5.41355	2.31223	0.0326421	0.320938	-3.79857	NO
Hoxb4	1.65306	2.94827	2.1241	0.0475894	0.369963	-3.79865	YES
Pcdhga2	1.08325	-1.21903	2.22172	0.0391894	0.344118	-3.79866	YES
Tmem274	2.22267	-4.36329	2.78139	0.0122145	0.214306	-3.79902	YES
Elavl2	2.0041	-4.64095	2.79802	0.0117856	0.212137	-3.79944	YES
Slc9a2	-2.35971	-3.96338	-2.69171	0.0147976	0.228313	-3.80121	YES
Dnm1	1.07789	2.10349	2.0882	0.0510705	0.375857	-3.8013	YES
Zmiz2	0.242993	7.07747	2.33646	0.0310696	0.314405	-3.80326	NO
Krtap3-2	1.76657	-3.30779	2.5684	0.0192107	0.255128	-3.80372	YES
Eps8l3	0.305456	4.65713	2.26061	0.0362402	0.334454	-3.805	NO
Anapc1	0.232954	7.16855	2.33488	0.0311701	0.314971	-3.80542	NO
Gsc	2.18736	-4.27261	2.77574	0.0123638	0.214306	-3.80606	YES
Fpgs	0.240394	5.79995	2.32655	0.0317043	0.317874	-3.80659	NO
Nsmce1	-0.338517	4.9567	-2.28216	0.0346955	0.327664	-3.80815	NO
Prdx6b	1.18716	-3.44583	2.54267	0.0202769	0.261915	-3.80941	YES
Dlg3	0.448335	3.7272	2.18002	0.0425961	0.355562	-3.80977	NO
Gsdma	-1.78919	-0.282949	-2.11823	0.048143	0.370307	-3.81039	YES
Copa	0.202578	8.1658	2.31821	0.0322475	0.32082	-3.81226	NO
Rpl28	-0.238213	8.90783	-2.301	0.0333956	0.323431	-3.81262	NO
Tonsl	0.412926	4.75645	2.276	0.0351309	0.329236	-3.81372	NO
Lrrk2	0.850806	-0.305458	2.12223	0.0477654	0.369963	-3.81379	NO
Arfgef2	0.306851	6.70503	2.33137	0.0313941	0.316748	-3.81526	NO
Abce1	0.23224	6.96308	2.33038	0.0314574	0.316748	-3.81533	NO
Mapk14	0.181145	6.43014	2.32995	0.0314854	0.316801	-3.81582	NO
Tc2n	0.282052	7.95971	2.3198	0.0321431	0.320253	-3.81625	NO
Tnfsf8	0.760605	0.656842	2.06662	0.053272	0.381859	-3.81705	NO
Trim3	0.223901	4.56751	2.24822	0.0371568	0.337554	-3.81755	NO
Chgb	-1.00371	-2.2662	-2.2897	0.03417	0.325908	-3.81927	YES
Fbxo38	0.155789	5.86401	2.31629	0.0323733	0.320938	-3.82155	NO
Tagap	0.443827	2.48321	2.08485	0.0514062	0.375857	-3.82162	NO
Ndufaf3	-0.219109	3.99938	-2.20426	0.0405844	0.34993	-3.82179	NO
Gm4779	1.43541	-3.27109	2.46199	0.0239942	0.283307	-3.82229	YES
Stard7	0.270407	7.27253	2.32358	0.0318964	0.319348	-3.82355	NO
Pmm2	0.188597	5.67811	2.31151	0.03269	0.320938	-3.82398	NO
Ctu2	-0.242063	4.31001	-2.23469	0.0381825	0.341256	-3.82574	NO
Zmynd10	-1.64033	-0.940513	-2.19804	0.0410917	0.351502	-3.8311	YES
Gngt1	0.655781	-0.871958	2.13053	0.046989	0.368545	-3.83242	NO
AK157302	0.40396	2.28588	2.0725	0.0526642	0.380968	-3.83288	NO
Rab39b	-0.875065	-1.43106	-2.17923	0.0426626	0.355907	-3.83318	NO
G3bp2	0.177321	7.12491	2.31962	0.0321549	0.320253	-3.83327	NO
Uqcc1	1.53954	1.76596	2.05311	0.0546944	0.382885	-3.83451	YES
Nek6	0.312378	6.72078	2.32029	0.0321112	0.320253	-3.83519	NO
Snx13	0.185682	6.13855	2.31391	0.0325305	0.320938	-3.83559	NO
Cdca7	0.457773	4.03576	2.21098	0.0400421	0.347351	-3.83722	NO
Edn1	0.655914	1.18557	2.04575	0.0554825	0.385069	-3.83759	NO
Frg1	-0.210777	5.36685	-2.29071	0.0341	0.325856	-3.83776	NO
Jade3	0.272026	3.12905	2.1163	0.0483263	0.370371	-3.84097	NO
Tmppe	0.28263	3.6015	2.1486	0.0453393	0.362843	-3.84107	NO
Galnt7	0.36702	6.20139	2.31236	0.0326336	0.320938	-3.84195	NO
Aopep	-0.246431	5.8721	-2.30477	0.0331409	0.322769	-3.84215	NO
Banp	-0.407662	4.92328	-2.24275	0.0375686	0.338118	-3.84217	NO
C7	-1.64187	-2.84372	-2.46043	0.024072	0.283753	-3.84218	YES
Znhit1	-0.19478	5.23898	-2.28035	0.0348231	0.328005	-3.84229	NO
Zfp937	0.373405	5.09218	2.27494	0.0352064	0.32964	-3.84276	NO
Acss3	1.88283	-2.097	2.29189	0.0340182	0.325665	-3.84296	YES
Cdr2	0.605217	6.06885	2.31289	0.0325982	0.320938	-3.84355	NO
Scg3	2.14892	-2.39235	2.25674	0.0365244	0.335396	-3.84396	YES
Pir	-1.50873	2.01692	-2.04503	0.0555604	0.385069	-3.84492	YES
Ttc9b	1.33802	-3.27222	2.48836	0.0227138	0.276164	-3.84494	YES
Limd1	0.296256	7.87441	2.30268	0.0332817	0.323431	-3.84505	NO
Elfn1	1.05138	-3.00593	2.34323	0.0306433	0.313101	-3.84631	YES
Pabpc4l	-1.27665	0.553975	-2.05429	0.054569	0.382632	-3.84717	YES
Olfr152	0.695946	-0.853139	2.12174	0.0478116	0.369963	-3.8477	NO
Ints2	0.220137	5.44501	2.28832	0.0342653	0.326004	-3.8487	NO
Glod4	-0.209926	6.02601	-2.30429	0.0331729	0.322769	-3.84973	NO
Dlec1	1.45004	-0.934366	2.18232	0.0424011	0.354981	-3.85001	YES
Olfr889	-0.42821	1.0709	-2.03445	0.0567146	0.38848	-3.8517	NO
Msln	-1.71558	-4.77734	-2.66982	0.0155033	0.231885	-3.85292	YES
Rnft2	0.349196	2.74986	2.0859	0.0513003	0.375857	-3.85319	NO
Ccdc112	-0.219361	2.80256	-2.08107	0.0517879	0.376753	-3.85355	NO
Npy	-3.17697	0.760513	-2.06838	0.0530889	0.381512	-3.8541	YES
Olfr328	0.698498	-0.0547937	2.0606	0.0539021	0.381947	-3.85418	NO
Aacs	0.540253	5.11731	2.27706	0.0350554	0.329098	-3.85471	NO
Fasl	1.89137	-2.63959	2.31735	0.0323035	0.320927	-3.85508	YES
Scaf4	0.249535	5.10812	2.26363	0.0360202	0.333589	-3.85566	NO
Ffar2	1.86604	-2.67461	2.30838	0.0328984	0.32209	-3.85618	YES
Sf3b4	0.202602	5.9009	2.30043	0.0334339	0.323431	-3.85631	NO
Mark1	0.488118	2.76808	2.08675	0.0512157	0.375857	-3.85702	NO
Cdc42bpa	0.219076	5.82678	2.29451	0.0338381	0.324777	-3.85746	NO
Usp34	0.179475	6.77404	2.30774	0.0329415	0.322289	-3.85749	NO
Nrn1l	-1.27285	-1.90125	-2.22266	0.0391157	0.343738	-3.85808	YES
Galk1	-0.291516	5.6216	-2.2892	0.0342044	0.325908	-3.85817	NO
Pnck	-1.29142	0.456404	-2.04825	0.0552143	0.384611	-3.85915	YES
Cox5b	-0.243295	6.62116	-2.30536	0.033101	0.32276	-3.85966	NO
Ppp1r13b	0.242684	6.41698	2.30532	0.0331036	0.32276	-3.85972	NO
Cdkn1c	-0.713933	1.70566	-2.0424	0.0558452	0.385471	-3.86075	NO
Clcn6	0.3254	4.79862	2.24885	0.03711	0.337554	-3.86286	NO
Hp	2.42592	1.76437	2.04522	0.0555405	0.385069	-3.86346	YES
Tppp	0.588249	2.06316	2.03865	0.0562542	0.386785	-3.86408	NO
Pdik1l	0.399119	4.60185	2.23131	0.0384421	0.342123	-3.86441	NO
Stat1	0.722798	7.5006	2.29644	0.0337062	0.324113	-3.86446	NO
Cd6	2.68831	-2.53416	2.2828	0.034651	0.327664	-3.86512	YES
Mc2r	2.2855	-4.75222	2.75813	0.0128395	0.217949	-3.86563	YES
Mmp28	0.708981	0.242782	2.03052	0.0571479	0.389712	-3.86611	NO
Zfp398	0.246303	4.6831	2.22665	0.0388034	0.3426	-3.86768	NO
Ythdf1	0.176223	6.66118	2.30051	0.0334287	0.323431	-3.87027	NO
Tafa3	0.95634	-0.238624	2.05213	0.0547983	0.383101	-3.87152	NO
Ccnt2	0.176191	5.91584	2.289	0.0342181	0.325908	-3.87215	NO
Fsd1l	0.45257	5.60257	2.28145	0.0347454	0.327709	-3.87276	NO
Atraid	-0.198213	5.74298	-2.28185	0.0347175	0.327664	-3.87506	NO
Calml4	1.19779	-0.778687	2.0924	0.0506515	0.375857	-3.87592	YES
Znrd1as	-0.351169	2.35813	-2.04309	0.0557707	0.385234	-3.87593	NO
Prss16	-0.312038	3.73555	-2.14142	0.0459881	0.365182	-3.87634	NO
Myrip	0.861466	-1.43119	2.14875	0.0453257	0.362843	-3.87802	NO
Arhgef6	0.535216	6.22428	2.29057	0.0341093	0.325856	-3.87836	NO
Ubtd2	0.343041	3.36486	2.10965	0.0489639	0.371528	-3.87841	NO
Dnaaf1	-2.08417	-3.30527	-2.42603	0.0258492	0.292499	-3.87891	YES
Snrnp200	0.221919	7.88908	2.28595	0.0344304	0.326478	-3.87908	NO
Atp6ap1	0.215262	7.47347	2.28962	0.0341754	0.325908	-3.88035	NO
Znrd1	-0.239882	4.26496	-2.18895	0.0418444	0.354145	-3.88036	NO
Ldlrad3	0.84406	5.00843	2.25453	0.0366875	0.336389	-3.8804	NO
Olfr1218	1.00307	-1.66347	2.1739	0.0431175	0.357326	-3.88183	YES
Cox17	-0.365071	5.60171	-2.2709	0.035495	0.331029	-3.88274	NO
Nup214	0.395255	6.71875	2.29253	0.0339744	0.325644	-3.88487	NO
Tmod3	0.174267	6.98381	2.29183	0.0340227	0.325665	-3.88496	NO
Eomes	1.75168	-2.73779	2.30197	0.0333298	0.323431	-3.88514	YES
Psd	0.849982	-0.109571	2.03983	0.0561255	0.386463	-3.88532	NO
Slit2	1.99012	0.219946	2.02368	0.0579106	0.391769	-3.88537	YES
Themis2	0.481228	2.65415	2.06132	0.0538262	0.381947	-3.88561	NO
Gm10721	-1.78132	-2.24262	-2.21009	0.0401137	0.347758	-3.88658	YES
Agtpbp1	0.283802	4.37938	2.19019	0.041741	0.354019	-3.88825	NO
Appl1	0.217184	5.23263	2.24916	0.0370865	0.337554	-3.89211	NO
Muc5b	1.98011	-4.36277	2.68993	0.0148537	0.228569	-3.89235	YES
Zfp407	0.217538	3.83015	2.14168	0.0459649	0.365182	-3.89335	NO
Nkrf	0.187479	3.7377	2.13533	0.0465458	0.367208	-3.89405	NO
Hipk1	0.169431	7.16537	2.2852	0.0344826	0.326754	-3.89521	NO
Dcaf12l1	-2.16489	0.385802	-2.02473	0.0577936	0.391769	-3.89571	YES
Lrba	0.22091	6.26448	2.28216	0.0346958	0.327664	-3.89808	NO
Fam228a	1.79519	-3.11737	2.37236	0.0288695	0.305619	-3.89929	YES
Zw10	0.257798	4.76922	2.22005	0.0393206	0.344542	-3.89986	NO
Trmt2a	0.22325	5.18262	2.24629	0.0373017	0.337863	-3.90004	NO
Ints6	0.2195	5.40514	2.25128	0.0369282	0.337068	-3.90125	NO
Caln1	-0.673524	-1.27043	-2.11087	0.0488464	0.371185	-3.90319	NO
Ldb3	0.641357	4.03968	2.18323	0.0423242	0.354785	-3.90571	NO
Tsc2	0.190442	6.6761	2.28062	0.034804	0.328005	-3.90578	NO
Tnr	1.50975	-3.13878	2.34182	0.0307314	0.313673	-3.90591	YES
Pole4	-0.225146	4.98297	-2.23195	0.0383926	0.342055	-3.90609	NO
Chkb	-0.370109	4.09725	-2.16119	0.0442214	0.361339	-3.90643	NO
Enkur	-0.645164	-0.00226411	-2.00706	0.0598019	0.395984	-3.90997	NO
Akna	0.389992	3.77199	2.13322	0.0467396	0.367932	-3.91064	NO
Mcm6	0.316178	6.63666	2.2775	0.0350243	0.329024	-3.91155	NO
Ap5b1	0.319625	3.07368	2.06606	0.0533303	0.381947	-3.91193	NO
Ephb6	-0.460058	3.73235	-2.10479	0.0494335	0.372845	-3.91342	NO
Gal3st1	-0.971639	-1.51979	-2.08397	0.0514949	0.375857	-3.91351	NO
Acyp1	-0.30636	4.05096	-2.14921	0.0452842	0.362843	-3.9138	NO
Pex11g	-0.327301	4.68145	-2.19698	0.0411788	0.3518	-3.91478	NO
Grem2	1.45503	-1.27224	2.04304	0.0557758	0.385234	-3.91495	YES
Nsrp1	-0.296906	5.79232	-2.26025	0.0362664	0.334478	-3.91531	NO
Kptn	-0.211611	4.00393	-2.15052	0.0451669	0.362843	-3.91567	NO
Hpse	0.607637	2.11148	2.01361	0.0590505	0.393451	-3.91634	NO
Slc25a4	-0.270245	7.43083	-2.26794	0.0357076	0.331845	-3.9184	NO
Cpped1	0.202045	5.80619	2.26261	0.0360944	0.33398	-3.9199	NO
Tmem107	-0.402321	2.69938	-2.0344	0.0567203	0.38848	-3.91998	NO
Poc1b	0.173778	4.1197	2.15706	0.0445849	0.362167	-3.92131	NO
Acad12	-0.414105	3.57048	-2.0855	0.0513411	0.375857	-3.92186	NO
Mre11a	0.143315	5.04823	2.22816	0.0386862	0.3426	-3.9226	NO
Slc29a2	0.327566	3.0829	2.06103	0.053856	0.381947	-3.92358	NO
Chml	0.29013	3.49616	2.0887	0.0510205	0.375857	-3.92481	NO
Kcnt2	1.54713	-3.12978	2.29675	0.033685	0.324113	-3.9269	YES
Nkain2	-1.86422	-3.65753	-2.43592	0.0253262	0.29012	-3.92704	YES
Zcchc14	0.238721	6.01641	2.26095	0.0362152	0.334442	-3.92748	NO
Hdc	1.20341	-1.59538	2.1059	0.0493257	0.372428	-3.92771	YES
Tbc1d31	0.288309	3.60886	2.10658	0.0492599	0.372428	-3.92862	NO
Gabarapl1	-0.318584	7.09119	-2.26441	0.0359632	0.333419	-3.93144	NO
Tsacc	-0.553513	0.910567	-1.96839	0.0644178	0.409747	-3.93292	NO
Pcgf1	-0.3337	3.67792	-2.09771	0.0501264	0.374876	-3.93351	NO
Trmt13	0.709736	0.57759	1.96837	0.0644208	0.409747	-3.93457	NO
Tmem92	-2.00373	-4.18302	-2.40127	0.0272036	0.297371	-3.93484	YES
Cd79b	1.42756	-1.76934	2.11136	0.048799	0.37107	-3.93495	YES
Olfr576	1.08414	-2.16908	2.19341	0.0414734	0.352961	-3.93519	YES
Mad2l1bp	-0.207768	3.9041	-2.12266	0.0477242	0.369963	-3.93551	NO
Ppdpf	-0.294161	5.9362	-2.25377	0.036744	0.336404	-3.93599	NO
Gm49359	0.286581	3.6326	2.08899	0.0509908	0.375857	-3.93699	NO
Syna	0.610403	1.14284	1.9649	0.0648502	0.410226	-3.93854	NO
Ech1	-0.176023	6.24012	-2.25742	0.0364742	0.335396	-3.93913	NO
Fam120a	0.142633	7.91691	2.24979	0.0370397	0.337554	-3.93952	NO
Ptch2	3.3663	-4.12065	2.42508	0.0258999	0.292499	-3.93995	YES
Acaa1a	-0.157603	6.52458	-2.25979	0.0363001	0.334571	-3.94094	NO
Frmpd1	0.4641	4.21693	2.15417	0.0448415	0.362755	-3.94218	NO
Cyp2e1	0.97068	-1.27748	2.04876	0.0551593	0.384611	-3.94277	NO
Rbmx2	-0.183814	3.55768	-2.09123	0.0507673	0.375857	-3.9432	NO
E2f7	0.309938	3.17997	2.05927	0.0540411	0.381947	-3.94506	NO
Phkb	0.230251	5.47916	2.23309	0.0383053	0.341852	-3.94522	NO
Cldn2	0.926787	4.82403	2.18731	0.041981	0.354398	-3.94543	NO
Eya3	0.397031	5.771	2.24683	0.0372609	0.337805	-3.94559	NO
Rspo1	1.43938	-2.68058	2.18525	0.0421539	0.354687	-3.94593	YES
B4galnt1	0.190492	7.73826	2.24802	0.0371722	0.337554	-3.94661	NO
Mllt10	0.235122	5.84693	2.24436	0.0374467	0.337887	-3.9467	NO
Wdr4	0.312488	4.34366	2.15887	0.0444248	0.361657	-3.9468	NO
Abhd16b	0.745618	-0.619556	2.01739	0.0586198	0.392331	-3.94754	NO
Susd2	0.581514	3.09249	2.0552	0.0544715	0.382327	-3.9476	NO
Dennd4b	0.265745	3.70931	2.09081	0.0508094	0.375857	-3.94763	NO
Tns2	0.424986	6.07479	2.25089	0.0369577	0.33712	-3.94775	NO
Gm45717	-1.19109	-1.62616	-2.11369	0.0485757	0.37072	-3.94775	YES
Gria4	-1.08987	2.35617	-1.99536	0.0611657	0.401564	-3.94777	YES
Ankrd12	-0.273756	6.46575	-2.25355	0.0367604	0.336404	-3.94873	NO
Vmn1r17	0.842044	-1.63023	2.0999	0.0499109	0.373919	-3.94913	NO
Foxred2	0.88233	3.09729	2.0604	0.0539231	0.381947	-3.95068	NO
Actbl2	-1.85109	-3.61387	-2.31232	0.0326358	0.320938	-3.9533	YES
Gm10135	2.24585	-5.03735	2.58864	0.0184095	0.250856	-3.95361	YES
Lage3	-0.195649	5.5011	-2.23015	0.0385317	0.3426	-3.95417	NO
Trmt11	0.450914	2.41786	1.99691	0.0609833	0.400994	-3.95436	NO
Gm26620	-0.907662	-1.31719	-2.01979	0.0583484	0.392331	-3.95515	NO
Zbed4	0.269301	4.36243	2.16106	0.0442326	0.361339	-3.95518	NO
Pate13	0.687503	-1.12462	2.05293	0.0547133	0.382885	-3.95545	NO
Nampt	0.289587	6.43623	2.25152	0.0369108	0.337068	-3.95564	NO
Arhgef10	-0.842409	3.63899	-2.07012	0.0529093	0.38134	-3.95578	NO
Nat8f3	0.807994	1.54569	1.96108	0.0653257	0.411762	-3.95596	NO
Car4	1.68889	-5.02865	2.59055	0.0183353	0.250459	-3.95722	YES
Zfp91	0.121372	7.19217	2.24864	0.0371256	0.337554	-3.95835	NO
Ghrh	1.76867	-3.97937	2.37015	0.0290007	0.305933	-3.95855	YES
Trim34a	0.616134	3.12444	2.03358	0.0568098	0.38853	-3.9589	NO
Fem1c	0.269882	6.2593	2.24759	0.0372041	0.337627	-3.95929	NO
Gm3591	2.42598	-5.02698	2.55898	0.0195945	0.257387	-3.95978	YES
Cdc37l1	0.151558	5.9665	2.24115	0.0376894	0.338773	-3.96113	NO
Tnfsf11	1.96311	-3.56046	2.2432	0.0375344	0.338024	-3.96166	YES
Fam168b	0.13705	7.33872	2.2449	0.0374063	0.337887	-3.96319	NO
Uhrf1	0.375939	6.49503	2.24811	0.037165	0.337554	-3.96348	NO
Nsun6	0.256096	3.54661	2.0621	0.0537445	0.381947	-3.96424	NO
Clptm1	0.23533	5.26544	2.21743	0.0395277	0.345003	-3.96498	NO
Usp17la	-0.489849	1.38458	-1.94703	0.0671016	0.416692	-3.96511	NO
Pik3r4	0.201362	5.06392	2.19693	0.0411833	0.3518	-3.96621	NO
Emc10	-0.16401	6.85932	-2.24526	0.0373791	0.337887	-3.96626	NO
Ptprcap	1.11757	-1.16167	1.99964	0.0606642	0.399453	-3.96676	YES
Fam83b	0.414658	3.77412	2.083	0.0515926	0.375912	-3.96679	NO
Olfr829	-1.24802	-2.03463	-2.12435	0.0475658	0.369963	-3.96679	YES
Il15ra	0.356133	4.86302	2.18123	0.042493	0.35533	-3.96739	NO
Fam124b	0.93153	-1.30722	2.02315	0.0579701	0.391769	-3.96743	NO
Fam111a	0.500871	4.92638	2.19319	0.0414914	0.352961	-3.9682	NO
Polr2h	-0.210341	4.08718	-2.1218	0.0478053	0.369963	-3.96829	NO
Vmn2r117	-0.427734	1.03525	-1.93892	0.0681466	0.418012	-3.9685	NO
Cyp39a1	-1.0909	1.65811	-1.94792	0.0669886	0.416692	-3.96867	YES
Rnasek	-0.263206	6.36984	-2.24195	0.037629	0.338445	-3.96939	NO
Zfp799	0.266567	4.3323	2.13518	0.0465597	0.367208	-3.96957	NO
Gm1673	-0.983767	0.123405	-1.94101	0.0678769	0.417924	-3.96986	NO
Wnt16	0.746066	-1.1969	2.0123	0.0591998	0.39384	-3.97087	NO
Tmem87a	0.189589	6.87777	2.24357	0.0375062	0.338024	-3.97118	NO
Clec7a	3.80829	-2.05676	2.1753	0.0429981	0.357326	-3.97248	YES
Rpl9-ps6	-2.1962	-2.70069	-2.14879	0.0453221	0.362843	-3.97273	YES
Ttc30a2	1.54431	-2.84046	2.18319	0.0423277	0.354785	-3.97487	YES
Gtpbp1	0.286329	5.65325	2.22802	0.0386975	0.3426	-3.97503	NO
Cend1	-1.37224	-3.44556	-2.39278	0.0276833	0.300086	-3.97517	YES
Luzp1	0.4219	6.19578	2.23862	0.0378816	0.339817	-3.97533	NO
Prkd2	0.212997	5.00932	2.19101	0.0416729	0.353695	-3.97533	NO
Lrif1	-0.26402	4.6491	-2.16026	0.0443027	0.361425	-3.97549	NO
Celsr2	0.352961	7.65962	2.23258	0.0383446	0.341852	-3.97563	NO
Ccdc90b	-0.2158	4.59528	-2.15624	0.0446572	0.362167	-3.97593	NO
Olfr1234	1.41676	-3.35206	2.29712	0.0336595	0.324113	-3.97653	YES
Vps13b	0.225563	5.87499	2.23123	0.0384487	0.342123	-3.97664	NO
2020-03-06	0.219588	7.08009	2.23881	0.0378673	0.339817	-3.97738	NO
Rsc1a1	1.22869	3.65161	2.08525	0.0513663	0.375857	-3.97747	YES
Tada2a	0.189909	4.86791	2.18241	0.0423936	0.354981	-3.97849	NO
Prss22	-1.09364	1.16141	-1.93249	0.0689852	0.420234	-3.97852	YES
Clgn	-1.3785	-3.24017	-2.20056	0.0408853	0.350796	-3.97921	YES
Sh2d1b1	0.692325	-0.35788	1.9493	0.0668118	0.416493	-3.97937	NO
Bahcc1	0.268836	3.78699	2.07594	0.0523106	0.379775	-3.97981	NO
Olfr459	0.749355	-1.61106	2.04693	0.0553563	0.384722	-3.98035	NO
Psmd8	-0.143102	6.70823	-2.23762	0.0379584	0.339897	-3.98059	NO
Nbdy	-0.204328	4.56894	-2.14923	0.0452826	0.362843	-3.981	NO
Timm44	-0.309292	5.71809	-2.22149	0.0392076	0.344118	-3.98133	NO
Kdm2b	0.196191	5.57409	2.21761	0.0395141	0.345003	-3.98171	NO
Ankle2	0.136118	6.18213	2.23317	0.0382988	0.341852	-3.98185	NO
Mx2	2.37417	-5.33574	2.52064	0.0212339	0.26814	-3.98185	YES
Parp10	0.418725	6.26028	2.23558	0.0381143	0.341077	-3.98279	NO
Uap1	0.223614	5.75621	2.22425	0.0389909	0.34328	-3.98394	NO
Cyp4a31	1.72435	-4.04917	2.43022	0.0256262	0.29137	-3.98442	YES
Dis3l	0.182962	4.66386	2.16173	0.0441735	0.361339	-3.98512	NO
Maged2	-0.393985	5.97833	-2.22523	0.0389144	0.34291	-3.98673	NO
Wls	-0.334677	6.03954	-2.22617	0.0388411	0.3426	-3.98678	NO
Wee1	0.222888	5.54981	2.21303	0.0398777	0.346349	-3.98692	NO
Tent2	0.200657	4.9807	2.1804	0.0425631	0.355496	-3.98708	NO
Gpr132	1.47622	-1.38334	2.00412	0.0601421	0.397123	-3.98748	YES
Stam	0.284885	4.56952	2.14723	0.0454624	0.363381	-3.98831	NO
Polr2i	-0.234318	3.48388	-2.05859	0.0541127	0.381947	-3.9887	NO
Prkar1a	-0.153651	8.52571	-2.2087	0.0402254	0.3483	-3.98942	NO
Evi2b	0.458786	1.58512	1.94083	0.0678993	0.417924	-3.9895	NO
Olfr1438-ps1	1.05004	-1.90715	2.05767	0.0542105	0.381947	-3.98969	YES
Olfr472	0.310769	1.71273	1.93297	0.0689232	0.420218	-3.99208	NO
Abhd15	0.429966	0.964179	1.92178	0.0704033	0.423767	-3.9923	NO
Tsc1	0.250858	6.18377	2.22643	0.0388209	0.3426	-3.99261	NO
Vipas39	0.198284	5.68545	2.21495	0.0397247	0.346081	-3.99327	NO
Aars2	0.34807	3.10141	2.0212	0.05819	0.392092	-3.99342	NO
Lin54	0.212541	3.9401	2.09006	0.0508839	0.375857	-3.99365	NO
Cd226	0.881259	0.365931	1.91734	0.0709978	0.425536	-3.99372	NO
Pnpla6	-0.419244	4.71534	-2.15116	0.04511	0.362843	-3.99422	NO
Mtm1	0.18293	3.96681	2.09244	0.0506471	0.375857	-3.99563	NO
Sptb	0.273443	7.05896	2.22874	0.0386412	0.3426	-3.99571	NO
Tmem101	-0.174885	4.39708	-2.13636	0.0464511	0.367118	-3.99616	NO
Ppp1r26	0.282775	4.19754	2.10594	0.0493216	0.372428	-3.99713	NO
Ndufv2	-0.175342	6.92815	-2.22724	0.038758	0.3426	-3.9978	NO
Cdk18	0.533108	3.75278	2.0684	0.0530871	0.381512	-3.9982	NO
Nsd2	0.295113	6.64616	2.22751	0.0387369	0.3426	-3.99941	NO
Grifin	-1.73339	-4.51427	-2.42147	0.026094	0.292952	-4.00057	YES
Cldn34b2	-1.3182	-4.43825	-2.34035	0.0308242	0.314167	-4.00202	YES
Tgfbr2	0.460244	7.54527	2.21845	0.0394475	0.344727	-4.00243	NO
Cntn1	1.87422	-4.07983	2.26173	0.0361583	0.334133	-4.00317	YES
Wdr83os	-0.220464	5.13231	-2.18363	0.0422903	0.354785	-4.00362	NO
Eif2ak1	0.117053	5.72743	2.20948	0.0401627	0.34797	-4.00544	NO
Smpd3	-0.61011	0.220351	-1.91031	0.0719497	0.427912	-4.00663	NO
Lrrc4c	-1.39816	-3.92343	-2.29864	0.0335559	0.323605	-4.0081	YES
Mthfr	0.58687	5.67246	2.20823	0.0402629	0.348412	-4.00822	NO
Lcp1	0.442333	8.41905	2.20186	0.0407793	0.350796	-4.00844	NO
Fndc3a	0.270895	7.33485	2.21995	0.0393289	0.344542	-4.00868	NO
Vmn1r228	1.77294	-3.41093	2.21134	0.0400135	0.347315	-4.00909	YES
Foxa1	1.35817	-2.5851	2.04478	0.0555878	0.385069	-4.01002	YES
Pnpo	-0.239012	4.92193	-2.16151	0.044193	0.361339	-4.01082	NO
Oaz2	-0.17745	6.94099	-2.21961	0.0393557	0.344563	-4.01153	NO
Ncapg2	0.394344	3.84357	2.06456	0.0534869	0.381947	-4.01168	NO
Olfr224	0.800966	-2.09288	2.03378	0.056788	0.38853	-4.01222	NO
Parp16	0.283883	3.57707	2.04044	0.0560592	0.386382	-4.01273	NO
Trappc1	-0.182188	5.2093	-2.18472	0.0421986	0.354687	-4.01421	NO
Dlg1	0.147389	6.36594	2.21659	0.0395947	0.345162	-4.01487	NO
Ltc4s	-0.75657	-0.156934	-1.90038	0.0733138	0.430844	-4.01806	NO
Ly6h	0.624173	-0.407838	1.9222	0.0703468	0.423767	-4.01833	NO
Phyhip	0.544495	-0.719283	1.91605	0.0711722	0.42604	-4.01853	NO
Srrm3	1.88715	-4.80178	2.41407	0.0264957	0.294926	-4.01893	YES
Ccnb1ip1	-0.839934	-0.225485	-1.90835	0.0722174	0.428852	-4.02014	NO
Sptlc3	-1.16813	-0.244573	-1.91405	0.0714423	0.42648	-4.02022	YES
Zfp637	-0.265553	5.56606	-2.19222	0.0415725	0.353266	-4.02028	NO
Snx12	-0.163804	5.61955	-2.19448	0.0413846	0.352728	-4.02159	NO
Fcrla	1.85448	-3.96377	2.41234	0.0265904	0.295001	-4.02284	YES
Fsbp	0.496194	1.23955	1.90074	0.073263	0.430744	-4.02449	NO
Gpr152	1.95139	-4.31496	2.35364	0.0299982	0.310398	-4.02522	YES
Trappc5	-0.30755	5.29637	-2.17765	0.0427971	0.356609	-4.02542	NO
Nr1h5	0.490598	3.38188	2.03308	0.0568657	0.388583	-4.02559	NO
Slc10a6	1.37519	-1.39922	1.97884	0.0631403	0.406681	-4.02631	YES
Gm26992	0.452968	3.33232	1.98226	0.0627269	0.405676	-4.02664	NO
Ggt6	0.711204	3.02415	2.03491	0.0566642	0.38848	-4.02753	NO
Ccdc159	0.416152	1.91141	1.91801	0.0709079	0.425177	-4.02782	NO
Xrcc1	0.237717	5.75591	2.20155	0.0408044	0.350796	-4.02791	NO
Cybb	0.452469	4.81261	2.15527	0.0447433	0.362167	-4.02834	NO
Med7	-0.175937	4.76461	-2.14341	0.0458076	0.365182	-4.0289	NO
Cdhr2	1.1558	-0.545293	1.90291	0.0729632	0.429865	-4.02966	YES
Cnst	0.192339	4.38983	2.10854	0.0490701	0.372086	-4.03037	NO
Wdr7	0.265653	4.03898	2.07519	0.0523879	0.380141	-4.03094	NO
Mup12	2.04199	-5.41383	2.44556	0.0248254	0.288549	-4.0311	YES
Fdx1	-0.261107	5.31208	-2.17377	0.0431292	0.357326	-4.03153	NO
Bcdin3d	-0.254305	3.27397	-2.0083	0.0596592	0.395637	-4.03223	NO
Spr	-0.291065	5.24463	-2.17144	0.0433298	0.358294	-4.03244	NO
Cd2	1.77097	-2.0687	1.97795	0.0632481	0.406681	-4.03655	YES
Mrps33	-0.347524	5.27718	-2.16754	0.0436664	0.35941	-4.03765	NO
Efs	0.204992	6.46279	2.20478	0.040542	0.34993	-4.03805	NO
Edaradd	1.15839	-1.93908	1.99001	0.0617987	0.403358	-4.03809	YES
Zfp366	0.621034	2.85323	1.94579	0.0672612	0.416692	-4.03873	NO
Olfr374	0.40585	1.47562	1.88615	0.075307	0.43559	-4.0391	NO
Prdm9	0.248639	2.95797	1.96287	0.0651019	0.41145	-4.04129	NO
Abl1	0.298822	7.81265	2.19295	0.0415116	0.352961	-4.04147	NO
Camk2g	0.184876	4.87544	2.14566	0.0456043	0.363934	-4.04177	NO
Gfra2	0.634834	0.848103	1.87695	0.0766216	0.43818	-4.04183	NO
Eci2	-0.197935	6.37746	-2.20068	0.0408753	0.350796	-4.04211	NO
Aadacl3	1.1254	-0.612547	1.89436	0.0741504	0.43351	-4.04219	YES
Cysltr2	1.43879	-2.36971	2.03638	0.056502	0.3883	-4.04231	YES
Bmp5	-0.671549	-0.793528	-1.91125	0.0718219	0.427759	-4.04256	NO
Slc30a9	0.304069	4.09194	2.06061	0.0539005	0.381947	-4.04311	NO
Ccl22	1.37169	-1.06309	1.89551	0.0739895	0.433017	-4.04318	YES
Mybpc3	1.59179	-4.19184	2.25376	0.0367445	0.336404	-4.04437	YES
Ing1	-0.224463	5.49476	-2.17369	0.0431356	0.357326	-4.04484	NO
Olfr237-ps1	-0.692998	-1.07118	-1.93367	0.0688313	0.419838	-4.04529	NO
Msantd3	-0.599581	1.82746	-1.90476	0.0727093	0.429852	-4.04591	NO
Adgrg1	0.215375	5.97291	2.19481	0.0413577	0.352711	-4.04704	NO
Olfml1	1.90677	-2.09518	1.99408	0.061317	0.402041	-4.04709	YES
Cdca7l	0.231987	5.19294	2.16498	0.0438891	0.360405	-4.04922	NO
Trim62	0.299446	3.07673	1.96944	0.064289	0.409747	-4.04923	NO
Ndufs5	-0.326611	5.04547	-2.1559	0.0446879	0.362167	-4.04923	NO
Tnfsf15	0.88389	-1.45252	1.94624	0.0672037	0.416692	-4.04946	NO
Tub	1.60709	-3.09423	2.13216	0.0468381	0.368177	-4.05031	YES
Mllt11	-0.205883	4.41567	-2.10235	0.049671	0.37384	-4.05044	NO
Wdr75	0.248537	4.57859	2.11841	0.0481265	0.370307	-4.05061	NO
Vmn1r39	0.569622	-1.09922	1.92329	0.0702015	0.423767	-4.05112	NO
Pdzk1	1.29236	-3.67385	2.11314	0.0486278	0.370918	-4.05114	YES
Atr	0.210306	4.86902	2.13567	0.0465146	0.367208	-4.0516	NO
Stra6	1.04203	-0.807698	1.89849	0.0735751	0.431616	-4.05247	YES
Tex264	-0.195058	6.07176	-2.18933	0.0418127	0.354145	-4.05336	NO
Abt1	-0.139072	4.67275	-2.12163	0.0478212	0.369963	-4.05395	NO
Eloc	-0.194202	5.82597	-2.18359	0.0422939	0.354785	-4.0545	NO
Prkg2	-0.919816	-0.153576	-1.88028	0.0761428	0.436878	-4.0549	NO
Bad	-0.163687	4.87831	-2.13701	0.0463914	0.366965	-4.05494	NO
Thrap3	0.235704	7.38229	2.19104	0.0416702	0.353695	-4.05556	NO
Ticrr	0.375624	3.35094	2.00335	0.0602314	0.397518	-4.0558	NO
Myh11	0.77523	2.26875	1.91225	0.071686	0.427451	-4.0563	NO
Brsk1	-0.729169	0.897915	-1.86675	0.0781021	0.441042	-4.05675	NO
Slc39a7	-0.194153	7.44	-2.18816	0.0419104	0.354145	-4.05732	NO
Olfr1309	0.846514	-0.05788	1.87468	0.0769483	0.438726	-4.05796	NO
Rundc1	-0.240816	5.46883	-2.16499	0.0438888	0.360405	-4.05796	NO
Heatr4	1.2918	-3.72072	2.13815	0.0462864	0.366896	-4.0584	YES
Mast4	0.257472	5.44255	2.16626	0.0437781	0.36012	-4.05871	NO
Olfr477	-1.29233	-2.14442	-1.99405	0.0613208	0.402041	-4.05892	YES
Arhgef28	0.352812	6.80846	2.19344	0.0414709	0.352961	-4.05909	NO
Creb3	-0.240074	6.026	-2.18559	0.0421256	0.354687	-4.05949	NO
Morc4	0.302381	4.55214	2.10181	0.0497244	0.373901	-4.06024	NO
Olfr71	0.873081	-1.96654	1.98535	0.0623551	0.404746	-4.06054	NO
Apobec1	0.31795	3.19851	1.98288	0.062652	0.405377	-4.06064	NO
Slco4a1	0.772983	0.542919	1.86022	0.0790626	0.442485	-4.06067	NO
Bpifb4	-0.57236	0.578309	-1.85794	0.0794011	0.443284	-4.06071	NO
Shq1	-0.26263	3.22278	-1.9781	0.0632293	0.406681	-4.06109	NO
Wdr27	0.861362	-1.17811	1.92306	0.0702327	0.423767	-4.06209	NO
Nme1	-0.278701	6.53216	-2.18822	0.0419055	0.354145	-4.06595	NO
Rgs7bp	1.09475	-2.07722	1.97243	0.0639208	0.408361	-4.06609	YES
Mib1	0.212015	7.38006	2.18582	0.0421061	0.354687	-4.06632	NO
Nfic	0.251672	7.94758	2.17548	0.0429828	0.357326	-4.06653	NO
Olfr853	0.473502	-0.765331	1.87685	0.0766358	0.43818	-4.06749	NO
Gm45799	-2.45857	-2.45819	-2.05982	0.0539841	0.381947	-4.06752	YES
Dapk3	-0.237372	4.80399	-2.12314	0.0476791	0.369963	-4.06814	NO
Ro60	-0.189071	5.60981	-2.16336	0.0440305	0.360876	-4.0684	NO
Oasl1	0.909728	3.28447	1.98524	0.0623685	0.404746	-4.0684	NO
Arih1	0.143959	6.86538	2.18797	0.041926	0.354145	-4.06841	NO
Klra2	0.585557	1.57893	1.87588	0.0767758	0.438272	-4.06882	NO
Epg5	0.223551	4.9085	2.1257	0.0474393	0.369963	-4.06883	NO
Myoz3	-1.7528	-1.62787	-1.93846	0.068207	0.418012	-4.06909	YES
Psmd13	-0.199878	6.292	-2.1847	0.0422004	0.354687	-4.06968	NO
Gp1bb	-1.92383	-3.56681	-2.06777	0.0531524	0.38156	-4.0698	YES
Gm10985	-1.75535	-2.35876	-2.03146	0.0570439	0.389191	-4.0701	YES
Xiap	0.402135	5.44235	2.15192	0.0450416	0.362843	-4.07076	NO
Sp7	0.503081	0.687774	1.85378	0.0800212	0.444898	-4.07151	NO
Pou3f1	0.880831	-2.82132	2.0286	0.0573611	0.390491	-4.0725	NO
Akap5	0.527976	1.49078	1.87101	0.0774798	0.43928	-4.07265	NO
Top1	-0.190949	8.09545	-2.16933	0.0435112	0.358759	-4.07289	NO
Mrpl34	-0.216591	4.66088	-2.11526	0.0484253	0.370371	-4.07306	NO
Fdx1l	-0.35791	3.51283	-2.00018	0.0606007	0.39922	-4.07398	NO
Eef1aknmt	0.222325	4.00645	2.05523	0.0544683	0.382327	-4.07435	NO
Arsi	1.30689	-1.18975	1.88605	0.0753213	0.43559	-4.07498	YES
Akap13	0.231503	5.90871	2.17513	0.0430123	0.357326	-4.07525	NO
Olfr488	1.89477	-4.18848	2.29965	0.0334873	0.323431	-4.07559	YES
Lgals8	0.299573	5.03717	2.12927	0.047106	0.368645	-4.07651	NO
Bcl9	0.288056	5.89819	2.17403	0.0431069	0.357326	-4.077	NO
Ptpn5	-2.37611	-3.38555	-2.11424	0.0485233	0.37072	-4.0776	YES
Srarp	-1.517	-4.22219	-2.26351	0.0360287	0.333589	-4.07799	YES
Gap43	1.54627	-3.41506	2.11527	0.0484244	0.370371	-4.07838	YES
Hrasls	1.7678	-3.99074	2.12324	0.0476704	0.369963	-4.07854	YES
Olfr1434	0.925248	-2.38344	1.98427	0.0624854	0.404932	-4.07859	NO
Nfatc2ip	0.267306	3.11815	1.95953	0.0655189	0.412245	-4.07863	NO
Parp3	0.466009	2.95539	1.95273	0.0663759	0.415941	-4.07956	NO
Bmp3	1.06497	-0.782744	1.86713	0.078046	0.441026	-4.08061	YES
Mfsd13b	0.4106	0.914546	1.8471	0.0810252	0.446094	-4.08075	NO
Nlrp4a	-1.32411	-3.42542	-2.12731	0.0472887	0.369473	-4.08129	YES
Tmem238l	1.50665	-4.42145	2.23476	0.038177	0.341256	-4.08166	YES
Mboat1	0.26207	4.71349	2.11634	0.0483225	0.370371	-4.08187	NO
Fut11	-0.237472	4.53582	-2.08462	0.0514295	0.375857	-4.08188	NO
Glcci1	0.634431	2.41697	1.9022	0.0730619	0.430078	-4.08328	NO
Fam78a	0.454031	1.44925	1.86093	0.0789583	0.442485	-4.08362	NO
Lifr	0.321563	6.22273	2.17577	0.0429573	0.357326	-4.084	NO
Apoa1	-2.04194	-4.35525	-2.21681	0.0395772	0.345162	-4.08418	YES
Gns	0.266116	6.89706	2.17878	0.0427007	0.356015	-4.08432	NO
Nckap1	0.214048	7.59709	2.17243	0.0432438	0.358013	-4.08517	NO
Slc18b1	0.269227	4.42238	2.08397	0.0514951	0.375857	-4.08582	NO
Ap2s1	-0.178339	6.27991	-2.17472	0.0430473	0.357326	-4.08731	NO
Coa5	0.163856	6.48929	2.17609	0.04293	0.357326	-4.08779	NO
Fkbp8	-0.20734	7.53235	-2.16824	0.0436056	0.359328	-4.08938	NO
Ccr2	0.998033	2.53186	1.92221	0.0703462	0.423767	-4.08944	NO
Ptges3l	-0.316888	3.6103	-2.00081	0.0605274	0.398923	-4.09054	NO
Riok1	0.209107	4.39159	2.07063	0.0528561	0.38134	-4.09176	NO
Ttc32	-0.278129	2.88382	-1.92297	0.070244	0.423767	-4.09184	NO
Cs	0.197634	7.27946	2.17057	0.0434042	0.358294	-4.09286	NO
Myo7b	-1.87128	-3.7247	-2.14972	0.0452385	0.362843	-4.09286	YES
Ephx3	0.756291	-1.18034	1.87106	0.0774735	0.43928	-4.09416	NO
Cfap47	0.947566	0.862704	1.82785	0.0839836	0.452254	-4.09478	NO
Olfr113	0.795912	-1.98077	1.93432	0.0687465	0.419717	-4.09497	NO
Slc25a31	-1.59402	-3.42806	-2.13242	0.0468142	0.368177	-4.09519	YES
Ubxn8	-0.256566	4.92315	-2.11558	0.0483947	0.370371	-4.09549	NO
Nagk	-0.294627	4.53949	-2.07353	0.0525578	0.380607	-4.09571	NO
Gadl1	-0.949385	-1.91151	-1.94587	0.0672508	0.416692	-4.09584	NO
Cgrrf1	-0.203469	4.74634	-2.10173	0.0497319	0.373901	-4.09586	NO
Slitrk2	-0.799549	-0.705044	-1.85685	0.0795638	0.443284	-4.09643	NO
Tmem62	0.230928	4.63844	2.08753	0.0511368	0.375857	-4.09685	NO
Srsf11	-0.184534	6.84084	-2.17066	0.0433965	0.358294	-4.09691	NO
Sh3bp5	0.259901	6.65224	2.17156	0.0433195	0.358294	-4.09728	NO
Olfr635	-0.318841	2.86186	-1.91571	0.0712179	0.426134	-4.09734	NO
Grm5	-1.73715	-3.36276	-2.0447	0.0555966	0.385069	-4.0985	YES
Fbxo42	0.377273	5.56242	2.15203	0.045032	0.362843	-4.09859	NO
Chpt1	0.268063	7.163	2.16949	0.0434974	0.358759	-4.0987	NO
Olfr1250	0.451146	0.0782591	1.82411	0.084569	0.452987	-4.09885	NO
Mettl21a	-0.248271	4.34307	-2.05559	0.0544304	0.382327	-4.09966	NO
Olfr1048	0.708237	-1.19518	1.87164	0.0773886	0.43928	-4.09967	NO
Rwdd2b	-0.261038	2.95158	-1.93192	0.0690602	0.420329	-4.10152	NO
Ghdc	-0.220415	5.05022	-2.1173	0.0482311	0.370371	-4.10296	NO
Ubox5	0.245382	4.06011	2.03588	0.0565572	0.38848	-4.10324	NO
Prl7d1	-1.7076	-3.45923	-2.11945	0.0480273	0.370307	-4.10348	YES
Tgm3	0.579406	-0.193901	1.82311	0.0847254	0.453579	-4.10384	NO
Olfr975	0.44109	0.788238	1.82157	0.0849679	0.453579	-4.10465	NO
Wdr33	0.131725	6.42556	2.16578	0.0438194	0.36025	-4.1049	NO
Zfp654	0.176928	5.08321	2.11201	0.048737	0.370952	-4.10491	NO
Ccdc59	-0.212996	4.46222	-2.07066	0.0528537	0.38134	-4.10506	NO
Dram1	-2.21302	0.327293	-1.82997	0.0836533	0.452103	-4.10516	YES
Aggf1	0.150286	5.66829	2.14993	0.0452202	0.362843	-4.10525	NO
Klrb1f	2.32302	-4.01655	2.1113	0.048805	0.37107	-4.10595	YES
Plin1	1.11689	0.665784	1.81957	0.0852837	0.453724	-4.10615	YES
Snap47	-0.185878	5.40418	-2.13693	0.0463987	0.366965	-4.10625	NO
Derl2	-0.159228	6.1361	-2.16059	0.0442741	0.361425	-4.10664	NO
Slc6a7	2.14581	-4.08473	2.12052	0.0479267	0.3703	-4.1072	YES
Zbtb18	0.350487	6.36547	2.16353	0.044016	0.360876	-4.10725	NO
Dnah3	1.49057	-4.63019	2.23818	0.0379151	0.339817	-4.10764	YES
[truncated: 12,158 more rows]

## Sheet: Table_S2_DEG_BSp
Gene	Fold change (log2)	Average Expression	t	P-value	FDR	B	Significant
Ubl5	-0.641493	6.14946	-6.08535	8.9531e-06	0.0331778	3.70295	Downregulated
Atp5d	-0.324358	7.63414	-5.39933	3.77534e-05	0.0331778	2.38168	Downregulated
Rpl18	-0.387826	9.14417	-5.39928	3.77574e-05	0.0331778	2.36354	Downregulated
Ndufc2	-0.43781	6.26397	-5.3456	4.23574e-05	0.0331778	2.27726	Downregulated
Uqcc3	-0.511807	4.7351	-5.29415	4.73061e-05	0.0331778	2.12893	Downregulated
Mrpl27	-0.426541	4.80924	-5.26532	5.0334e-05	0.0331778	2.08622	Downregulated
Ndufa7	-0.619228	5.36931	-5.24243	5.2879e-05	0.0331778	2.05969	Downregulated
Uba52	-0.512716	6.98078	-5.21219	5.64446e-05	0.0331778	2.01181	Downregulated
Smim22	-0.858583	4.6569	-5.19863	5.81216e-05	0.0331778	1.9244	Downregulated
Etfb	-0.386617	6.29502	-4.99305	9.08191e-05	0.0472304	1.57061	Downregulated
Anapc16	-0.357544	5.17098	-4.96214	9.71583e-05	0.04743	1.50153	Downregulated
Ndufa2	-0.674045	6.12535	-4.88159	0.000115882	0.0518105	1.34467	Downregulated
Fmc1	-0.676545	3.61879	-4.85916	0.000121724	0.0518105	1.11833	Downregulated
Spry2	-0.438115	6.50289	-4.76941	0.000148261	0.0538188	1.11521	Downregulated
D8Ertd738e	-0.42825	6.81608	-4.71945	0.000165511	0.0571498	1.01255	Downregulated
Fam173a	-0.534313	4.63326	-4.65397	0.000191252	0.0615352	0.873362	Downregulated
Atp5e	-0.812018	7.0916	-4.54562	0.000243105	0.0625449	0.655719	Downregulated
Snrnp25	-0.402208	4.07346	-4.51204	0.000261907	0.0625449	0.560235	Downregulated
Flrt3	-1.24116	6.07606	-4.48038	0.000280986	0.0625449	0.527183	Downregulated
Ubxn6	-0.301328	5.4551	-4.47724	0.000282958	0.0625449	0.521617	Downregulated
Tomm6	-0.597138	6.24106	-4.39833	0.000337249	0.0691947	0.351904	Downregulated
Elob	-0.457384	6.25807	-4.34845	0.000376897	0.0711445	0.247833	Downregulated
Fis1	-0.276873	6.31817	-4.34844	0.000376904	0.0711445	0.246799	Downregulated
Ndufb7	-0.472945	6.29368	-4.33549	0.00038794	0.0713256	0.220663	Downregulated
Ndufa1	-0.741956	4.84136	-4.25305	0.000466313	0.0799001	0.0712743	Downregulated
Grcc10	-0.433305	6.04672	-4.25899	0.000460166	0.0799001	0.0643479	Downregulated
Txndc17	-0.391928	6.34542	-4.25101	0.00046844	0.0799001	0.044805	Downregulated
Chchd2	-0.310383	8.15459	-4.22477	0.000496722	0.0827305	-0.00171703	Downregulated
Ssr4	-0.325559	6.44789	-4.21327	0.000509658	0.0829704	-0.0346909	Downregulated
Lamtor3	-0.300522	4.79159	-4.19906	0.000526106	0.0829704	-0.0382596	Downregulated
Rps15	-0.488934	9.35929	-4.20046	0.000524461	0.0829704	-0.0409837	Downregulated
Rps5	-0.341867	9.34188	-4.1754	0.000554691	0.0833584	-0.0923227	Downregulated
Rps27a	-0.531867	9.41295	-4.15642	0.000578754	0.0833584	-0.1306	Downregulated
Cox7a2l	-0.273305	7.11756	-4.16465	0.000568198	0.0833584	-0.135434	Downregulated
Dpm3	-0.834582	4.15329	-4.14917	0.000588213	0.0833584	-0.149988	Downregulated
Anapc13	-0.640042	5.38537	-4.10603	0.000647833	0.0836521	-0.237759	Downregulated
Uqcr10	-0.70687	6.30453	-4.11301	0.000637795	0.0836521	-0.241039	Downregulated
Cops9	-0.653861	6.51111	-4.10456	0.000649977	0.0836521	-0.259848	Downregulated
Cox6a1	-0.468348	7.10253	-4.09094	0.000670104	0.0847023	-0.288566	Downregulated
Micos13	-0.38802	5.70264	-4.05325	0.000729112	0.086604	-0.357011	Downregulated
Prdx5	-0.391582	6.80491	-4.04786	0.000737977	0.086604	-0.379651	Downregulated
Atox1	-0.62378	5.38868	-4.02727	0.000772813	0.0879666	-0.402921	Downregulated
Rpl41	-0.774339	9.50463	-4.00001	0.00082148	0.0894592	-0.450149	Downregulated
Cenpx	-0.416573	4.99552	-3.96809	0.00088239	0.0932003	-0.513474	Downregulated
Rpl23a	-0.478449	9.63286	-3.95437	0.000909959	0.0932003	-0.542392	Downregulated
Bloc1s1	-0.513832	4.85239	-3.94613	0.000926923	0.0932003	-0.552648	Downregulated
Tvp23b	-0.313114	6.78558	-3.9647	0.00088913	0.0932003	-0.553359	Downregulated
Atp5h	-0.455745	7.25018	-3.96307	0.000892393	0.0932003	-0.554051	Downregulated
Myl6	-0.548453	8.76837	-3.95392	0.000910878	0.0932003	-0.555303	Downregulated
Psmb5	-0.351987	5.50952	-3.95596	0.000906713	0.0932003	-0.555725	Downregulated
Mrpl33	-0.45145	5.05011	-3.94234	0.000934834	0.0932003	-0.567116	Downregulated
Rpl36	-0.689824	8.35372	-3.94886	0.000921267	0.0932003	-0.57049	Downregulated
Cox6b1	-0.459828	7.42295	-3.94283	0.000933807	0.0932003	-0.594639	Downregulated
S100a1	-0.45322	6.95008	-3.9441	0.000931147	0.0932003	-0.595664	Downregulated
Oaz1	-0.235863	8.52544	-3.89892	0.0010304	0.0999134	-0.671522	Downregulated
Lmo3	-3.2374	-3.42703	-5.63671	2.27968e-05	0.0331778	-2.25018	Downregulated
Shroom2	0.758668	4.48978	5.7395	1.83618e-05	0.0331778	2.92768	Upregulated
Elk4	0.636275	4.50825	5.71602	1.92901e-05	0.0331778	2.89198	Upregulated
Supt6	0.401956	6.64592	5.62002	2.36148e-05	0.0331778	2.81886	Upregulated
Ylpm1	0.541425	5.62019	5.62146	2.35433e-05	0.0331778	2.80738	Upregulated
Rreb1	0.418445	5.93943	5.52608	2.88152e-05	0.0331778	2.63068	Upregulated
Dennd4a	0.560527	4.05638	5.62602	2.33175e-05	0.0331778	2.62474	Upregulated
Srrm2	0.40172	9.15978	5.44849	3.39896e-05	0.0331778	2.46219	Upregulated
Mlxip	0.747484	6.34125	5.39268	3.8294e-05	0.0331778	2.37053	Upregulated
Bdp1	0.484012	4.38331	5.35905	4.11531e-05	0.0331778	2.19264	Upregulated
Arhgef11	0.503627	4.97015	5.31297	4.54311e-05	0.0331778	2.17832	Upregulated
Med12	0.464876	5.59456	5.28933	4.77987e-05	0.0331778	2.15824	Upregulated
Pkd1	0.594174	5.01349	5.29817	4.68992e-05	0.0331778	2.14758	Upregulated
Gcn1l1	0.640078	6.30226	5.25033	5.1986e-05	0.0331778	2.08818	Upregulated
Cdk12	0.375991	5.29409	5.19492	5.8589e-05	0.0331778	1.96625	Upregulated
Smchd1	0.454059	5.33073	5.07051	7.67231e-05	0.0417757	1.72071	Upregulated
Htt	0.386287	6.56792	4.98015	9.34132e-05	0.0472304	1.54436	Upregulated
Dnmt1	0.393061	7.22388	4.92191	0.00010609	0.0500639	1.42627	Upregulated
Zfp715	0.452906	4.75855	4.86638	0.00011981	0.0518105	1.29417	Upregulated
Myo5c	0.625018	5.73225	4.84584	0.000125335	0.0518105	1.27227	Upregulated
Setd2	0.397654	6.28529	4.83593	0.00012809	0.0518105	1.25119	Upregulated
Gigyf2	0.469662	6.17315	4.78857	0.00014214	0.0535137	1.15465	Upregulated
Atg2b	0.415983	5.32639	4.78815	0.000142271	0.0535137	1.15438	Upregulated
Tmem131	0.356231	6.64754	4.78379	0.000143641	0.0535137	1.14402	Upregulated
Nup98	0.337318	5.99358	4.75149	0.000154227	0.0545847	1.07934	Upregulated
Eif4g1	0.558911	8.26827	4.69731	0.000173797	0.0582596	0.970131	Upregulated
Zmym2	0.288562	5.54968	4.68914	0.000176956	0.0582596	0.954167	Upregulated
Acadsb	0.597914	5.61712	4.59786	0.000216531	0.0625449	0.767461	Upregulated
Nbeal2	0.486402	5.511	4.57233	0.000229128	0.0625449	0.714797	Upregulated
Zfp932	0.395799	5.69649	4.55639	0.000237369	0.0625449	0.681272	Upregulated
Pus7	0.268649	5.43253	4.55463	0.000238292	0.0625449	0.680123	Upregulated
Zfp871	0.295515	6.58	4.55765	0.000236707	0.0625449	0.678915	Upregulated
Ammecr1l	0.302629	5.94328	4.55053	0.00024047	0.0625449	0.66757	Upregulated
D3Ertd254e	0.368018	4.7521	4.53436	0.00024925	0.0625449	0.638085	Upregulated
Pacs2	0.48217	5.53592	4.52525	0.000254343	0.0625449	0.619241	Upregulated
Csf2rb	1.58971	5.38709	4.51738	0.000258822	0.0625449	0.603987	Upregulated
Cbl	0.309875	5.98709	4.49992	0.000269055	0.0625449	0.562791	Upregulated
Tiam2	0.488402	4.72658	4.49116	0.000274338	0.0625449	0.550795	Upregulated
Baz2a	0.304163	6.97973	4.48978	0.00027518	0.0625449	0.53852	Upregulated
Strn3	0.293188	5.8251	4.48352	0.000279034	0.0625449	0.530551	Upregulated
Ankrd52	0.437059	6.47014	4.48149	0.000280296	0.0625449	0.521632	Upregulated
Zfp236	0.330047	4.91435	4.47598	0.00028375	0.0625449	0.521311	Upregulated
Birc6	0.480053	6.22771	4.46634	0.000289897	0.0625449	0.491845	Upregulated
Srcap	0.484094	7.05805	4.46373	0.000291585	0.0625449	0.484661	Upregulated
Afap1	0.383789	5.66595	4.45024	0.000300457	0.0627346	0.463233	Upregulated
Ncoa6	0.479567	6.24891	4.44894	0.000301332	0.0627346	0.455402	Upregulated
Dync1h1	0.289437	8.62007	4.37061	0.000358729	0.0711445	0.302176	Upregulated
Ndst2	0.335745	4.75484	4.35823	0.000368766	0.0711445	0.283508	Upregulated
Atp7a	0.649149	4.65336	4.3591	0.00036805	0.0711445	0.283209	Upregulated
Arel1	0.544989	5.94198	4.3644	0.000363733	0.0711445	0.281892	Upregulated
Pds5a	0.261524	6.95907	4.33803	0.000385749	0.0713256	0.223821	Upregulated
Pfas	0.401199	5.06347	4.31194	0.000408862	0.0738452	0.188135	Upregulated
Wnk1	0.551002	6.32598	4.30843	0.000412077	0.0738452	0.163803	Upregulated
Dennd2d	0.341793	6.24559	4.27815	0.000440894	0.0780217	0.100403	Upregulated
Parp4	0.40559	5.78453	4.24453	0.000475269	0.0800999	0.0378957	Upregulated
Wiz	0.485879	5.20162	4.1948	0.000531142	0.0829704	-0.0555993	Upregulated
Foxk1	0.318444	6.00118	4.19977	0.00052527	0.0829704	-0.0592066	Upregulated
Bend3	0.455216	3.70114	4.19297	0.000533326	0.0829704	-0.087082	Upregulated
Pde12	0.394448	4.38023	4.17238	0.000558459	0.0833584	-0.092683	Upregulated
Morc2a	0.27598	6.14839	4.1744	0.000555931	0.0833584	-0.114052	Upregulated
Supt16	0.253922	6.81916	4.15266	0.000583636	0.0833584	-0.16232	Upregulated
Hipk3	0.359491	7.24426	4.14896	0.000588495	0.0833584	-0.168719	Upregulated
Rexo1	0.349279	5.64968	4.14427	0.000594702	0.0833584	-0.169258	Upregulated
Cdc42bpb	0.322524	6.54832	4.14525	0.000593394	0.0833584	-0.17745	Upregulated
Trp53bp1	0.350228	6.56683	4.13793	0.000603193	0.0836521	-0.192619	Upregulated
Pdzd8	0.31404	5.86535	4.1231	0.000623551	0.0836521	-0.216924	Upregulated
Apc	0.276108	6.77106	4.12482	0.000621159	0.0836521	-0.220479	Upregulated
Jam2	0.767636	4.69568	4.106	0.000647881	0.0836521	-0.226481	Upregulated
Ppp1r15b	0.527971	6.93091	4.09926	0.000657736	0.083888	-0.273618	Upregulated
Ddx51	0.299622	4.58061	4.07427	0.000695593	0.0862453	-0.289099	Upregulated
Spg11	0.382673	5.62692	4.0833	0.000681656	0.0854	-0.293258	Upregulated
Sos1	0.328457	5.3186	4.06337	0.000712771	0.0862453	-0.326369	Upregulated
Tcf12	0.526228	6.31128	4.0687	0.000704313	0.0862453	-0.335338	Upregulated
Gon4l	0.291795	6.34041	4.06578	0.000708932	0.0862453	-0.342024	Upregulated
Eml4	0.353238	4.28217	4.04284	0.000746323	0.086604	-0.351751	Upregulated
Ppp4r4	0.928156	1.21065	4.47475	0.000284528	0.0625449	-0.363	Upregulated
Kmt2b	0.276432	6.62478	4.04794	0.000737839	0.086604	-0.380645	Upregulated
Tmem72	0.347143	6.92785	4.04375	0.000744792	0.086604	-0.389516	Upregulated
Gpcpd1	0.936372	4.47538	4.02147	0.000782919	0.0879666	-0.394007	Upregulated
Cd44	0.747225	7.6652	4.03665	0.000756733	0.0870981	-0.398272	Upregulated
Rpap1	0.479097	6.09328	4.02243	0.000781227	0.0879666	-0.429335	Upregulated
Tet2	0.641101	5.17682	4.008	0.000806901	0.0888082	-0.431664	Upregulated
Sh3d19	0.385506	6.17317	4.01317	0.00079762	0.0888082	-0.450386	Upregulated
Ubr5	0.471388	6.63866	4.00672	0.000809229	0.0888082	-0.466725	Upregulated
Mon2	0.323628	5.9217	3.98903	0.000841947	0.0909882	-0.495686	Upregulated
Malt1	0.265075	4.77871	3.93741	0.00094522	0.0935768	-0.569132	Upregulated
Ms4a2	2.17124	-0.630494	5.49547	3.07524e-05	0.0331778	-0.587388	Upregulated
Sin3a	0.276531	6.11465	3.92953	0.000962066	0.0939308	-0.623358	Upregulated
Uprt	0.54214	2.46727	3.93161	0.00095759	0.0939308	-0.81929	Upregulated
Slc46a2	3.21239	-3.99602	4.10464	0.000649862	0.0836521	-3.00851	Upregulated
Gm9733	2.53462	-4.92553	4.12023	0.000627567	0.0836521	-3.21071	Upregulated

## Sheet: Table_S3_Transcript_GTP
Gene	Fold change (log2)	Average Expression	t	P-value	FDR	B	Significant
Gm35315	4.4605	-3.3327	2.38771	0.0279734	0.417351	-3.83126	NO
Sox14	4.34078	-0.674601	1.58449	0.130272	0.579692	-4.3646	NO
Ccdc17	4.2245	-1.41104	2.97049	0.00811188	0.334147	-2.9857	NO
Mtmr11	3.40458	-3.02931	1.70338	0.10548	0.547519	-4.23779	NO
Fmo2	3.33332	-0.274883	3.16466	0.00529893	0.334147	-2.45069	NO
Lenep	3.3263	-3.93607	2.34193	0.0307247	0.425546	-3.8307	NO
Msmp	3.25739	-3.58812	3.17162	0.0052183	0.334147	-3.02329	NO
Clec7a	3.12811	-2.05676	1.72692	0.101084	0.543414	-4.23771	NO
Six1	3.05427	-1.23246	2.47367	0.0234188	0.397939	-3.36744	NO
Otos	3.01344	-2.8177	1.68921	0.108207	0.551209	-4.25777	NO
Slfn3	2.97021	-1.63352	4.11041	0.000641517	0.291915	-1.77536	NO
Pdx1	2.90152	-2.1066	2.1025	0.0496566	0.466173	-3.90746	NO
Gm10718	2.89875	-1.83072	2.70369	0.0144246	0.386029	-3.30115	NO
Prr16	2.8056	-3.6027	3.3058	0.00387795	0.334147	-3.13562	NO
Cldn6	2.80358	-4.16124	2.07427	0.0524813	0.468483	-4.06411	NO
Adcy10	2.80169	-3.06222	3.0185	0.00730466	0.334147	-3.32674	NO
Prss35	2.79674	1.8591	1.98806	0.0620313	0.487323	-4.0233	NO
Fgg	2.76133	-1.28131	2.15506	0.0447626	0.459187	-3.73797	NO
Cideb	2.71765	-3.35181	2.85959	0.0103201	0.352965	-3.2645	NO
H2-M11	2.68994	-3.06252	3.02976	0.00712685	0.334147	-3.15631	NO
Tmem45a	2.68129	-1.22976	2.61075	0.0175702	0.38799	-3.24738	NO
Adam23	2.67887	-1.04765	2.06748	0.0531832	0.468483	-3.83073	NO
Olfr1162	2.66601	-3.20372	4.01489	0.00079454	0.295362	-2.49743	NO
Ripor3	2.66287	-3.62618	1.67496	0.111006	0.55614	-4.29776	NO
Gm11168	2.64021	-4.20116	3.18681	0.00504621	0.334147	-3.27242	NO
Fam166b	2.63541	-4.58681	3.5757	0.0021253	0.327041	-3.16157	NO
Spon2	2.61369	-3.4428	2.36701	0.0291877	0.417406	-3.72739	NO
AI182371	2.58433	-3.03995	2.14223	0.0459144	0.461294	-3.94019	NO
Cilp	2.5837	2.52996	1.75044	0.0968505	0.538257	-4.4537	NO
Pde2a	2.5713	1.11816	1.8094	0.0869064	0.529038	-4.17974	NO
Camkv	2.5673	-2.81826	1.95805	0.0657045	0.49268	-4.08278	NO
Nr1i2	2.54103	-1.4422	2.58673	0.0184836	0.38799	-3.31201	NO
Galnt9	2.52213	-3.07525	3.38193	0.00327444	0.334147	-2.91276	NO
Akr1c12	2.49471	-3.47734	4.15022	0.000586835	0.276927	-2.44913	NO
Olfr316	2.44504	-3.18243	3.70362	0.0015962	0.320289	-2.68333	NO
Ngp	2.43749	-4.48944	3.5294	0.00235694	0.334147	-3.16252	NO
Clip4	2.42663	-1.80435	2.18226	0.0424063	0.452966	-3.75639	NO
Zic3	2.41787	-4.59932	3.26489	0.00424602	0.334147	-3.29113	NO
Cfap46	2.39833	-3.41582	2.39495	0.0275601	0.415727	-3.74995	NO
Nrip2	2.38375	-4.38731	3.44525	0.00284379	0.334147	-3.09511	NO
Shc2	2.37753	-2.28941	2.07996	0.0519015	0.468483	-3.88489	NO
Adamtsl1	2.36366	-2.06486	1.79015	0.0900499	0.529457	-4.16264	NO
Clec3b	2.36302	0.858017	1.79809	0.0887421	0.529038	-4.18156	NO
Pcdhgb2	2.35938	-1.07827	1.70377	0.105407	0.547519	-4.22094	NO
Cd209f	2.35016	-0.156019	2.0348	0.0566754	0.477592	-3.85119	NO
Speer4b	2.33565	-5.00895	4.43613	0.000310035	0.274532	-2.71666	NO
Gm28285	2.31719	-2.99333	1.87785	0.0764914	0.511703	-4.15291	NO
Slco4c1	2.31541	-4.0782	2.19466	0.0413701	0.450867	-3.92933	NO
Cyp2ab1	2.27594	-4.47047	2.85711	0.0103757	0.352965	-3.58119	NO
Hoxb3	2.26623	3.43788	2.52158	0.0211923	0.38799	-3.25384	NO
Dusp15	2.25672	-3.40799	1.7166	0.102991	0.546083	-4.23077	NO
Cd300e	2.24378	-3.54666	2.74679	0.0131553	0.377009	-3.53573	NO
Apol11b	2.23495	-4.06806	1.42192	0.171931	0.61287	-4.46262	NO
Pthlh	2.22905	-1.38192	1.43353	0.168631	0.610114	-4.45887	NO
Hp	2.22758	1.76437	1.86409	0.0784926	0.516443	-4.17705	NO
Slit2	2.22456	0.219946	2.29864	0.0335558	0.430159	-3.51219	NO
Tmem212	2.2155	-3.86026	2.87847	0.00990721	0.352965	-3.27906	NO
Fbn2	2.21161	-0.401083	2.54026	0.0203794	0.38799	-3.21371	NO
Fcrla	2.2101	-3.96377	2.90269	0.00940042	0.352068	-3.55879	NO
Spem1	2.20805	-4.0901	2.53783	0.0204838	0.38799	-3.71446	NO
Hmcn2	2.20202	-3.97693	2.20949	0.0401613	0.447588	-3.94279	NO
Pnldc1	2.18891	-2.94367	2.55633	0.0197039	0.38799	-3.58531	NO
Hoxa1	2.18694	-2.27458	1.4551	0.162642	0.606567	-4.43793	NO
Atp1a4	2.14222	-3.31396	2.29501	0.0338036	0.430899	-3.78124	NO
Ptch2	2.11833	-4.12065	1.41436	0.174107	0.615571	-4.46225	NO
Sele	2.11754	-3.48258	2.23268	0.0383368	0.441298	-3.87847	NO
Hoxb2	2.11374	2.49443	2.28307	0.0346317	0.435032	-3.5908	NO
Ackr1	2.10786	-2.04937	2.36045	0.0295824	0.419218	-3.63023	NO
Olfr810	2.08793	-4.56323	2.8229	0.011171	0.358997	-3.55202	NO
Epb41l3	2.08615	-0.816977	2.04744	0.0553009	0.471539	-3.8563	NO
Aldh1a2	2.08575	-1.05099	1.76995	0.0934556	0.53435	-4.15556	NO
Mmp3	2.08352	1.048	2.11652	0.0483056	0.464896	-3.77683	NO
Lrch2	2.07426	-3.00014	2.98252	0.00790186	0.334147	-3.19423	NO
Oprl1	2.07335	-4.5267	2.83006	0.0109998	0.35799	-3.54506	NO
Ugt1a6b	2.06892	0.0690079	2.00687	0.059824	0.482305	-3.88697	NO
Csf2	2.0611	-3.94057	2.716	0.0140507	0.383496	-3.60799	NO
Ly6k	2.05712	-1.54076	1.81562	0.0859107	0.5286	-4.11525	NO
Epha3	2.05694	-1.06399	1.69428	0.107224	0.550039	-4.23452	NO
Adamts16	2.05615	-2.45512	1.90395	0.0728205	0.507212	-4.05294	NO
Gm3667	2.05495	-5.00646	2.05104	0.0549152	0.470887	-4.13199	NO
Klrg1	2.04635	-3.5707	2.4428	0.0249677	0.404888	-3.76408	NO
Fbxo41	2.04628	-3.26033	2.59253	0.0182589	0.38799	-3.60448	NO
Rimklb	2.04401	-4.20277	1.93247	0.0689888	0.498506	-4.16209	NO
Tmem59l	2.03724	-3.78374	1.86079	0.0789788	0.516658	-4.18287	NO
Gm10722	2.02944	-4.16615	1.58246	0.130735	0.580923	-4.36498	NO
Wfdc15b	2.01805	-5.19549	2.66432	0.0156853	0.38799	-3.76792	NO
Gm10717	2.01259	-2.98443	2.24265	0.0375758	0.440001	-3.86613	NO
Cd244a	2.00968	-1.72322	1.48846	0.153722	0.597783	-4.40607	NO
Adamtsl5	2.00937	-2.09649	2.36599	0.029249	0.417406	-3.65875	NO
Mycn	2.00447	-0.605655	2.10445	0.0494666	0.465934	-3.7745	NO
Spaca9	2.00027	-3.15474	2.16536	0.0438566	0.456403	-3.94225	NO
Armc2	1.99889	-2.03475	2.18577	0.0421101	0.452966	-3.78423	NO
Gm28778	1.9967	-4.22989	2.63328	0.0167529	0.38799	-3.67857	NO
Obsl1	1.99558	0.680797	2.19901	0.0410124	0.449646	-3.63806	NO
Adam30	1.99291	-4.9936	2.47914	0.0231538	0.397017	-3.85941	NO
Morn3	1.98783	0.0750024	3.16757	0.0052651	0.334147	-2.22576	NO
Dcpp3	1.98471	-3.63224	1.4143	0.174122	0.615571	-4.45421	NO
Olfr1457	1.98451	-3.26035	2.7952	0.0118573	0.363342	-3.51644	NO
Gstp2	1.98126	-2.10952	2.71451	0.0140953	0.383496	-3.30122	NO
Mfap4	1.98107	1.76144	1.86532	0.0783112	0.516443	-4.21422	NO
Dpt	1.96758	2.12983	1.7286	0.100776	0.543414	-4.40925	NO
Chil3	1.9561	-3.54796	3.01795	0.00731332	0.334147	-3.32444	NO
Uchl1	1.95564	-0.0467479	3.02656	0.007177	0.334147	-2.52642	NO
Pkdcc	1.95532	2.02698	2.96943	0.00813063	0.334147	-2.40403	NO
Rbp4	1.95023	-2.8661	2.42968	0.0256549	0.407822	-3.66174	NO
Msi1	1.94699	-0.873097	1.64165	0.117798	0.561315	-4.28929	NO
Mamdc2	1.9411	-2.09378	1.48757	0.153953	0.597783	-4.40644	NO
Ppfia2	1.93519	-3.86527	1.95831	0.0656723	0.49268	-4.0822	NO
Slc25a41	1.92603	-2.73015	2.73142	0.0135953	0.381564	-3.45648	NO
Gpm6a	1.9229	-3.33999	2.25827	0.0364116	0.437896	-3.8371	NO
Tnmd	1.92207	-4.60553	2.32292	0.0319395	0.427896	-3.91572	NO
Dcn	1.91868	3.37159	1.73302	0.0999703	0.543401	-4.63997	NO
Tmem202	1.91275	-5.1844	1.88554	0.0753939	0.508747	-4.22901	NO
Olfml1	1.90012	-2.09518	1.97851	0.0631805	0.488168	-3.9926	NO
Ifi205	1.90003	0.0629296	1.57261	0.133	0.583999	-4.38916	NO
Efemp1	1.89993	0.944147	1.78804	0.0903998	0.529457	-4.20865	NO
Rgsl1	1.88719	-5.25016	2.39396	0.0276165	0.415727	-3.93893	NO
Fcna	1.88705	-0.234487	2.04708	0.0553399	0.471539	-3.836	NO
Krtap3-2	1.87736	-3.30779	2.72442	0.0138001	0.381564	-3.51653	NO
Cfd	1.8674	1.03357	1.55133	0.138007	0.586608	-4.46835	NO
Cpa3	1.86061	-1.65784	1.47528	0.157196	0.603029	-4.41934	NO
Lgi2	1.85939	-0.45618	2.00022	0.0605959	0.484435	-3.89465	NO
Tpsb2	1.85625	-1.70428	1.72521	0.101399	0.543956	-4.20535	NO
Olfr560	1.8555	-4.74412	2.12718	0.0473011	0.463333	-4.09393	NO
Gsc	1.83679	-4.27261	2.2582	0.0364171	0.437896	-3.98119	NO
Lrp1b	1.83555	-4.71168	2.85108	0.0105117	0.352965	-3.59239	NO
Olfr488	1.82904	-4.18848	2.18413	0.0422484	0.452966	-4.03556	NO
Lyve1	1.82758	0.237765	2.09127	0.0507634	0.468483	-3.77897	NO
Cacnb2	1.82633	-3.09752	2.24996	0.0370266	0.437896	-3.86522	NO
Mlip	1.82491	-3.56576	1.63941	0.118267	0.561873	-4.29727	NO
Olfr1428	1.80828	-4.59185	2.26602	0.0358467	0.437726	-3.99753	NO
Il33	1.80627	1.93544	1.78582	0.0907714	0.529726	-4.32802	NO
Dlec1	1.80387	-0.934366	2.80685	0.0115639	0.36219	-3.05868	NO
Ccl21a	1.79995	-4.02212	1.0779	0.295132	0.706491	-4.62619	NO
Hoxb4	1.79973	2.94827	2.35869	0.0296894	0.419474	-3.49822	NO
Cidec	1.79707	-0.865122	1.62766	0.120754	0.563908	-4.29761	NO
Svs3b	1.7942	-5.41289	2.09941	0.049959	0.466229	-4.11234	NO
Mndal	1.78486	-3.18861	1.93775	0.0682984	0.497376	-4.08639	NO
Cd209a	1.78132	-1.39436	1.78784	0.0904331	0.529457	-4.14259	NO
Slc10a6	1.78048	-1.39922	2.63838	0.0165727	0.38799	-3.25777	NO
Wnt11	1.77802	-2.79282	1.98251	0.0626962	0.487323	-4.01852	NO
BC024139	1.77416	-3.51292	1.23587	0.232193	0.660869	-4.5576	NO
Prdm5	1.76999	-1.8483	2.01882	0.0584576	0.481236	-3.94273	NO
Gm21962	1.76703	-2.94061	2.13656	0.0464328	0.462223	-3.94641	NO
Cdh16	1.76542	-3.71005	3.09148	0.00622493	0.334147	-3.3067	NO
Mup22	1.76149	-2.02161	0.854837	0.403734	0.773118	-4.7944	NO
Zbtb16	1.75934	-1.36552	2.34386	0.030604	0.424832	-3.50726	NO
Cxcl13	1.75623	-3.19296	1.4619	0.160789	0.604736	-4.42271	NO
Agtr1b	1.75537	-5.04776	2.54639	0.0201193	0.38799	-3.85458	NO
Maob	1.7469	-2.28134	1.82487	0.0844489	0.525858	-4.13029	NO
AU018091	1.74458	-2.31871	1.51864	0.146002	0.590646	-4.38167	NO
Ctnna2	1.74076	-5.17578	2.35499	0.0299153	0.419734	-3.96813	NO
BC024063	1.73001	-0.540304	2.9719	0.00808693	0.334147	-2.65116	NO
Zfyve28	1.7276	-1.84578	2.39316	0.0276618	0.415727	-3.54461	NO
Meiob	1.726	-1.76292	1.5732	0.132864	0.583684	-4.33898	NO
Ccdc7a	1.72313	-3.48863	1.92771	0.069615	0.499172	-4.11564	NO
Acss3	1.71989	-2.097	2.05965	0.0540016	0.469224	-3.94203	NO
Fgf23	1.71392	-3.41861	2.14451	0.0457075	0.461294	-3.89641	NO
Gpr83	1.71225	-5.05023	2.15446	0.0448152	0.459187	-4.04465	NO
Gm12394	1.7039	-5.07589	2.20773	0.0403033	0.447588	-4.05474	NO
Tspan11	1.7019	-1.17361	1.50263	0.150056	0.594057	-4.41106	NO
Pcp2	1.69229	-4.15362	1.81581	0.0858805	0.5286	-4.23831	NO
Serpina1a	1.69164	-2.10678	1.94936	0.0668044	0.492796	-4.05591	NO
Olfr126	1.68919	-4.99401	2.25164	0.0369016	0.437896	-4.01077	NO
Prpmp5	1.68608	-4.26695	1.84081	0.0819811	0.521153	-4.23147	NO
Cyp1b1	1.67783	1.5787	1.70321	0.105513	0.547519	-4.38473	NO
Itga11	1.67516	0.639655	2.13959	0.0461546	0.461294	-3.71586	NO
Dnah7b	1.67428	-4.57102	2.16961	0.0434874	0.456403	-4.04978	NO
Cytl1	1.67323	-3.47874	1.11075	0.281108	0.696477	-4.63893	NO
Olfr13	1.66834	-4.17175	2.05522	0.0544702	0.470634	-4.11877	NO
Tnxb	1.66468	2.61184	1.78351	0.0911568	0.529765	-4.38094	NO
Gm49496	1.6606	-5.29505	1.78435	0.0910173	0.529765	-4.28793	NO
LT629153.2	1.65887	-3.64151	2.21434	0.0397736	0.445935	-3.89671	NO
Foxl1	1.65309	-3.24754	2.00552	0.0599804	0.483291	-4.03305	NO
Grik3	1.64849	3.58126	2.55626	0.019707	0.38799	-3.24219	NO
Cd209b	1.64591	-1.16812	1.44835	0.164497	0.608832	-4.47047	NO
Vmn2r55	1.64499	-3.43529	2.27013	0.03555	0.437726	-3.87473	NO
Cpz	1.64366	-2.41692	1.83016	0.0836239	0.524272	-4.11312	NO
Eva1a	1.63484	-0.528678	1.78122	0.0915426	0.530724	-4.14659	NO
Svs2	1.63329	-5.21633	1.936	0.0685271	0.49824	-4.20787	NO
Cadm3	1.63172	-0.727789	1.54017	0.140693	0.587211	-4.39781	NO
Csta1	1.6288	-2.64639	2.70808	0.0142901	0.384987	-3.42968	NO
Kcnt2	1.62595	-3.12978	2.40148	0.0271923	0.414829	-3.71963	NO
Ccr6	1.62331	-2.71687	2.56924	0.0191767	0.38799	-3.56889	NO
Psg28	1.62091	-4.10911	2.51525	0.0214746	0.38799	-3.72815	NO
Hoxc8	1.61798	-3.05334	1.73731	0.0991938	0.541777	-4.2341	NO
Rtl3	1.61349	-4.57861	2.11111	0.0488228	0.465372	-4.07424	NO
Dio3	1.60967	-2.50424	1.39135	0.180863	0.621627	-4.47573	NO
Cma1	1.60868	-1.44849	1.40392	0.177146	0.617092	-4.48101	NO
Csf3	1.60746	-3.41502	1.22124	0.237553	0.664824	-4.569	NO
Wnt7a	1.60464	-4.47358	1.36858	0.187758	0.628037	-4.48337	NO
Bmper	1.59692	0.541854	1.59534	0.127822	0.576364	-4.38556	NO
Nr5a2	1.59666	-2.02993	1.7617	0.0948778	0.536845	-4.17256	NO
Pcdhga11	1.5917	-0.591274	2.4954	0.0223828	0.391812	-3.34446	NO
Gm14322	1.59084	-3.18866	1.03718	0.313213	0.721471	-4.65926	NO
Olfr1366	1.58891	-2.75492	2.10138	0.0497661	0.466173	-3.92177	NO
Mpz	1.58742	-1.71315	1.46082	0.161084	0.604825	-4.4444	NO
Gm11627	1.58705	-2.40189	2.41276	0.0265671	0.411544	-3.55705	NO
Wfdc5	1.5861	1.22132	1.21266	0.240738	0.666604	-4.95744	NO
Cacna1g	1.58431	-1.62448	1.6263	0.121043	0.563908	-4.29397	NO
Shcbp1l	1.57992	-4.02865	1.6526	0.115528	0.560727	-4.33565	NO
Ablim3	1.5777	0.987193	1.98616	0.0622586	0.487323	-3.92766	NO
Sostdc1	1.57068	-4.42711	2.31205	0.0326541	0.427896	-3.9522	NO
Olfr1427	1.56646	-3.93865	2.11996	0.0479792	0.463646	-4.01576	NO
Clhc1	1.5648	-2.70201	2.58042	0.018731	0.38799	-3.55313	NO
Catsperb	1.5646	-0.931212	2.1756	0.0429725	0.45434	-3.74421	NO
Trim30c	1.55653	-2.95554	1.98399	0.0625181	0.487323	-4.0611	NO
Dcpp1	1.55621	0.998826	1.28596	0.214547	0.648656	-4.8735	NO
Cd6	1.55534	-2.53416	1.22507	0.236139	0.663742	-4.57095	NO
Gdpd2	1.55291	-4.60237	1.34296	0.195765	0.635461	-4.49809	NO
Vstm2b	1.55289	-5.06744	2.0296	0.0572503	0.479128	-4.1459	NO
Psg25	1.55107	-3.72176	1.99924	0.0607106	0.484435	-4.08678	NO
Trap1a	1.55044	-4.32846	2.0404	0.0560626	0.474688	-4.13877	NO
Gm9774	1.54515	-3.46167	1.63013	0.120226	0.563908	-4.32899	NO
Arsi	1.54382	-1.18975	2.26998	0.035561	0.437726	-3.61908	NO
Naprt	1.54122	0.261796	1.36248	0.189641	0.630186	-4.62694	NO
Lpo	1.54004	-1.78487	1.91496	0.0713188	0.504201	-4.00256	NO
Olfr267	1.53872	-2.70164	3.2117	0.00477632	0.334147	-2.88169	NO
Zfp804a	1.5372	-4.94636	1.55302	0.137602	0.586608	-4.40122	NO
Ccl8	1.53414	2.88648	1.50703	0.148934	0.59244	-4.84547	NO
Fam228a	1.52633	-3.11737	1.96681	0.0646129	0.492317	-4.08666	NO
Gm14548	1.52462	-1.97422	1.82931	0.0837563	0.524617	-4.11785	NO
Steap1	1.52365	-4.06982	1.91518	0.0712895	0.504201	-4.12138	NO
Atoh8	1.51765	-2.69545	1.74159	0.0984256	0.539513	-4.21213	NO
Zcchc18	1.5139	-3.21682	1.94452	0.0674237	0.495281	-4.10225	NO
Ifi27l2b	1.51332	-2.15381	2.28325	0.0346192	0.435032	-3.73727	NO
Adgrg7	1.51326	-4.79073	1.60356	0.125992	0.572914	-4.37245	NO
Masp1	1.51159	1.11983	1.80663	0.0873522	0.529038	-4.1631	NO
Myo7a	1.50971	2.77047	1.33025	0.199836	0.637322	-5.0423	NO
Gm3629	1.50744	-4.83675	1.78884	0.0902677	0.529457	-4.25655	NO
Lrriq3	1.50731	-0.960514	2.26956	0.035591	0.437726	-3.60212	NO
Stab2	1.50075	-4.66263	1.47038	0.158506	0.603029	-4.43205	NO
Fez1	1.49159	-3.19458	2.07357	0.0525534	0.468483	-3.96036	NO
Doc2b	1.49056	-1.63731	3.06501	0.00659731	0.334147	-2.8236	NO
Pidd1	1.48969	1.32284	1.47066	0.15843	0.603029	-4.54843	NO
Olfr911-ps1	1.488	-3.53876	2.19064	0.0417035	0.45259	-3.94568	NO
Pdgfrl	1.47963	0.44431	1.74257	0.0982486	0.539513	-4.23229	NO
Foxb1	1.4795	-3.66274	1.62737	0.120814	0.563908	-4.336	NO
Zfhx4	1.47938	-1.25366	1.40257	0.177541	0.617545	-4.49635	NO
Ugt1a6a	1.47938	0.0662181	2.12717	0.0473015	0.463333	-3.73408	NO
Svep1	1.47776	2.24336	1.51491	0.146939	0.590646	-4.75623	NO
Myocd	1.47758	-3.08196	1.33465	0.19842	0.637039	-4.50646	NO
Fmod	1.47586	1.60675	1.34408	0.195409	0.635461	-4.80985	NO
Rragb	1.47516	-3.04283	1.60998	0.124579	0.569531	-4.32134	NO
Angpt4	1.47422	-1.95344	1.46443	0.160105	0.603823	-4.42658	NO
Fam50b	1.47313	-4.90644	1.51163	0.147767	0.59122	-4.41342	NO
Klrb1a	1.47042	-1.07552	1.40201	0.177708	0.617545	-4.51346	NO
Vat1l	1.46989	-5.02865	1.7142	0.103441	0.54672	-4.32769	NO
Pkd1l2	1.46929	-3.44889	2.13256	0.0468005	0.462223	-3.95793	NO
Adcy1	1.46852	-1.17174	1.29944	0.209984	0.646124	-4.59708	NO
Bglap	1.46753	-4.96902	1.76686	0.0939867	0.535436	-4.29032	NO
Pcdha4	1.46324	-4.49811	1.17041	0.256908	0.680076	-4.5772	NO
Cnksr2	1.4604	0.276374	1.42955	0.169758	0.61097	-4.5199	NO
Axin2	1.459	-2.35256	1.97773	0.0632752	0.488168	-4.00196	NO
Dnah10	1.45873	-1.37107	3.83341	0.00119339	0.300664	-1.95113	NO
Vmn1r53	1.45761	-4.30403	1.01504	0.323369	0.725844	-4.65088	NO
Tssk2	1.45579	-3.83753	2.20133	0.0408222	0.449004	-3.98493	NO
Wfdc13	1.45358	-4.64785	1.95861	0.0656347	0.49268	-4.17044	NO
Ptgfr	1.45346	0.454322	1.30815	0.207073	0.645044	-4.74549	NO
Medag	1.44201	1.0804	1.85614	0.0796689	0.517136	-4.13272	NO
Pcdh7	1.44135	-0.924923	1.84035	0.0820529	0.521223	-4.08299	NO
Itgbl1	1.43919	1.57535	1.54638	0.139193	0.586774	-4.59362	NO
Zfp985	1.43794	-4.64617	2.01553	0.0588313	0.481236	-4.10738	NO
Prop1	1.43764	-4.77655	1.63377	0.119455	0.56366	-4.3615	NO
Erich3	1.43224	-2.56976	1.03228	0.315438	0.722376	-4.70005	NO
Gm8108	1.43215	-5.49202	1.77952	0.0918289	0.531838	-4.29526	NO
Gpr55	1.42384	-2.62355	1.58485	0.130192	0.579599	-4.34101	NO
Nxph4	1.42314	-2.4525	2.46196	0.0239954	0.400592	-3.53177	NO
Vmn2r12	1.41979	-4.7156	1.65472	0.115092	0.560727	-4.34428	NO
Cd177	1.41435	4.60263	1.11805	0.278062	0.69514	-5.62828	NO
Dnah6	1.41035	-4.21956	1.37798	0.184885	0.625214	-4.47889	NO
Pcdhac2	1.40793	-2.7178	1.40452	0.17697	0.617092	-4.46094	NO
Mcpt4	1.40714	-1.36577	1.20932	0.241988	0.66741	-4.64786	NO
Cacna1h	1.40365	-4.27556	1.80442	0.0877105	0.529038	-4.24733	NO
Timp4	1.40295	-2.84355	1.56193	0.135492	0.585699	-4.35579	NO
Lilra5	1.40124	-1.11644	2.49995	0.0221718	0.39181	-3.35317	NO
Gm4724	1.39288	-5.06459	0.971834	0.34385	0.73767	-4.64434	NO
Chga	1.39064	-2.43889	0.831375	0.416517	0.779256	-4.78519	NO
Hhipl1	1.38949	0.138742	1.40518	0.176777	0.617086	-4.59509	NO
Sh3tc1	1.38796	0.32844	3.62275	0.001913	0.324245	-1.58416	NO
Klra1	1.38647	-4.20241	1.7427	0.0982266	0.539513	-4.29404	NO
Gm11011	1.38624	-4.12354	2.18126	0.0424906	0.452966	-3.98673	NO
Cthrc1	1.38497	0.920163	1.59648	0.127567	0.576248	-4.46404	NO
Slc14a1	1.3847	-2.28171	2.5887	0.018407	0.38799	-3.39284	NO
Galnt14	1.38428	-3.29349	2.07712	0.0521906	0.468483	-4.01315	NO
Sema5b	1.38312	-1.5563	3.11957	0.00585215	0.334147	-2.66443	NO
Tmem200a	1.38124	-1.76268	1.66248	0.113511	0.559178	-4.26008	NO
Aox3	1.3797	-1.96449	2.83179	0.0109588	0.35799	-3.12447	NO
Nlrp4f	1.37886	-3.63697	1.41406	0.174191	0.615582	-4.45609	NO
Nrn1	1.37861	-3.64278	1.65062	0.115935	0.560727	-4.29816	NO
Mup7	1.37739	-3.34403	1.16287	0.259877	0.68217	-4.58395	NO
Rarres2	1.37643	1.9814	2.27828	0.0349691	0.436173	-3.58174	NO
Car3	1.37417	2.86604	1.18912	0.249649	0.673328	-5.26193	NO
Olfr1391	1.37242	-5.00943	1.96405	0.0649549	0.492669	-4.20038	NO
Olfr1188	1.37091	-2.96702	2.31768	0.0322821	0.427896	-3.78262	NO
Scn10a	1.37088	-4.36538	1.14685	0.26627	0.686515	-4.59004	NO
Spp1	1.36999	7.82472	1.11551	0.27912	0.695267	-5.6305	NO
Vgll3	1.36984	0.720567	1.75075	0.0967953	0.538257	-4.22747	NO
Tceal3	1.36912	-1.37059	1.64179	0.117769	0.561315	-4.29173	NO
Kcnk10	1.36893	-3.49991	2.19872	0.041036	0.449646	-3.94411	NO
Gpr152	1.36789	-4.31496	1.57383	0.132719	0.583684	-4.38398	NO
Efhb	1.36669	-4.66534	1.72633	0.101193	0.543414	-4.32326	NO
Gstm2	1.36454	2.63095	2.2258	0.0388697	0.445132	-3.73075	NO
Morn5	1.36416	-4.89623	1.61451	0.123588	0.569531	-4.36449	NO
Ptgis	1.3624	-0.65546	1.77141	0.0932055	0.534093	-4.15551	NO
Ccbe1	1.36224	-2.9461	1.29278	0.21223	0.647392	-4.54832	NO
Gm867	1.35756	-4.82872	1.95179	0.0664957	0.492796	-4.1683	NO
Srpx	1.35721	-0.0538641	1.54983	0.138365	0.586608	-4.42181	NO
Calml4	1.35571	-0.778687	2.40779	0.0268409	0.411544	-3.44759	NO
Mefv	1.35092	-2.3727	1.49641	0.151655	0.59514	-4.39787	NO
Vit	1.35043	-3.10589	1.67212	0.111573	0.556914	-4.28887	NO
Cntfr	1.35023	0.651353	1.63234	0.119759	0.56366	-4.34693	NO
Olfr457	1.34929	-2.58396	2.01289	0.0591322	0.481389	-3.99979	NO
Prrg3	1.3477	1.66611	3.3582	0.0034519	0.334147	-1.7605	NO
AC124108.1	1.34525	-2.08123	0.937022	0.360994	0.745102	-4.79682	NO
Usp13	1.3435	-1.69693	1.20012	0.245455	0.67007	-4.63643	NO
Col24a1	1.34236	-4.22446	1.35006	0.193519	0.634046	-4.49314	NO
Gm572	1.33667	-5.24459	1.70571	0.105039	0.547519	-4.33408	NO
Gm28372	1.33659	-4.0797	1.47337	0.157705	0.603029	-4.424	NO
Heph	1.33449	0.44279	2.34963	0.0302448	0.422568	-3.42064	NO
Gipr	1.33352	-0.146269	1.27389	0.218702	0.649587	-4.64792	NO
Clca3a2	1.331	7.38109	1.36175	0.189865	0.630516	-5.3686	NO
Lep	1.33063	-2.0891	1.05299	0.306099	0.715545	-4.70362	NO
Gstt4	1.32654	-4.69687	1.48405	0.154877	0.599069	-4.42722	NO
Ghrl	1.32623	-1.8658	2.88067	0.00986003	0.352965	-3.07729	NO
Kng2	1.32516	-0.68798	1.4469	0.164899	0.609208	-4.50498	NO
P4ha3	1.32282	-0.103927	1.85688	0.0795588	0.516658	-4.06902	NO
Slc16a14	1.32216	-3.52796	1.98346	0.0625824	0.487323	-4.07358	NO
Sprn	1.32154	-4.28172	1.40046	0.178164	0.617586	-4.46926	NO
Gm10720	1.32096	-4.89538	1.57859	0.131622	0.582123	-4.37478	NO
Tnfrsf11b	1.32023	-0.362649	1.37998	0.184281	0.624627	-4.57011	NO
Cfap69	1.32015	-3.66196	1.38987	0.181305	0.622238	-4.46972	NO
Trpc7	1.31904	-4.27169	2.01691	0.0586746	0.481236	-4.12401	NO
Thap8	1.31896	-4.39029	1.37976	0.184346	0.624627	-4.48447	NO
Tubb3	1.31813	-3.96814	1.28064	0.216371	0.649526	-4.52926	NO
Gabra3	1.31502	-3.74582	1.89103	0.0746174	0.508494	-4.16893	NO
C3	1.3132	3.82042	1.88039	0.076127	0.511242	-4.45143	NO
Gfra4	1.31212	-0.875296	1.27221	0.219285	0.649634	-4.63179	NO
Pkd1l1	1.31188	-3.79314	1.61397	0.123706	0.569531	-4.34554	NO
2020-03-10	1.3116	-3.40592	1.62623	0.121059	0.563908	-4.31823	NO
Adgrd1	1.31155	0.876885	1.41122	0.175017	0.615946	-4.66508	NO
Gm21762	1.31095	-5.10568	1.70224	0.105698	0.547519	-4.31918	NO
Dcpp2	1.30968	-0.162813	0.977784	0.340977	0.736703	-4.97465	NO
Fn1	1.30759	5.33701	1.7244	0.101547	0.544548	-4.87485	NO
Ttc39d	1.3056	-2.38302	2.40945	0.0267491	0.411544	-3.61818	NO
Ankrd34a	1.30508	-3.28554	2.01428	0.0589732	0.481263	-4.02696	NO
Drd4	1.30378	-3.01879	2.54146	0.0203283	0.38799	-3.55434	NO
Nfatc4	1.29922	1.19445	2.54745	0.0200745	0.38799	-3.11563	NO
Cyp8b1	1.2987	-5.00017	1.63231	0.119763	0.56366	-4.36425	NO
Agtr2	1.29778	-3.83654	1.56793	0.134088	0.585699	-4.35054	NO
Col3a1	1.29766	7.10582	1.66735	0.112529	0.557804	-4.97697	NO
Meig1	1.29519	-4.93832	1.4411	0.166509	0.610057	-4.45955	NO
Frzb	1.29384	-3.47129	1.10448	0.283748	0.698257	-4.63001	NO
B3gnt5	1.29319	-3.32176	1.51698	0.146419	0.590646	-4.3922	NO
Cfap206	1.29313	-4.47001	1.38627	0.182385	0.623527	-4.47584	NO
Epha8	1.29152	-4.99433	1.77009	0.0934322	0.53435	-4.29366	NO
Gm10309	1.29009	-4.7951	1.4666	0.159521	0.603187	-4.44117	NO
Olfr689	1.28947	-2.81835	2.63189	0.0168021	0.38799	-3.51013	NO
Prm2	1.28609	-5.06744	1.90587	0.0725573	0.506842	-4.23352	NO
Ucp3	1.28305	-2.04502	1.80378	0.0878134	0.529038	-4.14187	NO
Tmem274	1.28292	-4.36329	1.50424	0.149644	0.593753	-4.42233	NO
Hoxa3	1.28291	-0.321399	0.973291	0.343145	0.737045	-4.977	NO
Cyp7b1	1.28114	-1.39484	1.627	0.120895	0.563908	-4.30064	NO
Pck1	1.27964	-0.852827	1.1335	0.271688	0.691033	-4.72011	NO
Lctl	1.27904	-4.04649	1.306	0.207789	0.645283	-4.51559	NO
Mrgprf	1.27881	-1.61757	1.64888	0.116295	0.561083	-4.2721	NO
Loxl1	1.27835	2.85423	1.54269	0.140084	0.587083	-4.79831	NO
Nrcam	1.27813	-2.28781	1.94235	0.0677038	0.49568	-4.0301	NO
Tub	1.27752	-3.09423	1.64541	0.117014	0.561083	-4.30991	NO
Cyp21a1	1.27702	-4.744	1.64019	0.118103	0.561824	-4.33104	NO
Apod	1.27687	1.5065	1.43593	0.167957	0.610114	-4.69074	NO
Tsga10ip	1.27044	-3.58792	1.69057	0.107941	0.550871	-4.27931	NO
Wnt2	1.26683	-2.2738	1.37396	0.186111	0.626163	-4.49266	NO
Adgre4	1.26566	-2.56653	1.75997	0.0951789	0.537671	-4.1886	NO
Adam1b	1.26405	-3.18348	1.61852	0.122718	0.568167	-4.32987	NO
Saa2	1.26398	-3.47763	1.16788	0.257898	0.680807	-4.59788	NO
Mfap5	1.26054	2.55579	1.51822	0.146108	0.590646	-4.77713	NO
Fgf14	1.25735	-2.9324	1.50142	0.150367	0.59429	-4.39757	NO
Mapk15	1.25702	-2.97463	1.23023	0.234249	0.662104	-4.55871	NO
H2-Oa	1.25496	-2.10689	1.65198	0.115656	0.560727	-4.27659	NO
Nlrp9a	1.25472	-4.16856	1.64942	0.116182	0.561083	-4.31073	NO
Myo1a	1.2544	-2.55156	1.94544	0.0673062	0.494919	-4.04347	NO
Ndrg4	1.25234	3.91142	1.32959	0.20005	0.637404	-5.28057	NO
Lhx8	1.24752	-3.45056	1.23983	0.230758	0.65977	-4.5567	NO
Vmn1r79	1.24644	-4.9956	1.68866	0.108314	0.551209	-4.33668	NO
Dcaf12l1	1.24563	0.385802	1.76463	0.0943711	0.535723	-4.28796	NO
Rnase10	1.24492	-2.24773	1.28904	0.213498	0.648186	-4.54396	NO
Cttnbp2	1.24447	-2.28465	1.37336	0.186292	0.626446	-4.48736	NO
Carmil3	1.24402	-4.33936	1.19246	0.248368	0.672013	-4.56603	NO
Atp1a2	1.24231	5.14518	0.908095	0.375674	0.754631	-5.89538	NO
Gm21738	1.24211	-4.86294	1.3128	0.205535	0.643566	-4.51307	NO
Glp2r	1.24179	-4.59769	1.54846	0.138693	0.586774	-4.40302	NO
Cfap47	1.236	0.862704	2.46781	0.0237056	0.39842	-3.25273	NO
Ttc9b	1.23218	-3.27222	2.25178	0.0368915	0.437896	-3.88509	NO
Vmn1r51	1.23135	-1.87519	1.22871	0.234804	0.662104	-4.59113	NO
Gm10662	1.23113	-3.71282	0.906531	0.376479	0.754643	-4.70909	NO
Slc38a4	1.23076	-4.21024	1.14266	0.267963	0.688055	-4.59689	NO
Olfr576	1.22944	-2.16908	2.4962	0.0223457	0.391812	-3.55216	NO
Ccl11	1.22773	0.557511	1.79146	0.0898326	0.529457	-4.16866	NO
LO018689.1	1.22632	-3.46896	0.886638	0.386819	0.762133	-4.71079	NO
Tbx10	1.22631	-5.08652	1.95437	0.0661689	0.492796	-4.17975	NO
Ank2	1.22627	-0.769163	2.59502	0.0181636	0.38799	-3.20223	NO
Cysltr2	1.22587	-2.36971	1.70802	0.104602	0.547519	-4.23849	NO
Cc2d2b	1.22487	-3.19236	1.03127	0.3159	0.722376	-4.66354	NO
Tmem178	1.22389	-2.29436	2.27002	0.0355584	0.437726	-3.71992	NO
Spatc1l	1.22342	-3.07523	1.53946	0.140866	0.587211	-4.37504	NO
Cacng7	1.22226	-2.04615	1.93684	0.0684172	0.497986	-4.00647	NO
Olfr1138	1.21973	-3.6239	1.70463	0.105243	0.547519	-4.27932	NO
Rbm8a2	1.21921	-1.34803	2.55494	0.0197617	0.38799	-3.33217	NO
Cend1	1.2186	-3.44556	2.54842	0.0200341	0.38799	-3.55252	NO
Tnn	1.21749	-2.98104	1.4569	0.16215	0.606199	-4.42606	NO
Ms4a4d	1.21701	-0.520352	1.88964	0.0748132	0.508494	-4.02549	NO
Col14a1	1.21675	4.19219	2.07248	0.0526656	0.468483	-4.22193	NO
Cdh11	1.2153	1.41065	1.34859	0.193981	0.634518	-4.79422	NO
Cnga4	1.21404	-4.08132	1.78366	0.0911316	0.529765	-4.23057	NO
Tmprss9	1.21328	-1.32378	1.27655	0.217781	0.649556	-4.57939	NO
Patl2	1.2056	-4.57661	1.51127	0.147857	0.59122	-4.42035	NO
Gbx2	1.20413	-3.95681	1.33422	0.198558	0.637039	-4.50152	NO
Klra17	1.20343	-3.84733	1.23442	0.232721	0.661439	-4.54982	NO
Vmn2r-ps130	1.1998	-2.13153	2.53546	0.0205858	0.38799	-3.46156	NO
Tro	1.19803	-2.82151	1.67592	0.110816	0.555926	-4.27686	NO
Stmnd1	1.19789	-5.10385	1.64403	0.1173	0.561083	-4.36021	NO
Mpo	1.19743	-2.75189	1.66904	0.112189	0.557677	-4.27676	NO
Gm36210	1.19522	-2.66776	1.97318	0.0638297	0.489635	-4.02924	NO
Cryga	1.19394	-4.79371	1.27467	0.218432	0.649587	-4.53118	NO
Gm14085	1.19217	-2.88933	1.40057	0.178132	0.617586	-4.46389	NO
Ankrd29	1.19058	-2.77069	1.13389	0.271528	0.691033	-4.61498	NO
Calhm5	1.18834	-1.38689	2.12595	0.0474156	0.463579	-3.79026	NO
Gm3002	1.18711	-3.95863	1.27626	0.21788	0.649556	-4.53516	NO
Gm39115	1.18521	-5.08359	1.48433	0.154804	0.599069	-4.43717	NO
Fbxo40	1.18477	-1.93493	1.15276	0.263899	0.684251	-4.66338	NO
Gm3383	1.18351	-4.27485	1.38141	0.183849	0.624311	-4.47839	NO
Gm3194	1.18351	-4.3718	1.24759	0.227966	0.656493	-4.54344	NO
C1qtnf3	1.182	2.34183	1.49755	0.151362	0.59514	-4.76297	NO
Serpina3c	1.17862	-3.79861	0.996199	0.332191	0.732181	-4.65821	NO
Ssu2	1.17838	-3.21863	1.08483	0.292134	0.704645	-4.6353	NO
Cd209g	1.17803	-1.25502	1.09218	0.288974	0.702924	-4.7519	NO
Dach1	1.17619	-1.24887	2.76394	0.0126806	0.369666	-3.07068	NO
Ankrd35	1.17558	-1.96888	1.63274	0.119673	0.56366	-4.29135	NO
Tll1	1.1751	-0.687261	3.29296	0.00398992	0.334147	-2.29707	NO
Aoc3	1.17388	2.29524	2.86595	0.0101792	0.352965	-2.58749	NO
Flrt2	1.17343	0.192372	1.23681	0.231852	0.660252	-4.74047	NO
Pgm5	1.17183	-1.39335	2.03283	0.0568926	0.478755	-3.88448	NO
Sucnr1	1.1706	-4.80028	1.49638	0.151665	0.59514	-4.42375	NO
Gm15319	1.17015	-3.11819	0.766886	0.452965	0.801764	-4.77951	NO
Olfr1256	1.16991	-3.34435	1.70894	0.104428	0.547519	-4.27015	NO
Glyatl3	1.16856	-4.182	1.26301	0.222499	0.65142	-4.53555	NO
Actl10	1.16853	-3.34056	2.00298	0.060274	0.483866	-4.0325	NO
Msx1	1.16463	-0.696407	1.95172	0.0665037	0.492796	-3.95632	NO
Ptger3	1.16435	-0.75606	1.04837	0.308168	0.717629	-4.80132	NO
Fgf21	1.16395	-4.65182	1.3779	0.18491	0.625214	-4.48342	NO
Slc43a1	1.16374	-1.05966	1.81869	0.0854236	0.528327	-4.10538	NO
Slc35f1	1.16337	0.504423	1.24681	0.228245	0.656894	-4.78392	NO
Klri1	1.16159	-4.31534	1.24545	0.228733	0.657364	-4.54293	NO
Bmp6	1.16121	1.08579	2.97618	0.00801186	0.334147	-2.43062	NO
Bdh2	1.15964	-3.01422	1.07445	0.296634	0.70824	-4.67821	NO
Postn	1.15937	5.89247	1.62353	0.121637	0.565004	-5.05383	NO
Tmem132e	1.15865	-4.15575	1.20835	0.242351	0.66776	-4.56238	NO
Olfr1016	1.1585	-4.70195	1.55132	0.138008	0.586608	-4.3957	NO
Smim17	1.15554	-2.83584	1.66811	0.112375	0.557804	-4.28343	NO
S100a9	1.14908	-2.41678	1.51937	0.145819	0.590646	-4.38054	NO
Nefm	1.14678	-3.2003	1.65793	0.114436	0.560727	-4.30469	NO
Slit3	1.14645	2.0688	1.73276	0.100019	0.543401	-4.38636	NO
Rgs14	1.14588	-1.3102	1.37922	0.184511	0.624886	-4.50522	NO
Gria3	1.14467	-1.95698	0.704354	0.490112	0.820827	-4.9503	NO
Fam205a2	1.14371	-3.99197	1.22309	0.236869	0.664644	-4.55759	NO
Htra4	1.14367	-2.62804	2.13909	0.0462004	0.461294	-3.88306	NO
Fndc1	1.14306	2.02918	1.3543	0.192189	0.63258	-4.89943	NO
Nkx2-2	1.14197	-4.39454	1.78822	0.090371	0.529457	-4.24314	NO
Aldh1a3	1.14089	1.78339	1.52653	0.144037	0.589985	-4.63264	NO
Mup3	1.13957	-5.19542	1.42294	0.17164	0.61287	-4.46864	NO
Apon	1.13682	-1.80874	3.0606	0.00666137	0.334147	-2.88583	NO
Drd1	1.1367	-3.05604	1.35469	0.192065	0.63258	-4.49027	NO
Xlr4b	1.13421	-1.8253	1.19076	0.249021	0.672912	-4.62453	NO
Krt14	1.1328	-1.86622	0.815678	0.425212	0.784135	-4.82912	NO
Peg10	1.12487	-2.34127	1.76653	0.0940427	0.535436	-4.18888	NO
Mrgprx2	1.12336	-4.83626	1.39024	0.181196	0.622017	-4.48067	NO
Dcdc2a	1.12258	-2.06792	2.70455	0.0143981	0.386029	-3.28921	NO
Lcn12	1.1202	-2.46601	1.61473	0.12354	0.569531	-4.31328	NO
Fhl5	1.12018	-2.12752	2.39918	0.0273209	0.415446	-3.54223	NO
Gpr27	1.11988	-2.82028	1.2165	0.239306	0.666158	-4.58333	NO
Lrrd1	1.11908	-3.25998	1.35024	0.193463	0.634046	-4.4947	NO
Cyp4a10	1.11722	-4.85012	1.43939	0.166988	0.610114	-4.45275	NO
Bhlhe22	1.11649	-2.90918	1.59661	0.127539	0.576248	-4.32676	NO
Krt19	1.11558	-0.713332	0.883061	0.388698	0.763429	-4.92255	NO
Sap25	1.11464	0.190454	1.14486	0.267074	0.687822	-4.85721	NO
Hist1h3i	1.11174	-2.89589	1.13701	0.270256	0.689989	-4.61943	NO
Tenm3	1.11137	-0.533245	0.861621	0.400086	0.771664	-4.96178	NO
Fabp4	1.11051	4.48853	2.57545	0.0189278	0.38799	-3.33843	NO
Fgf10	1.11001	-2.39449	1.36541	0.188733	0.628975	-4.50314	NO
Ndnf	1.10942	-0.7855	2.54366	0.020235	0.38799	-3.28347	NO
Tmem196	1.10811	-3.83379	1.80485	0.0876407	0.529038	-4.20916	NO
Vipr2	1.10738	-0.792848	1.2612	0.223133	0.651857	-4.64011	NO
Aebp1	1.10665	5.13603	1.33199	0.199276	0.637149	-5.42988	NO
Cxcl14	1.10607	3.67282	1.35817	0.190979	0.631391	-5.22262	NO
Lemd1	1.10523	-3.14428	0.892212	0.383903	0.760614	-4.73734	NO
Fhl4	1.10471	-2.83529	1.96182	0.0652329	0.49268	-4.05907	NO
Sirpb1c	1.1038	-2.82201	1.24374	0.22935	0.658069	-4.5698	NO
Chrdl2	1.10222	-4.32436	1.50011	0.150703	0.594818	-4.4112	NO
Srpx2	1.10101	0.76282	1.45535	0.162573	0.60647	-4.60138	NO
Gpr31b	1.10024	-2.44312	1.35853	0.190867	0.631391	-4.49698	NO
Zfp541	1.09935	-4.232	1.69427	0.107227	0.550039	-4.30612	NO
Trpv3	1.09701	0.114422	2.51698	0.0213971	0.38799	-3.20821	NO
Angptl2	1.09606	3.51169	2.3731	0.0288257	0.417406	-3.5687	NO
Gm4847	1.09495	-4.21521	1.38675	0.182241	0.623185	-4.47491	NO
Ntrk1	1.0938	-5.32856	1.37545	0.185655	0.625864	-4.48944	NO
Gcsam	1.09356	-1.649	1.83796	0.0824178	0.522074	-4.1151	NO
Abhd16b	1.09332	-0.619556	3.07629	0.00643606	0.334147	-2.61088	NO
Gm19345	1.08713	-1.83876	2.33335	0.0312675	0.427686	-3.61407	NO
Plbd1	1.08609	1.22846	1.8592	0.0792136	0.516658	-4.11193	NO
Csrnp3	1.08588	-3.26462	1.66544	0.112913	0.559091	-4.29283	NO
Ccl6	1.08528	2.42716	1.5961	0.127653	0.576364	-4.62956	NO
Ttc30a2	1.08517	-2.84046	1.47965	0.156038	0.601588	-4.41192	NO
Olfr1161	1.08483	-3.7641	1.39799	0.178893	0.618609	-4.47109	NO
Jsrp1	1.08415	-2.72823	0.908291	0.375573	0.754631	-4.80084	NO
Slc2a7	1.08408	-4.44856	1.6708	0.111836	0.556914	-4.32534	NO
Foxh1	1.08258	-4.18985	1.10665	0.282832	0.697893	-4.60618	NO
Tnfsf11	1.08241	-3.56046	1.15986	0.261068	0.682916	-4.59571	NO
Tmem174	1.08106	-4.83626	1.3547	0.192061	0.63258	-4.49489	NO
St8sia6	1.0805	6.8267	1.89684	0.0738049	0.507212	-4.63942	NO
Syt8	1.08013	-2.61353	1.92483	0.0699975	0.499702	-4.02789	NO
Slc9a3	1.07935	-4.73376	1.51975	0.145725	0.590646	-4.4092	NO
Ceacam10	1.07864	3.49685	0.999112	0.330816	0.730966	-5.59515	NO
Clec1a	1.07532	0.433141	3.05995	0.00667092	0.334147	-2.40258	NO
Galnt16	1.07448	0.727971	2.13986	0.0461307	0.461294	-3.71731	NO
Oas1e	1.07416	-4.92092	1.42063	0.172301	0.613098	-4.46653	NO
Lrrn4	1.07202	-3.89676	1.49963	0.150826	0.594818	-4.40797	NO
Prss41	1.07075	-2.2467	1.32825	0.200483	0.637404	-4.51488	NO
Zfp853	1.06941	-1.32774	1.67666	0.11067	0.555713	-4.24739	NO
Nmnat2	1.06825	-4.16545	0.705986	0.48912	0.820827	-4.76037	NO
Lgi3	1.0672	-4.45496	0.978706	0.340533	0.736703	-4.65324	NO
Gm17660	1.06637	-3.95337	1.23956	0.230857	0.65977	-4.5477	NO
Tmem210	1.06633	-3.34541	1.3582	0.190968	0.631391	-4.48903	NO
Mucl2	1.0655	-4.77552	1.27143	0.219555	0.649988	-4.53184	NO
Cbr2	1.06529	2.1809	1.72864	0.100768	0.543414	-4.44172	NO
Cfh	1.06516	2.87871	1.947	0.0671062	0.494289	-4.213	NO
Hist1h2ao	1.06418	-2.62031	1.03334	0.314959	0.722357	-4.70086	NO
Clec4a1	1.06061	0.274582	1.49788	0.151276	0.59514	-4.49914	NO
Bace2	1.05946	2.49179	1.78458	0.0909786	0.529765	-4.36075	NO
Otud7a	1.05945	-0.994526	0.949237	0.354913	0.742638	-4.88002	NO
Chd5	1.05914	-3.6648	0.986607	0.336748	0.734527	-4.68356	NO
Igfbp4	1.05896	6.06559	1.55118	0.138041	0.586608	-5.15803	NO
Gm9733	1.05862	-4.92553	1.5603	0.135877	0.586375	-4.40773	NO
Hoxd4	1.05676	-1.61907	1.81871	0.0854204	0.528327	-4.11941	NO
Gm4869	1.05474	-4.50643	1.10285	0.284438	0.699095	-4.60472	NO
Gabrg3	1.05402	-3.7131	1.47168	0.158157	0.603029	-4.42307	NO
Pla2g1b	1.05342	-3.5536	1.64603	0.116884	0.561083	-4.30711	NO
Tspo2	1.05329	-2.61255	1.24891	0.227496	0.655671	-4.56527	NO
Map6d1	1.05175	-1.7926	2.33347	0.0312601	0.427686	-3.60378	NO
Abca8a	1.05112	0.798056	1.53325	0.142383	0.587348	-4.49905	NO
Cacng8	1.05106	-4.66943	1.37975	0.184349	0.624627	-4.48313	NO
Hist1h2bb	1.04986	-3.29099	1.33257	0.199087	0.637149	-4.50211	NO
Garem2	1.0488	-2.82662	1.39838	0.178778	0.618385	-4.46543	NO
Zmynd15	1.04856	0.40221	2.4464	0.0247826	0.404031	-3.29278	NO
Olfr71	1.04847	-1.96654	2.4056	0.0269623	0.412209	-3.59094	NO
Tbx4	1.04808	-4.87342	1.24446	0.22909	0.657721	-4.54339	NO
Plppr1	1.04801	-0.829524	1.51431	0.14709	0.590646	-4.40709	NO
Wnt7b	1.04715	0.512266	1.26294	0.222524	0.65142	-4.79042	NO
Timd4	1.04593	-1.36244	1.2379	0.231457	0.660101	-4.62172	NO
Adamtsl3	1.04501	0.456381	0.89453	0.382695	0.759435	-5.11079	NO
Lpar3	1.04497	-1.5273	1.51817	0.146119	0.590646	-4.38488	NO
Pltp	1.04434	3.51019	1.94185	0.0677679	0.49568	-4.31334	NO
Ubxn10	1.0443	-4.74074	1.3218	0.20258	0.639791	-4.5078	NO
Ccdc151	1.04317	-2.35475	2.11513	0.0484377	0.46503	-3.90208	NO
Tnfrsf4	1.04264	-0.728324	1.7452	0.0977802	0.539048	-4.17997	NO
Lrrn4cl	1.04224	1.37053	1.59103	0.128792	0.577725	-4.48437	NO
Sspo	1.0422	-0.647108	2.37118	0.0289392	0.417406	-3.47914	NO
Myt1	1.04066	-3.96551	1.03974	0.312052	0.720444	-4.6413	NO
Gm13271	1.0387	-4.72612	1.33485	0.198354	0.637039	-4.5035	NO
Stag3	1.03813	-4.58001	1.32587	0.201254	0.637544	-4.50555	NO
Gimap7	1.03699	-2.48559	1.2292	0.234626	0.662104	-4.57683	NO
Vmn1r16	1.03567	-1.97171	2.4281	0.0257388	0.407822	-3.54838	NO
Col1a1	1.03416	7.28349	1.39352	0.180219	0.620676	-5.34849	NO
Ldhal6b	1.03407	-0.888925	3.25557	0.00433465	0.334147	-2.48514	NO
Olfr1274-ps	1.03203	-2.51005	1.52623	0.144111	0.589989	-4.37684	NO
Enpp2	1.03183	-0.924623	1.24631	0.228426	0.657016	-4.63215	NO
Cdk14	1.03088	2.08377	1.98389	0.0625309	0.487323	-4.05222	NO
Gm3252	1.03037	-4.29871	1.17662	0.25448	0.677501	-4.58288	NO
Gm15517	1.02979	-4.93639	1.26697	0.221111	0.651146	-4.5341	NO
Tnfrsf8	1.02962	-4.45612	0.804435	0.43151	0.78672	-4.72287	NO
Dpep2nb	1.0296	-4.11842	1.03208	0.31553	0.722376	-4.63576	NO
Serpina3m	1.02919	-3.87922	1.39099	0.18097	0.621627	-4.46896	NO
C1s1	1.02907	2.84118	1.61769	0.122898	0.568397	-4.6705	NO
Rnf183	1.02839	-3.07904	1.51102	0.14792	0.59122	-4.39045	NO
Dmc1	1.02788	-4.65607	1.08287	0.292977	0.704645	-4.60965	NO
Ism1	1.02701	-0.979679	1.45975	0.161373	0.605143	-4.45247	NO
Npy1r	1.02663	-0.334554	2.57268	0.0190385	0.38799	-3.1672	NO
Plin4	1.02597	1.33266	1.15745	0.262025	0.683109	-4.94031	NO
Coch	1.02583	-4.73376	1.31571	0.204576	0.643082	-4.51229	NO
Clec9a	1.02564	-0.641839	2.70564	0.0143646	0.385881	-3.07721	NO
Clstn2	1.0253	-2.22003	1.56723	0.134251	0.585699	-4.34667	NO
Crb1	1.0251	-3.50281	0.93987	0.35957	0.744995	-4.70465	NO
Gm14419	1.02439	-2.768	1.71271	0.103718	0.54672	-4.24595	NO
Mpp4	1.02253	-1.32359	3.07918	0.0063953	0.334147	-2.77683	NO
Skint2	1.02116	-1.45048	1.52641	0.144069	0.589985	-4.378	NO
Twist1	1.01933	-0.728646	1.3286	0.200371	0.637404	-4.59679	NO
Gm42417	1.01738	-3.48027	0.690666	0.498474	0.824693	-4.75431	NO
Glrp1	1.01701	-3.73931	1.36862	0.187746	0.628037	-4.482	NO
Lrrc15	1.01698	1.96974	1.26359	0.222296	0.65142	-4.95369	NO
Asphd2	1.01653	-3.60894	1.33441	0.198497	0.637039	-4.50244	NO
Otoa	1.01599	-0.733288	0.963025	0.348134	0.740629	-4.93487	NO
Col1a2	1.01456	7.09377	1.32234	0.202403	0.639459	-5.44322	NO
Olfr5	1.01214	-3.97508	1.57768	0.131829	0.582157	-4.36399	NO
Cnmd	1.01157	2.29805	0.78839	0.440599	0.792961	-5.56915	NO
Vmn2r82	1.01086	-2.20267	2.02038	0.0582817	0.481236	-3.96148	NO
C7	1.00831	-2.84372	1.84895	0.0807462	0.518927	-4.10368	NO
Trpv6	1.00829	-1.64134	1.52007	0.145645	0.590646	-4.39292	NO
Cftr	1.00821	-5.20635	1.1611	0.260577	0.682375	-4.57953	NO
Fam155a	1.00746	-4.93861	1.26325	0.222414	0.65142	-4.53544	NO
Kif28	1.00645	-2.14132	2.24751	0.0372104	0.437896	-3.74483	NO
Olfr447	1.00597	-4.5456	1.26046	0.223397	0.652116	-4.53666	NO
Gabrb3	1.00531	-3.74781	1.50861	0.14853	0.59244	-4.40142	NO
Atp10b	1.00319	3.03118	1.17535	0.254974	0.678127	-5.18422	NO
Ang2	1.00287	-4.32043	1.23005	0.234311	0.662104	-4.55045	NO
Olfr870	1.00279	-3.95129	1.35285	0.192642	0.632876	-4.49094	NO
Pbld2	1.00218	0.769313	3.44532	0.00284335	0.334147	-1.73521	NO
Angpt2	1.00142	3.57242	2.263	0.0360663	0.437726	-3.76815	NO
Sptbn5	1.00048	1.64939	2.409	0.0267737	0.411544	-3.33308	NO
Ptprz1	1.00045	-0.954463	1.46578	0.159742	0.603219	-4.46553	NO
Cfi	0.999624	-1.69324	1.89179	0.0745103	0.508494	-4.03568	NO
Ly6c2	0.999291	-1.78878	0.936909	0.36105	0.745102	-4.7712	NO
Caps2	0.999104	-4.8051	0.908807	0.375308	0.754614	-4.69092	NO
Lrrc71	0.998057	-0.410374	2.21983	0.0393379	0.445935	-3.63966	NO
Lpar1	0.998038	1.31193	1.60322	0.126067	0.572945	-4.47257	NO
Tmem45a2	0.996077	-3.26881	1.21091	0.241391	0.667065	-4.57244	NO
Gli2	0.995855	-0.809139	1.79618	0.0890543	0.529038	-4.12847	NO
Ndst3	0.99576	-3.45683	1.28348	0.215398	0.649204	-4.53611	NO
Zfp936	0.994268	-3.34632	1.55778	0.136471	0.586529	-4.36511	NO
Obox8	0.994099	-2.8106	1.79302	0.0895744	0.529038	-4.18258	NO
Lrat	0.992772	-3.26886	1.76481	0.0943396	0.535723	-4.21161	NO
Ccr10	0.991733	-0.939144	2.46705	0.0237433	0.39842	-3.40167	NO
Asmt	0.991359	-3.97944	1.51957	0.145769	0.590646	-4.40176	NO
Adamts9	0.990403	1.86118	3.76185	0.00140098	0.31482	-1.02579	NO
Zfp583	0.989598	-0.918051	1.40956	0.175499	0.615946	-4.52786	NO
Msc	0.988852	-2.28213	0.846767	0.408102	0.775062	-4.8091	NO
Tgfb1i1	0.987683	1.85226	2.15267	0.0449744	0.459187	-3.76521	NO
Lrrc7	0.987176	-5.03312	1.33973	0.196791	0.635943	-4.50262	NO
Nlrp10	0.986968	-0.2828	1.67037	0.111922	0.556914	-4.28161	NO
Fam184a	0.986733	-4.48338	0.930123	0.364459	0.746693	-4.69049	NO
Gli1	0.985578	-1.18602	1.23344	0.233075	0.661954	-4.62012	NO
Otof	0.985425	-3.63253	1.06281	0.301743	0.712437	-4.64487	NO
Ntrk2	0.984229	1.09543	2.02391	0.0578847	0.480348	-3.88948	NO
Hdc	0.984189	-1.59538	1.69145	0.107771	0.550871	-4.2374	NO
Col6a5	0.983285	-3.16733	1.13869	0.269571	0.689989	-4.62285	NO
Ucp1	0.982961	-3.97297	1.51388	0.147199	0.590839	-4.40495	NO
Ern2	0.982943	-2.69815	0.924886	0.367105	0.748754	-4.75886	NO
Vwa5b2	0.981742	-4.57771	1.2615	0.22303	0.651857	-4.53621	NO
Gpr88	0.980943	-4.28568	1.06293	0.301687	0.712437	-4.63403	NO
Samd5	0.978499	2.82883	1.25827	0.22417	0.652462	-5.14622	NO
Olfr857	0.97829	-4.64768	1.16464	0.259176	0.682023	-4.57585	NO
Tph1	0.978271	-2.29312	1.10541	0.283353	0.697893	-4.66263	NO
Clip3	0.978084	0.0967939	1.83745	0.0824963	0.522083	-4.09091	NO
Pcdhga2	0.977349	-1.21903	1.98261	0.0626846	0.487323	-3.9557	NO
Ube2d2b	0.977311	-4.72637	1.56257	0.135342	0.585699	-4.38828	NO
Insl3	0.976464	0.398055	1.62623	0.121059	0.563908	-4.34829	NO
Fstl1	0.976373	5.51998	1.46609	0.159657	0.603219	-5.2634	NO
Gm49601	0.975622	-5.08628	0.808735	0.429094	0.784826	-4.69025	NO
Olfr148	0.974442	-3.14091	1.27287	0.219057	0.64962	-4.53744	NO
Zc3h12b	0.973781	-5.16684	1.09272	0.288745	0.702924	-4.60175	NO
Gm12185	0.973413	-0.661466	2.20608	0.0404369	0.447588	-3.68868	NO
Ak7	0.972749	-2.75692	1.36237	0.189674	0.630186	-4.48789	NO
Bmp3	0.972359	-0.782744	1.69615	0.106864	0.550039	-4.229	NO
Cldn15	0.972128	-0.307551	2.86759	0.0101432	0.352965	-2.79703	NO
Klk1	0.971711	-4.08976	1.08883	0.290413	0.703308	-4.61312	NO
Btbd17	0.9708	-2.95566	0.703774	0.490464	0.820895	-4.85046	NO
2020-09-14	0.969743	-2.99144	1.44895	0.164332	0.608708	-4.43308	NO
Saa4	0.969487	-3.42055	1.04775	0.308443	0.717629	-4.64499	NO
Cdkl4	0.969284	-2.24146	2.23326	0.0382921	0.441298	-3.76571	NO
Clec4a3	0.969001	0.499666	1.8377	0.082458	0.522074	-4.11753	NO
Clrn3	0.968887	-4.47858	1.19809	0.246222	0.670859	-4.56469	NO
Gm17571	0.967675	-5.07685	1.43693	0.167677	0.610114	-4.45641	NO
Cd3d	0.966533	3.18576	2.82216	0.0111887	0.358997	-2.72128	NO
Olfr215	0.965778	-5.05479	1.35421	0.192217	0.63258	-4.49728	NO
Ackr3	0.965701	2.03045	2.23656	0.0380393	0.440977	-3.63326	NO
Ces2g	0.964961	-0.442002	1.56018	0.135906	0.586375	-4.38296	NO
Tsnaxip1	0.963975	-2.46985	1.50446	0.149589	0.593701	-4.39175	NO
Rbp1	0.963766	6.11572	1.28843	0.213707	0.648186	-5.50211	NO
Stra6l	0.962934	-1.47305	1.1951	0.247361	0.671789	-4.6297	NO
Apobr	0.962863	1.70964	2.71302	0.0141403	0.383496	-2.84571	NO
Gprin3	0.961439	0.77761	1.95165	0.0665136	0.492796	-3.96314	NO
Kcns3	0.959884	-4.14858	1.21313	0.240564	0.666604	-4.5601	NO
Prnd	0.959632	1.83004	2.30439	0.0331661	0.428796	-3.50274	NO
Plekha4	0.958455	1.66137	3.4441	0.00285107	0.334147	-1.59503	NO
Col5a2	0.958406	5.50591	1.42362	0.171443	0.61287	-5.31716	NO
Ssc5d	0.95813	0.260528	1.50464	0.149541	0.593701	-4.48238	NO
Cd79b	0.957212	-1.76934	1.36681	0.188303	0.628729	-4.49568	NO
Gpx3	0.956714	4.1016	1.97772	0.0632753	0.488168	-4.37467	NO
Sprr1a	0.955406	-4.27866	0.817756	0.424054	0.783269	-4.70743	NO
Olfr734	0.955173	-1.10903	1.69026	0.108002	0.550871	-4.23431	NO
Col8a1	0.953215	4.45835	1.29404	0.211802	0.647162	-5.38757	NO
Abi3bp	0.95312	1.24373	1.55074	0.138146	0.586608	-4.53337	NO
Olfr943	0.95293	-0.806884	3.11812	0.00587089	0.334147	-2.60194	NO
Olfr1317	0.951402	-2.11546	0.821532	0.421956	0.782058	-4.83682	NO
Smarca1	0.948683	-1.81241	1.36816	0.187887	0.628227	-4.52197	NO
Edar	0.94675	-3.1225	1.15548	0.262812	0.683437	-4.6046	NO
Vmn1r228	0.946618	-3.41093	1.11108	0.280972	0.696477	-4.61494	NO
Kng1	0.946475	-4.40054	1.0152	0.323295	0.725844	-4.65129	NO
Lrrk2	0.946329	-0.305458	2.39315	0.0276623	0.415727	-3.42802	NO
Cdh20	0.946077	-4.87548	1.25965	0.223682	0.652116	-4.53698	NO
Ptprn2	0.945527	-5.31794	1.14141	0.268467	0.688531	-4.58255	NO
Gbx1	0.94532	-4.9006	1.17909	0.253518	0.676857	-4.56936	NO
Pdpn	0.945174	0.935732	1.25767	0.224381	0.652672	-4.84786	NO
Mamld1	0.944276	-0.212041	1.26439	0.222015	0.65142	-4.70838	NO
Nuggc	0.943686	-1.81481	2.0599	0.0539756	0.469224	-3.87549	NO
Slc38a11	0.943539	-4.13258	0.938916	0.360046	0.744995	-4.68178	NO
Vim	0.943265	7.02299	1.75867	0.0954054	0.538109	-4.84614	NO
Btbd18	0.942568	-2.88377	1.22296	0.236918	0.664644	-4.56574	NO
Peg3	0.940763	3.6501	1.6145	0.123591	0.569531	-4.91139	NO
Fgf18	0.939394	-3.54399	0.847539	0.407683	0.775062	-4.75061	NO
Matn3	0.938463	-3.68578	0.881228	0.389663	0.76437	-4.70918	NO
Capn11	0.938411	-2.97381	0.960064	0.349582	0.740913	-4.71775	NO
Olfr1047	0.937308	-4.12112	1.27217	0.219298	0.649634	-4.53197	NO
Tnr	0.935982	-3.13878	1.38731	0.182073	0.62308	-4.47106	NO
Ceacam16	0.935965	-2.33446	1.01255	0.324526	0.726899	-4.71908	NO
Gm3095	0.935936	-5.13728	1.06003	0.302973	0.713083	-4.61382	NO
Tpsab1	0.934769	-2.14467	1.06207	0.30207	0.712498	-4.72455	NO
Prelp	0.93407	4.5034	1.91453	0.0713767	0.504232	-4.51202	NO
Cpxm1	0.933903	1.98684	1.32907	0.200216	0.637404	-4.86803	NO
Vegfd	0.933314	-0.338345	1.53823	0.141166	0.587211	-4.40771	NO
AF366264	0.933033	-2.92468	1.43157	0.169186	0.6107	-4.44386	NO
Greb1	0.932844	-3.31629	0.726645	0.476669	0.815395	-4.77116	NO
Lipm	0.931396	-2.96138	1.01529	0.323253	0.725844	-4.68621	NO
Prex2	0.931285	2.79391	5.27727	4.90554e-05	0.203662	1.8916	NO
Olfr1234	0.931097	-3.35206	1.44727	0.164797	0.609208	-4.43849	NO
Prrx2	0.930214	-1.35416	0.90684	0.37632	0.754643	-4.83262	NO
Foxn1	0.930076	-3.36989	1.49529	0.151947	0.595375	-4.40112	NO
Abca6	0.928556	-2.04675	1.42981	0.169684	0.610945	-4.44661	NO
Zfp708	0.927869	-0.701558	0.832347	0.415982	0.779069	-4.9669	NO
Pnck	0.927081	0.456404	1.90843	0.0722057	0.506518	-4.05217	NO
Gpr173	0.926563	-2.25942	1.46098	0.16104	0.604825	-4.42441	NO
Zfp993	0.92653	-1.42106	1.1945	0.247588	0.671789	-4.63411	NO
Hoxc5	0.925757	-3.23497	1.42216	0.17186	0.61287	-4.44949	NO
AA467197	0.92516	-1.42689	2.30527	0.0331074	0.428796	-3.56	NO
Gje1	0.925149	-2.95242	1.59276	0.128401	0.577383	-4.33494	NO
Tsks	0.923806	-2.9929	1.20813	0.242433	0.66776	-4.57881	NO
Olfr701	0.923251	-4.86181	1.29803	0.210457	0.646124	-4.52032	NO
Tmco5	0.922627	-5.5935	1.11804	0.278066	0.69514	-4.59097	NO
Mmp8	0.922397	-2.70366	0.993469	0.333483	0.733019	-4.70233	NO
Avil	0.920887	0.379669	2.37991	0.0284254	0.417356	-3.38849	NO
Ces1d	0.920332	-0.835679	0.847611	0.407644	0.775062	-4.84005	NO
Bst1	0.920184	-0.191128	1.6485	0.116374	0.561083	-4.30741	NO
Dram1	0.919662	0.327293	1.11753	0.278276	0.695267	-4.96469	NO
Cfap61	0.918465	-2.16189	1.51679	0.146465	0.590646	-4.3825	NO
Draxin	0.918414	-2.82695	1.2987	0.210233	0.646124	-4.5264	NO
Bgn	0.916544	6.18941	1.2112	0.241282	0.667024	-5.59341	NO
Cyp2r1	0.916118	-1.4967	0.970529	0.344482	0.738179	-4.75834	NO
Uqcc1	0.915268	1.76596	1.16248	0.260029	0.68217	-4.9285	NO
Crym	0.915134	-4.43295	0.983508	0.338229	0.735235	-4.65452	NO
Vwf	0.91359	0.416556	1.97594	0.0634928	0.489047	-3.93695	NO
Gucy2e	0.912117	-4.05447	1.03746	0.313085	0.72141	-4.63435	NO
Lcn8	0.911057	-5.21633	1.09829	0.286372	0.700927	-4.59988	NO
Cav1	0.910132	4.47263	3.85576	0.00113505	0.300664	-0.764651	NO
Tdrd1	0.90832	-4.11197	1.38334	0.183267	0.624103	-4.47598	NO
Rsph10b	0.907952	-1.40792	2.32658	0.0317021	0.427896	-3.60391	NO
Fbn1	0.907733	4.99705	1.40832	0.17586	0.615946	-5.29907	NO
Armc12	0.905047	-4.45222	0.967313	0.346044	0.739017	-4.66721	NO
Pbx4	0.903632	-3.53695	0.950662	0.354208	0.742638	-4.69935	NO
Pcdhgb4	0.902895	-0.776066	0.858102	0.401976	0.772924	-5.09055	NO
Chil1	0.902379	9.07661	1.46688	0.159444	0.60306	-5.18269	NO
Abca4	0.90114	-1.36971	1.66789	0.112421	0.557804	-4.25476	NO
Lrrc23	0.899999	-3.27481	1.37828	0.184796	0.625126	-4.47676	NO
Gbp11	0.899098	-3.64613	0.632174	0.53512	0.844299	-4.76968	NO
C1qtnf7	0.898068	-1.4927	1.28909	0.213482	0.648186	-4.59308	NO
Fbxo39	0.896149	-3.57248	1.06003	0.30297	0.713083	-4.63819	NO
Olfr228	0.896062	-3.93606	1.73578	0.0994709	0.542453	-4.28118	NO
Cox4i2	0.896033	-0.412974	3.07113	0.0065093	0.334147	-2.52297	NO
Piwil1	0.895982	-4.38752	1.18099	0.252783	0.676544	-4.57088	NO
Olfr733	0.895445	-2.67938	1.31628	0.204386	0.642714	-4.52023	NO
Sema7a	0.895143	3.10232	2.88181	0.0098357	0.352965	-2.61266	NO
Gtsf1l	0.895049	-4.20215	0.887127	0.386562	0.76191	-4.70853	NO
Galnt13	0.894598	-3.00233	1.78624	0.0907004	0.529726	-4.18803	NO
Olfr23	0.894137	-3.53945	1.49306	0.152523	0.596484	-4.4115	NO
Nbl1	0.893529	2.26843	1.64838	0.116397	0.561083	-4.53258	NO
S100a7a	0.893268	-2.86275	1.52706	0.143907	0.589834	-4.37489	NO
Gck	0.892934	-2.91146	1.16408	0.259397	0.68217	-4.61967	NO
Adcy4	0.892626	0.738931	2.45612	0.0242882	0.403541	-3.26367	NO
Olfr346	0.892182	-3.61547	1.36849	0.187785	0.628037	-4.48206	NO
Cpeb1	0.892176	1.34618	1.66244	0.113518	0.559178	-4.42242	NO
Lrrn2	0.892139	-1.37901	1.10241	0.284622	0.699184	-4.7242	NO
Tmem132d	0.891505	-0.487429	2.96481	0.00821289	0.334147	-2.75277	NO
Tcfl5	0.891252	-1.15875	2.57782	0.0188338	0.38799	-3.27322	NO
Ddi1	0.890945	-3.04105	1.46229	0.160683	0.604515	-4.42224	NO
Ccdc194	0.889692	-3.05355	1.35834	0.190925	0.631391	-4.48957	NO
Myh11	0.889335	2.26875	2.25263	0.0368285	0.437896	-3.61934	NO
Cxcl5	0.887694	-1.43866	1.05989	0.303034	0.713108	-4.72982	NO
Palm3	0.886757	-4.27115	1.04035	0.311778	0.720444	-4.63515	NO
Gm4756	0.885115	-1.65085	2.3205	0.032097	0.427896	-3.63184	NO
Antxrl	0.884141	-3.42416	1.21025	0.241638	0.667364	-4.57271	NO
Hal	0.883365	2.2389	2.06061	0.0539	0.469224	-3.91072	NO
Oas1d	0.882338	-4.21378	0.959944	0.349641	0.740913	-4.66308	NO
Sulf1	0.882135	2.10838	1.36509	0.188832	0.629159	-4.85878	NO
Elobl	0.882106	-1.18673	1.51581	0.146713	0.590646	-4.39761	NO
Vmn1r17	0.881995	-1.63023	2.19662	0.0412081	0.449706	-3.77294	NO
Dkk3	0.881838	1.43904	1.32602	0.201206	0.637544	-4.8062	NO
Cnn1	0.879132	-0.613407	1.45744	0.162002	0.606199	-4.47841	NO
Pramel5	0.878756	-3.31358	1.17754	0.254123	0.677501	-4.58431	NO
Gpr17	0.878434	-3.81721	1.08583	0.291701	0.70425	-4.61852	NO
Vmn1r220	0.875268	-1.51915	1.87213	0.0773181	0.513411	-4.07511	NO
Cavin3	0.874684	3.57801	2.49977	0.0221798	0.39181	-3.39519	NO
Gm49353	0.874447	-4.13587	0.927346	0.365861	0.747401	-4.66608	NO
Grin3a	0.874172	-2.06566	1.15187	0.264254	0.68442	-4.62566	NO
Ly6i	0.873065	-3.18211	1.10556	0.283293	0.697893	-4.62417	NO
Alb	0.872922	-5.20569	1.10024	0.28554	0.699859	-4.59897	NO
Fam131b	0.87209	-2.95701	1.3076	0.207256	0.64512	-4.52341	NO
Disp2	0.870921	0.0196134	2.52989	0.020827	0.38799	-3.21109	NO
Sbk3	0.868919	-1.78806	1.56687	0.134335	0.585699	-4.34304	NO
C87977	0.868857	-5.11842	0.995022	0.332748	0.732501	-4.63661	NO
Bfsp1	0.868746	-1.41206	1.99801	0.0608549	0.484435	-3.9417	NO
Frem2	0.868497	-3.36406	0.834014	0.415066	0.778187	-4.7384	NO
Gpr132	0.868325	-1.38334	1.12608	0.274734	0.69263	-4.67824	NO
Ly6c1	0.868047	2.70024	1.96122	0.0653075	0.49268	-4.13303	NO
Stmn2	0.867981	-1.92841	1.20552	0.243415	0.668575	-4.6222	NO
Shank3	0.866856	1.91724	3.21126	0.00478104	0.334147	-1.98913	NO
Fnd3c2	0.866264	-4.36129	1.16155	0.260398	0.68217	-4.58133	NO
Sln	0.865781	-4.52832	0.580732	0.56853	0.857738	-4.81039	NO
Cplx1	0.865457	-5.15078	1.17888	0.253601	0.676857	-4.56846	NO
Thbs3	0.865334	1.17412	1.98075	0.0629094	0.488168	-3.94994	NO
Pcdhgb7	0.865159	-0.51131	1.05165	0.3067	0.715903	-4.78731	NO
Ccl9	0.864074	2.72904	1.84978	0.0806216	0.518927	-4.34827	NO
Gng4	0.861731	-4.77347	0.976983	0.341363	0.736703	-4.65763	NO
Apobec2	0.861241	-0.345883	0.977069	0.341321	0.736703	-4.92366	NO
Tshz2	0.86123	1.74323	2.42238	0.026045	0.409233	-3.32144	NO
Ccl7	0.860956	0.897772	1.54216	0.140211	0.587083	-4.49639	NO
Eml1	0.860557	2.41293	2.10964	0.0489642	0.465372	-3.87322	NO
Asic3	0.858549	-2.41431	1.16201	0.260218	0.68217	-4.62452	NO
Mme	0.858385	6.61334	1.77023	0.0934081	0.53435	-4.8391	NO
Vwa5b1	0.857798	-3.36439	1.01023	0.325604	0.727009	-4.67598	NO
Cyp2j9	0.855451	-1.80255	1.28584	0.214588	0.648656	-4.58134	NO
Mecom	0.854991	2.3673	3.52213	0.00239554	0.334147	-1.40268	NO
Hoxb9	0.854969	-2.57481	1.59493	0.127913	0.576364	-4.32184	NO
Gpc6	0.854863	1.03928	1.43904	0.167086	0.610114	-4.63112	NO
Gapdhs	0.854365	2.1812	5.24332	5.27771e-05	0.203662	1.53989	NO
Fbxo16	0.854305	-2.15502	0.947138	0.355953	0.742819	-4.75305	NO
Cd248	0.854033	3.41426	1.71716	0.102888	0.546006	-4.64264	NO
Sp9	0.853975	-3.73848	1.22468	0.236285	0.663839	-4.55646	NO
Fbp2	0.852377	-2.80052	0.834448	0.414828	0.778187	-4.79847	NO
Armcx4	0.85207	1.74145	1.92984	0.0693338	0.498506	-4.07177	NO
Nrarp	0.851967	3.91059	2.41662	0.0263562	0.411135	-3.56786	NO
Scg3	0.851537	-2.39235	0.813195	0.426598	0.784135	-4.79092	NO
Olfr339	0.851097	-3.7051	1.06904	0.299	0.710582	-4.62788	NO
Mat1a	0.850785	0.361218	1.08437	0.292332	0.704645	-5.00508	NO
Vmn2r106	0.850279	-3.97825	1.05541	0.305023	0.714718	-4.6354	NO
Crhr2	0.850086	-3.55579	0.763638	0.454852	0.802109	-4.78476	NO
Tmem26	0.847614	-2.68497	1.4331	0.168755	0.610114	-4.44259	NO
Ptges	0.846223	1.78284	1.98894	0.0619261	0.487048	-3.9859	NO
Akr1c13	0.84604	0.116354	1.6445	0.117204	0.561083	-4.32904	NO
Pi16	0.845399	2.96855	1.50104	0.150464	0.59429	-4.85342	NO
Scgb3a1	0.844574	-3.98522	1.15562	0.262755	0.683437	-4.59146	NO
Dgkq	0.843259	0.0455952	0.895632	0.382121	0.758957	-5.14753	NO
Zfp558	0.843247	0.576881	1.65855	0.114309	0.560727	-4.31573	NO
Fgf11	0.842891	1.60971	1.80669	0.0873424	0.529038	-4.24436	NO
Fbln1	0.8423	2.4968	1.39738	0.179073	0.61889	-4.8911	NO
Tnni1	0.842033	-1.86661	0.848986	0.406897	0.775062	-4.82732	NO
Dbn1	0.841939	3.62332	2.03263	0.056915	0.478755	-4.20398	NO
Fbxo27	0.841893	-2.38129	1.28531	0.214769	0.648656	-4.54698	NO
Gdf6	0.840045	-1.89874	0.954699	0.352217	0.741619	-4.79467	NO
Wfdc3	0.83997	1.06801	1.52786	0.143708	0.589361	-4.54394	NO
Car10	0.839558	-2.05173	1.69539	0.107009	0.550039	-4.23949	NO
Gdf9	0.839061	-2.37438	1.54665	0.139129	0.586774	-4.36242	NO
Rhox4a	0.838636	-4.75851	0.623959	0.540383	0.845788	-4.73374	NO
Lin7a	0.838573	-2.21008	1.15763	0.261956	0.683109	-4.62839	NO
Aspn	0.838121	3.1778	2.07128	0.0527892	0.468483	-4.05067	NO
Ngfr	0.837845	-2.62178	1.19755	0.246429	0.670859	-4.60034	NO
Creb3l3	0.837031	-2.65662	1.0027	0.329128	0.729294	-4.7053	NO
Ccdc141	0.836594	0.887865	1.69122	0.107815	0.550871	-4.31857	NO
Wnt16	0.83573	-1.1969	2.28116	0.0347658	0.435274	-3.62095	NO
Gad2	0.835625	-2.06279	1.88852	0.0749711	0.508494	-4.07372	NO
Lexm	0.835564	-3.60513	1.33917	0.196971	0.635943	-4.49861	NO
Galnt15	0.833559	2.89409	1.7318	0.100193	0.543414	-4.53062	NO
Mest	0.833182	1.54235	1.98579	0.0623023	0.487323	-3.97928	NO
Tmem252	0.832498	0.220308	1.94171	0.0677853	0.49568	-3.96736	NO
Auts2	0.831722	4.06124	2.07304	0.0526082	0.468483	-4.14818	NO
Itih5	0.831672	2.92333	2.49677	0.0223193	0.391812	-3.28202	NO
Sdcbp2	0.830665	1.4896	1.65991	0.114033	0.560351	-4.45157	NO
AI854703	0.83061	-2.84829	1.09363	0.288356	0.702653	-4.65388	NO
Gdap1l1	0.830052	0.855332	2.97241	0.00807788	0.334147	-2.47399	NO
Dtx1	0.829919	0.284345	2.62234	0.0171451	0.38799	-3.05042	NO
Shox2	0.829752	-1.34659	1.13538	0.270921	0.690447	-4.71245	NO
Prss23	0.828056	4.45545	1.43385	0.168542	0.610114	-5.20899	NO
Frs3	0.828033	1.07059	3.08761	0.00627809	0.334147	-2.28363	NO
Slc12a4	0.827353	2.03059	2.62815	0.0169359	0.38799	-2.99552	NO
Col20a1	0.826481	3.98042	3.15311	0.00543563	0.334147	-2.15952	NO
Col5a1	0.825883	4.53661	1.43712	0.167623	0.610114	-5.21901	NO
Gja6	0.825444	-1.74046	2.15149	0.04508	0.459187	-3.80643	NO
Tmem95	0.825361	-0.0459305	1.54152	0.140367	0.587083	-4.41861	NO
Teddm1a	0.824421	-4.46274	0.957075	0.351048	0.741619	-4.66718	NO
Tex11	0.823133	-4.60656	0.929289	0.364879	0.746797	-4.67504	NO
Cdh7	0.82291	-4.87952	1.16888	0.257507	0.680789	-4.57463	NO
Fxyd1	0.822317	-0.328016	1.33979	0.196774	0.635943	-4.62999	NO
Tll2	0.822293	-4.7951	0.878775	0.390957	0.765161	-4.67566	NO
Tlx1	0.821866	-5.07328	1.12578	0.27486	0.69263	-4.59172	NO
Gm17402	0.82186	-2.43194	1.04355	0.310334	0.718964	-4.6721	NO
Vmn1r50	0.820962	-2.82074	1.30532	0.208016	0.645295	-4.52118	NO
Tmem236	0.820535	-2.51471	1.7857	0.0907912	0.529726	-4.18123	NO
Tpsg1	0.819849	-4.88872	0.856151	0.403026	0.772924	-4.69026	NO
Tmem100	0.819417	-1.22518	1.13839	0.269695	0.689989	-4.70864	NO
Teddm1b	0.818005	-1.62918	1.99832	0.0608183	0.484435	-3.946	NO
Pin1rt1	0.817293	-4.57745	1.13717	0.270191	0.689989	-4.59435	NO
Olfr361	0.817096	-4.32184	0.772024	0.449991	0.800398	-4.7134	NO
Olfr137	0.816988	0.251815	2.21741	0.0395299	0.445935	-3.61645	NO
Nkx2-1	0.816939	-4.21718	1.05638	0.304592	0.714279	-4.63266	NO
Anxa3	0.816567	5.02956	1.4564	0.162287	0.606199	-5.26216	NO
Slfn4	0.816417	0.00724935	1.49322	0.152483	0.596484	-4.45703	NO
Diras2	0.81593	-3.84178	0.900724	0.379478	0.756915	-4.67963	NO
Olfr1290	0.815691	-3.50272	1.32584	0.201263	0.637544	-4.50573	NO
Sgip1	0.815528	-1.99236	1.59153	0.128679	0.577639	-4.32403	NO
Slc30a8	0.814581	-4.63378	1.06701	0.299894	0.711513	-4.62038	NO
Zfp366	0.813943	2.85323	2.66595	0.0156311	0.38799	-2.95475	NO
Tomm20l	0.813855	-5.47503	0.930279	0.36438	0.746693	-4.65278	NO
Ly6h	0.813382	-0.407838	2.55864	0.0196089	0.38799	-3.22394	NO
Snai1	0.8132	0.952788	1.80003	0.0884246	0.529038	-4.20003	NO
Fbln2	0.813102	4.67182	1.44655	0.164997	0.609241	-5.23906	NO
Snx24	0.812115	0.966146	2.13905	0.0462043	0.461294	-3.73306	NO
Gm4070	0.811492	3.49529	3.26353	0.00425891	0.334147	-1.88625	NO
Fap	0.811266	1.15948	1.71555	0.103187	0.546508	-4.29609	NO
Them5	0.810974	-3.14127	1.08339	0.292755	0.704645	-4.66208	NO
Ptx3	0.810773	1.71255	1.75293	0.0964103	0.538257	-4.34352	NO
Akap3	0.810462	-4.98986	0.91506	0.372104	0.753198	-4.66422	NO
Thbs4	0.81026	2.94701	0.824036	0.420568	0.781158	-5.62491	NO
Myoz2	0.808426	-4.35848	0.618105	0.54415	0.846638	-4.80004	NO
Eln	0.80675	3.78655	1.18782	0.250149	0.673694	-5.42936	NO
Fam129c	0.805665	0.659241	3.02868	0.00714375	0.334147	-2.42433	NO
Loxl4	0.805364	-1.14448	1.17363	0.255647	0.678769	-4.69991	NO
Pmp2	0.805341	-4.92309	0.831957	0.416197	0.779069	-4.70139	NO
Vmn1r14	0.805279	-2.94576	0.967625	0.345892	0.738995	-4.70707	NO
Lgi4	0.804742	-0.157924	2.41405	0.0264964	0.411304	-3.38545	NO
Col6a1	0.804703	4.96041	1.56724	0.134249	0.585699	-5.08592	NO
Nxpe5	0.804201	1.32705	1.52594	0.144184	0.590054	-4.56344	NO
Vmn1r215	0.803401	-2.82948	1.09525	0.287663	0.701903	-4.63979	NO
Fgfr3	0.803094	-0.602523	1.42179	0.171967	0.61287	-4.50346	NO
Shoc1	0.802583	-3.65663	1.13772	0.269968	0.689989	-4.60213	NO
Slc15a5	0.801724	-2.90856	0.652063	0.522496	0.837442	-4.85143	NO
Spta1	0.799068	-0.341602	1.07552	0.296167	0.707933	-4.83099	NO
Pabpc4l	0.798433	0.553975	1.64284	0.117548	0.561083	-4.39845	NO
Klf14	0.7983	-5.0031	1.06311	0.301612	0.712437	-4.62002	NO
Pfkfb3	0.798092	5.16951	2.47952	0.0231356	0.397017	-3.58049	NO
C1ra	0.797268	3.77812	2.22911	0.0386128	0.442824	-3.89463	NO
Tfpi2	0.796346	-0.437514	1.4857	0.154445	0.598706	-4.47493	NO
Hmgcll1	0.796164	-2.14253	1.30812	0.207084	0.645044	-4.53491	NO
Slc13a4	0.793885	-4.19692	0.743337	0.466749	0.808486	-4.72966	NO
Cd300ld2	0.793776	-2.41661	1.01136	0.32508	0.726923	-4.69085	NO
Gm10775	0.79333	-0.294505	2.68699	0.0149472	0.38799	-3.03704	NO
Palm	0.792694	3.41353	1.46727	0.159341	0.603029	-4.9855	NO
St6galnac5	0.79265	-1.77993	1.26802	0.220745	0.650923	-4.57561	NO
Slc4a1	0.792403	-0.199693	1.15	0.265005	0.684616	-4.78435	NO
Flnc	0.792377	0.560749	0.867419	0.396985	0.768677	-5.2117	NO
Ndn	0.791582	-0.832735	1.1258	0.274849	0.69263	-4.76598	NO
P2rx3	0.791307	1.3323	3.06476	0.00660091	0.334147	-2.29534	NO
Gm3591	0.791177	-5.02698	0.74862	0.463634	0.806237	-4.70335	NO
Ahnak2	0.791022	1.84159	1.43165	0.169164	0.6107	-4.73371	NO
Cxcl2	0.790772	-1.88764	0.955391	0.351876	0.741619	-4.77097	NO
Nap1l2	0.789866	-5.00372	1.01043	0.325512	0.727009	-4.64029	NO
Sema3a	0.789126	-1.14906	1.50368	0.149788	0.593906	-4.40735	NO
Ripor2	0.789088	1.10785	1.89868	0.0735487	0.507212	-4.06287	NO
Abo	0.788769	-4.45303	0.930358	0.364341	0.746693	-4.66927	NO
Gm13695	0.788286	-3.00656	0.650947	0.5232	0.83767	-4.86438	NO
Gm12355	0.787747	-3.70249	1.12757	0.274121	0.69238	-4.60851	NO
Acr	0.787324	-5.0883	0.965456	0.346948	0.739708	-4.64725	NO
Ackr2	0.787068	0.0772329	1.70567	0.105047	0.547519	-4.24634	NO
Vmn1r191	0.786656	-1.55659	1.31789	0.20386	0.642343	-4.53973	NO
Ccdc113	0.786546	-5.24188	0.97826	0.340748	0.736703	-4.64306	NO
Cdkl1	0.784495	-3.08092	1.52008	0.145642	0.590646	-4.38226	NO
Col15a1	0.78425	5.72754	1.78909	0.0902257	0.529457	-4.80442	NO
Paqr8	0.784135	-0.731443	2.01001	0.0594619	0.482132	-3.88955	NO
Fibcd1	0.783685	-4.40331	1.07692	0.295561	0.707039	-4.62065	NO
Aanat	0.782909	-4.54144	0.811928	0.427306	0.784406	-4.72294	NO
Vmn2r46	0.781998	-4.51276	0.629599	0.536767	0.844299	-4.77143	NO
Zim1	0.781802	-0.282447	2.82684	0.0110765	0.358833	-2.82573	NO
Klrb1c	0.781604	-2.24216	1.41108	0.175055	0.615946	-4.46163	NO
Unc79	0.780918	3.11324	1.8145	0.0860893	0.528697	-4.39878	NO
Serpina3n	0.780827	5.4901	1.71491	0.103308	0.54672	-4.91461	NO
Myoz1	0.780796	-3.30156	0.393575	0.698459	0.910311	-4.93714	NO
Pcdh20	0.78075	-3.55945	0.825796	0.419594	0.780433	-4.75147	NO
Ankrd1	0.778881	-1.22913	0.445827	0.660971	0.895613	-5.04176	NO
AW551984	0.778716	-1.96407	0.84187	0.410767	0.775364	-4.84724	NO
Snca	0.778604	1.77016	1.45657	0.16224	0.606199	-4.71868	NO
Il18r1	0.777814	2.20434	1.11516	0.279263	0.695267	-5.20045	NO
Dnah3	0.777766	-4.63019	1.10176	0.284895	0.699248	-4.60071	NO
Cap2	0.776997	-2.00706	0.760092	0.456916	0.803396	-4.88346	NO
Dnm1	0.776858	2.10349	1.47248	0.157944	0.603029	-4.67414	NO
Tnfsf18	0.776741	-0.383527	1.81256	0.0863992	0.529038	-4.1107	NO
Nodal	0.776309	-3.21668	1.19675	0.246732	0.671212	-4.57948	NO
Fcrl5	0.775642	-1.26698	1.70491	0.10519	0.547519	-4.22015	NO
Serpind1	0.775537	-3.99206	1.06368	0.301357	0.712292	-4.63628	NO
Agtr1a	0.775409	0.333367	2.55435	0.019786	0.38799	-3.13824	NO
Hey2	0.774336	-0.481689	1.848	0.0808894	0.519107	-4.07257	NO
Timp3	0.773024	5.5298	2.04864	0.0551724	0.471539	-4.37463	NO
Cfap52	0.772747	-2.61809	1.00842	0.326449	0.72704	-4.69873	NO
Bmp4	0.772698	-0.867569	2.04789	0.0552525	0.471539	-3.84549	NO
Prm1	0.772018	-4.86181	1.02785	0.317462	0.722376	-4.63052	NO
Mc2r	0.771971	-4.75222	0.838026	0.412867	0.776751	-4.67933	NO
Pcdhb20	0.771889	1.88549	3.01677	0.00733231	0.334147	-2.32529	NO
Erg	0.771389	1.87692	3.06234	0.00663596	0.334147	-2.24874	NO
Olfr765	0.771357	-3.63468	0.802153	0.432795	0.787653	-4.7257	NO
Sycp1	0.7707	1.45611	2.41881	0.0262376	0.410891	-3.31576	NO
Trpc6	0.769734	0.153328	1.74976	0.0969703	0.538257	-4.20886	NO
Slc28a2	0.768855	-1.51984	1.02488	0.318826	0.723066	-4.77517	NO
Mybpc1	0.768589	-3.00759	0.349045	0.731054	0.921556	-4.99649	NO
Cyp2j5	0.767434	-4.40024	1.08941	0.290161	0.703308	-4.61126	NO
Ddr2	0.767362	2.81075	1.5639	0.13503	0.585699	-4.70946	NO
Gm26657	0.767218	-4.64095	0.968302	0.345563	0.738995	-4.65561	NO
Mybph	0.767064	1.04789	1.83963	0.0821622	0.521223	-4.12819	NO
Sh2b3	0.766627	3.46133	2.85334	0.0104605	0.352965	-2.67519	NO
Ncam1	0.766569	0.851268	1.1828	0.252082	0.675433	-4.87344	NO
Nalcn	0.766164	-5.16117	0.949195	0.354934	0.742638	-4.65264	NO
Olfr1309	0.76532	-0.05788	1.69631	0.106832	0.550039	-4.23525	NO
Pipox	0.764888	-4.10499	0.661389	0.516634	0.833649	-4.77826	NO
Papolb	0.764827	-3.76425	0.822286	0.421537	0.781807	-4.74849	NO
Ptgs2	0.764085	-0.529859	1.19495	0.24742	0.671789	-4.72832	NO
Pp2d1	0.763877	-3.38685	1.07771	0.295217	0.706574	-4.65314	NO
Lsp1	0.763795	3.04718	1.30029	0.209699	0.646124	-5.13148	NO
Itga5	0.763628	3.41199	2.67379	0.0153728	0.38799	-3.02227	NO
Adcy5	0.763287	0.536183	2.19332	0.0414807	0.451031	-3.64266	NO
Fat3	0.762766	-3.18382	1.1664	0.258484	0.681445	-4.61246	NO
Ngf	0.761044	-1.95821	1.31502	0.204802	0.643353	-4.53578	NO
Loxl2	0.760754	3.6539	2.20353	0.0406432	0.448729	-3.91676	NO
Lrriq1	0.760492	-0.249907	1.95439	0.0661666	0.492796	-3.95805	NO
Fndc7	0.760408	-4.02386	0.705602	0.489353	0.820827	-4.74595	NO
Ccdc80	0.760039	3.92368	1.18932	0.24957	0.673328	-5.43511	NO
Rag2	0.759879	-0.618044	2.31318	0.0325791	0.427896	-3.54603	NO
Mapk4	0.758949	-2.14441	1.71009	0.10421	0.54732	-4.22796	NO
Oaf	0.758867	2.16733	1.90279	0.0729809	0.507212	-4.18141	NO
Epyc	0.758587	-3.29696	0.958917	0.350144	0.740913	-4.70232	NO
Msrb3	0.758562	3.90872	2.61557	0.0173921	0.38799	-3.20442	NO
Adam4	0.758169	-0.506023	2.13152	0.0468973	0.462223	-3.74028	NO
Csf2rb2	0.758162	1.82676	2.14198	0.045937	0.461294	-3.76372	NO
Plat	0.758106	2.21243	1.95379	0.0662421	0.492796	-4.08548	NO
Sult1a1	0.757316	0.712968	2.01661	0.0587086	0.481236	-3.88803	NO
Ostn	0.756829	-2.87779	1.60169	0.126407	0.574242	-4.32178	NO
Gm14409	0.756654	-2.42261	0.903378	0.378106	0.756158	-4.74658	NO
Cd14	0.756306	5.19577	1.52388	0.144696	0.590504	-5.18059	NO
Pcdhgb1	0.756075	2.43393	1.0093	0.32604	0.727009	-5.28084	NO
Col12a1	0.755723	5.04746	1.06109	0.302502	0.712798	-5.71912	NO
Olfr588-ps1	0.755417	-1.40471	1.6828	0.109458	0.553033	-4.24102	NO
Psd	0.754896	-0.109571	1.81512	0.0859904	0.5286	-4.10885	NO
Olfr780	0.75485	-1.93085	1.73782	0.0991026	0.541488	-4.19682	NO
Tmem29	0.752838	-2.80035	1.40163	0.177818	0.617545	-4.46227	NO
Gm14401	0.752341	-5.32153	0.909163	0.375126	0.754614	-4.65861	NO
Eno2	0.752058	2.34234	1.42266	0.171718	0.61287	-4.83898	NO
Gm4297	0.752004	-2.05745	1.51478	0.146971	0.590646	-4.38533	NO
Olfr1406	0.751168	-1.74091	1.53601	0.141708	0.587211	-4.36812	NO
Gm14698	0.750495	2.24568	2.58292	0.0186324	0.38799	-3.0884	NO
Vmn2r93	0.749968	-0.398658	2.36712	0.0291814	0.417406	-3.44424	NO
Adra2a	0.749835	-0.245261	1.74335	0.0981107	0.539513	-4.19414	NO
Crlf1	0.749516	2.65321	1.22147	0.237466	0.664824	-5.06876	NO
Tex35	0.749181	-4.41177	1.05786	0.303932	0.713677	-4.62184	NO
Zfp987	0.749104	-4.54024	0.696774	0.494732	0.822733	-4.75607	NO
Catsperg1	0.74847	-0.254557	2.44855	0.0246723	0.403949	-3.34531	NO
Tmlhe	0.748331	3.88518	2.62158	0.0171729	0.38799	-3.17279	NO
Ppic	0.748286	3.08782	1.95284	0.0663619	0.492796	-4.25396	NO
Eml6	0.747351	-0.212313	2.22438	0.0389808	0.445132	-3.61959	NO
Tm4sf19	0.747163	-4.64797	0.891027	0.384522	0.760927	-4.67778	NO
Gm6592	0.74716	-2.95446	0.899043	0.380349	0.757755	-4.74671	NO
Adgrf2	0.746826	-3.76535	0.758779	0.457682	0.803982	-4.74092	NO
Angptl4	0.746745	0.90631	1.24244	0.229816	0.658606	-4.81229	NO
Prdm8	0.746143	-2.54111	1.22826	0.23497	0.662115	-4.58208	NO
Myt1l	0.745909	-3.15483	1.42599	0.170767	0.612306	-4.44681	NO
Cdsn	0.745705	-1.24675	1.37067	0.187117	0.62773	-4.53626	NO
Olfr933	0.745455	-2.88307	1.33622	0.197916	0.637039	-4.50518	NO
Lama2	0.745156	2.05794	1.63105	0.12003	0.563792	-4.4981	NO
Rtl8c	0.74512	0.897732	2.33202	0.0313522	0.427896	-3.44683	NO
Gm36864	0.743464	-4.23465	0.932781	0.363121	0.746176	-4.69255	NO
Col4a2	0.743289	7.28294	2.54785	0.0200578	0.38799	-3.47969	NO
Ccr1	0.743165	2.13859	2.86715	0.0101529	0.352965	-2.58317	NO
Slc45a3	0.74211	3.91772	2.53113	0.0207731	0.38799	-3.34195	NO
St8sia1	0.742004	3.34603	1.06684	0.299967	0.711532	-5.46952	NO
Wdr17	0.741751	-2.88342	1.23899	0.231062	0.65977	-4.56942	NO
Olfr707	0.740211	-4.9934	1.00837	0.326474	0.72704	-4.63438	NO
C1rb	0.739276	-1.14249	1.19654	0.246812	0.6713	-4.68977	NO
Gadl1	0.739015	-1.91151	1.75022	0.0968881	0.538257	-4.17843	NO
Fgd3	0.738647	2.59511	2.02642	0.0576042	0.480329	-3.99534	NO
Man1a	0.737204	4.4394	2.20837	0.0402519	0.447588	-4.03683	NO
Abca9	0.735941	2.30399	2.25215	0.0368639	0.437896	-3.63398	NO
Ptprn	0.735889	-0.373092	1.65065	0.115928	0.560727	-4.29437	NO
Crxos	0.735767	-4.63726	0.93579	0.361611	0.745635	-4.66526	NO
Ypel4	0.735283	-2.4262	0.724083	0.478203	0.81644	-4.96264	NO
Prg4	0.733587	1.10415	1.67472	0.111055	0.55614	-4.35913	NO
Gm5150	0.733376	-0.537219	2.15806	0.044497	0.459187	-3.71884	NO
Abcc9	0.733352	4.71495	3.40313	0.00312351	0.334147	-1.72385	NO
Cntnap1	0.733338	2.41816	1.93502	0.0686545	0.49824	-4.11936	NO
Sh2d5	0.733077	1.05225	1.9173	0.0710032	0.503774	-4.02922	NO
Zfp957	0.733066	-4.31937	0.916767	0.371232	0.752726	-4.67321	NO
Krt17	0.732896	-0.907976	0.662529	0.51592	0.833649	-5.02433	NO
Pcdhga6	0.732257	1.39218	0.904165	0.3777	0.755839	-5.16224	NO
Gpr182	0.732144	-0.320358	2.45235	0.0244785	0.403949	-3.34793	NO
Olfr1261	0.731624	-2.50802	1.5776	0.131849	0.582157	-4.34045	NO
Pate2	0.731551	-3.16023	0.949798	0.354635	0.742638	-4.72397	NO
Zfp420	0.731251	0.877243	1.80515	0.0875923	0.529038	-4.1542	NO
Prss48	0.731017	-3.8661	0.88793	0.386141	0.761683	-4.69342	NO
Ctsk	0.730703	2.5553	1.31683	0.204207	0.642593	-4.99258	NO
Ccdc110	0.730642	-4.23825	0.918201	0.3705	0.752309	-4.69374	NO
Clmp	0.729642	0.121846	1.05169	0.306682	0.715903	-4.90124	NO
Enpep	0.729362	0.820281	1.64415	0.117276	0.561083	-4.36908	NO
Adamts1	0.728825	2.83209	2.11771	0.0481929	0.464759	-3.92248	NO
Grem2	0.728277	-1.27224	0.962492	0.348394	0.740672	-4.81277	NO
Dnaaf4	0.727426	0.068748	1.8205	0.0851363	0.527473	-4.11581	NO
Syt14	0.725855	-4.41823	0.677075	0.506858	0.829548	-4.74949	NO
Osr1	0.72577	0.609754	1.20309	0.244331	0.66937	-4.83387	NO
Adgrf5	0.725097	4.3535	3.55824	0.00220987	0.334147	-1.37585	NO
Sapcd1	0.724917	-2.17944	1.3321	0.199239	0.637149	-4.53405	NO
Tmeff2	0.724702	-0.581226	1.42815	0.170155	0.611274	-4.50182	NO
Tmem74bos	0.724399	-2.40697	1.20009	0.245466	0.67007	-4.60059	NO
Gm5741	0.722674	-1.37454	1.433	0.168782	0.610114	-4.46574	NO
Gimap8	0.722002	1.72446	2.72836	0.0136843	0.381564	-2.82012	NO
Piezo2	0.721939	1.76299	1.85692	0.0795533	0.516658	-4.1646	NO
Rgs5	0.721808	6.11325	2.37519	0.0287019	0.417406	-3.81728	NO
Cd300ld	0.720967	0.34105	1.30387	0.2085	0.645469	-4.70351	NO
Tex14	0.720785	-1.17674	2.27709	0.0350535	0.436457	-3.63922	NO
Bmp7	0.720463	0.877204	0.973779	0.342909	0.737045	-5.02809	NO
Zfp449	0.720378	1.06353	2.78594	0.0120957	0.368256	-2.74115	NO
Zfp551	0.720087	0.80008	2.03084	0.0571132	0.479128	-3.86135	NO
Pate13	0.719865	-1.12462	2.15098	0.0451254	0.459267	-3.78657	NO
Fcgr4	0.719668	0.727579	1.44205	0.166246	0.609941	-4.5764	NO
Rims2	0.71961	-1.22648	1.36129	0.190009	0.630516	-4.5159	NO
Aqp1	0.719486	4.41076	1.48872	0.153654	0.597783	-5.12444	NO
Olfr633	0.718702	-2.29457	1.16859	0.25762	0.680789	-4.6193	NO
Wdr93	0.718637	0.459706	2.1349	0.0465855	0.462223	-3.72141	NO
Aplnr	0.718555	2.19069	2.06422	0.0535218	0.468483	-3.92046	NO
Meox2	0.718356	0.196008	1.40789	0.175984	0.615946	-4.57548	NO
Gdpd4	0.71811	-4.94908	0.729143	0.475176	0.814613	-4.73003	NO
Col4a1	0.717727	7.81928	2.56457	0.0193661	0.38799	-3.43145	NO
Cpb1	0.717242	-4.88538	1.01354	0.324066	0.726572	-4.63292	NO
Gm26992	0.717087	3.33232	3.31863	0.00376907	0.334147	-1.76863	NO
Gpr37l1	0.717006	-4.72492	0.89911	0.380315	0.757755	-4.67512	NO
St18	0.716309	-3.4646	1.25534	0.225204	0.65359	-4.54352	NO
Zfp984	0.715682	3.29478	2.92003	0.00905321	0.346395	-2.53469	NO
Cyp4b1	0.715662	1.36371	1.91325	0.0715509	0.504235	-4.05699	NO
Xlr4a	0.715584	-3.50884	1.11558	0.279088	0.695267	-4.62553	NO
Gpr4	0.71543	1.35922	2.48911	0.0226785	0.393455	-3.20761	NO
Cabp7	0.714599	-2.57498	1.36687	0.188285	0.628729	-4.48794	NO
Vstm4	0.714458	3.38148	1.79492	0.0892612	0.529038	-4.49304	NO
Nsg1	0.714059	-0.497111	1.37683	0.185237	0.625723	-4.57866	NO
Slc38a8	0.712952	-3.76651	1.18276	0.252099	0.675433	-4.57591	NO
Nlgn3	0.71284	-0.843978	1.71875	0.102591	0.545489	-4.20622	NO
Plce1	0.712519	1.92154	1.6497	0.116126	0.561083	-4.49438	NO
Rgs7bp	0.712186	-2.07722	1.23826	0.231327	0.659995	-4.57728	NO
Tcim	0.712164	5.38015	1.79468	0.089301	0.529038	-4.77776	NO
Stxbp5l	0.712128	-5.0522	0.810827	0.427922	0.78473	-4.69157	NO
Sncaip	0.71194	-0.389302	1.99082	0.0617028	0.486131	-3.91058	NO
Gm17304	0.711818	-4.9006	0.809411	0.428715	0.784826	-4.69223	NO
Fibin	0.711486	0.853928	1.00943	0.325977	0.727009	-5.05025	NO
Mrgprb2	0.711409	-4.80194	0.762194	0.455692	0.80237	-4.71315	NO
Ccdc3	0.711197	-1.09709	1.21484	0.239926	0.666187	-4.65838	NO
Cox6a2	0.71106	-2.62542	0.539928	0.59578	0.869583	-4.95338	NO
Adgra2	0.710913	2.14849	2.15377	0.0448764	0.459187	-3.76657	NO
Efhc1	0.7103	1.13067	1.73235	0.100093	0.543401	-4.3134	NO
Gask1b	0.710183	2.69153	1.55359	0.137467	0.586608	-4.70789	NO
Chrdl1	0.709901	1.71693	1.62537	0.121242	0.564241	-4.4544	NO
Vmn1r58	0.708582	-1.90258	0.5825	0.567364	0.857318	-4.99283	NO
Actg2	0.708126	0.576697	1.00387	0.328577	0.728988	-5.00481	NO
C5ar1	0.707655	2.13418	1.51757	0.14627	0.590646	-4.66881	NO
Eomes	0.706247	-2.73779	0.85884	0.401579	0.772924	-4.74327	NO
Ccdc121	0.705341	-4.5541	0.848182	0.407334	0.775062	-4.70452	NO
Pyroxd2	0.705028	3.91035	3.08175	0.00635935	0.334147	-2.31095	NO
Zfp938	0.703227	1.89331	2.77333	0.0124277	0.369666	-2.74409	NO
Tspan4	0.702795	5.48582	2.52954	0.0208423	0.38799	-3.52161	NO
Spats1	0.702372	-0.683132	1.94074	0.0679114	0.496345	-3.96953	NO
Thbd	0.701731	1.98099	1.71958	0.102438	0.545489	-4.39448	NO
Bpi	0.70106	-3.61059	0.453033	0.65587	0.892888	-4.85008	NO
Lamb1	0.700137	4.76075	2.62002	0.0172296	0.38799	-3.29292	NO
Olfr1383	0.700077	-1.72835	1.37378	0.186164	0.626163	-4.49717	NO
Slc22a2	0.699644	-4.21533	0.868414	0.396454	0.768433	-4.71067	NO
Gap43	0.699303	-3.41506	0.894642	0.382636	0.759426	-4.7036	NO
Gm960	0.699186	-1.06208	1.89825	0.073609	0.507212	-4.02253	NO
Nrg4	0.698545	-5.19208	0.710787	0.486209	0.820261	-4.71197	NO
Emcn	0.698428	3.18505	2.57432	0.0189731	0.38799	-3.18389	NO
Angptl8	0.698127	-1.52234	1.47111	0.158311	0.603029	-4.41899	NO
Gm28729	0.697668	-4.58692	0.727925	0.475904	0.814775	-4.72223	NO
Mxra7	0.697626	1.57853	1.37451	0.185942	0.625864	-4.76427	NO
Tmem150c	0.697583	0.1278	2.60588	0.0177522	0.38799	-3.08338	NO
Olfr1135	0.697193	-3.89203	0.873757	0.393613	0.766643	-4.7166	NO
Slit1	0.696772	-1.7439	1.61247	0.124033	0.569531	-4.3046	NO
Tbc1d24	0.696517	4.33846	3.58534	0.00207997	0.327041	-1.318	NO
Rgs4	0.696027	2.37838	2.18336	0.0423129	0.452966	-3.75374	NO
Fkbp10	0.695633	2.92005	1.31358	0.205276	0.643397	-5.07627	NO
Mzb1	0.695431	-4.1886	1.0471	0.308735	0.71785	-4.64051	NO
Ereg	0.695187	-2.39126	1.05119	0.306906	0.716142	-4.69389	NO
Olfr830	0.693868	-4.73961	0.884106	0.388148	0.763174	-4.67645	NO
P2ry4	0.693327	-1.36309	1.83643	0.0826542	0.522615	-4.09925	NO
Akap14	0.691565	-3.66048	0.973604	0.342993	0.737045	-4.68801	NO
Gcnt7	0.69138	-0.867617	1.95534	0.0660466	0.492796	-3.97297	NO
Olfr1313	0.690825	-2.19399	1.43498	0.168223	0.610114	-4.44379	NO
St8sia4	0.690255	1.76569	2.85154	0.0105013	0.352965	-2.61408	NO
Pcdhga4	0.690116	0.361895	1.39676	0.179256	0.619261	-4.61337	NO
Stpg2	0.689919	-5.22606	0.825876	0.41955	0.780433	-4.68211	NO
Calca	0.689919	-5.09041	0.488716	0.630869	0.884045	-4.75717	NO
Angptl7	0.689628	0.0184679	2.52785	0.0209163	0.38799	-3.21201	NO
Fxyd4	0.689272	-4.48859	0.903014	0.378294	0.756321	-4.68083	NO
Vmn1r47	0.689265	-2.73706	1.05274	0.306213	0.715545	-4.68543	NO
Ednrb	0.688979	3.84604	2.15708	0.0445829	0.459187	-3.99422	NO
Pgr	0.688857	-3.97924	0.551053	0.588287	0.866988	-4.79901	NO
Fbln5	0.688493	3.69177	1.09063	0.289638	0.702968	-5.5513	NO
Arl9	0.688397	-1.74818	1.17143	0.256506	0.679728	-4.63847	NO
2020-03-04	0.687539	-3.25784	1.10722	0.282593	0.697832	-4.62878	NO
Ankrd61	0.687158	0.0818131	2.31901	0.0321948	0.427896	-3.50014	NO
Pcolce	0.686848	3.33565	1.44257	0.166101	0.609864	-5.03268	NO
Clec2g	0.686731	-2.99918	0.771419	0.450341	0.800398	-4.78526	NO
Ankrd2	0.685758	-2.66615	0.695913	0.495259	0.823125	-4.88343	NO
Olfr566	0.685569	-1.37589	2.21583	0.0396549	0.445935	-3.71482	NO
Efnb2	0.685393	3.40107	2.07957	0.0519404	0.468483	-4.10287	NO
Tnfrsf23	0.685377	0.164166	1.73684	0.0992798	0.542038	-4.20468	NO
Olfr140	0.685233	-3.42856	0.957319	0.350928	0.741617	-4.694	NO
Folr2	0.684254	2.18564	2.05251	0.0547579	0.470634	-3.92694	NO
Slitrk6	0.684054	-4.28932	0.847754	0.407566	0.775062	-4.71674	NO
Cd93	0.684002	4.94594	3.134	0.00566933	0.334147	-2.28598	NO
Olfr239	0.683833	-1.39436	2.08787	0.0511027	0.468483	-3.84373	NO
Ephx3	0.683705	-1.18034	1.68583	0.108864	0.551876	-4.23787	NO
Emx2	0.68325	-2.6173	0.925214	0.366939	0.748631	-4.76216	NO
Cacna1b	0.683021	-2.49236	0.81013	0.428312	0.78473	-4.79998	NO
Clec14a	0.68246	2.24569	3.51699	0.00242321	0.334147	-1.40834	NO
Stard8	0.681952	2.44154	2.42826	0.0257306	0.407822	-3.35041	NO
Lepr	0.681498	1.12496	1.81156	0.086559	0.529038	-4.17747	NO
Lpin1	0.681461	5.77002	2.2107	0.0400645	0.447588	-4.10792	NO
Wnk3	0.681365	-1.48309	0.875002	0.392953	0.766643	-4.82637	NO
Syt5	0.681358	-2.56083	0.901194	0.379235	0.756837	-4.82223	NO
Gm4787	0.681219	-0.809092	1.74016	0.0986811	0.539943	-4.18522	NO
Wnt2b	0.680713	0.339857	2.87144	0.010059	0.352965	-2.70966	NO
Prlh	0.68057	-3.05817	1.13307	0.271866	0.69113	-4.61557	NO
Nr1h3	0.680325	1.55346	1.7289	0.100721	0.543414	-4.31421	NO
Olfr1338	0.679431	-4.68355	0.765975	0.453494	0.801764	-4.72565	NO
Tnfsf15	0.677541	-1.45252	1.46737	0.159313	0.603029	-4.42561	NO
Layn	0.677155	0.0580463	1.55441	0.137272	0.586608	-4.41386	NO
Ralyl	0.677068	-3.60934	0.997331	0.331656	0.73176	-4.66122	NO
Olfr117	0.676863	-1.1227	1.35764	0.191144	0.631549	-4.52073	NO
Cfap157	0.676136	-0.703559	1.99079	0.0617063	0.486131	-3.91558	NO
Socs3	0.675374	2.50512	1.30623	0.207713	0.645283	-5.03131	NO
Rhag	0.674877	-1.54273	1.30015	0.209744	0.646124	-4.55507	NO
Hs3st1	0.674149	5.44672	1.58515	0.130122	0.579543	-5.09365	NO
Rasa3	0.673415	3.24038	2.24684	0.03726	0.438115	-3.73848	NO
Mybphl	0.67273	-1.89356	1.81584	0.0858765	0.5286	-4.13003	NO
Olfr395	0.671498	-1.04413	1.83096	0.0834992	0.524272	-4.09349	NO
Fhl1	0.671047	2.16471	0.815808	0.42514	0.784135	-5.48612	NO
Ces1f	0.670727	-4.82676	0.642012	0.528855	0.841083	-4.73326	NO
Gm17545	0.670247	-3.15257	1.47063	0.158438	0.603029	-4.41806	NO
Tbx20	0.670234	-0.556624	1.91374	0.0714838	0.504235	-3.99907	NO
Adamts15	0.669861	2.32002	1.34586	0.194844	0.635461	-4.88519	NO
Mcts1	0.668931	4.09548	1.55495	0.137145	0.586608	-4.94484	NO
Lrrc10b	0.668894	-3.70078	1.09757	0.286674	0.701005	-4.62332	NO
P4ha1	0.668612	5.35215	2.72386	0.0138167	0.381564	-3.13804	NO
Mro	0.668539	-2.79622	0.663111	0.515556	0.833649	-4.86436	NO
Obp2a	0.668075	-1.83726	0.671186	0.510516	0.830733	-4.93119	NO
Acsm3	0.667548	-1.28563	1.52011	0.145635	0.590646	-4.38843	NO
Sspn	0.667261	2.27487	1.64445	0.117215	0.561083	-4.54062	NO
Tpo	0.667049	-4.88914	0.802199	0.43277	0.787653	-4.71363	NO
Ceacam18	0.665738	-3.87511	0.929407	0.36482	0.746784	-4.69028	NO
Gm14124	0.665646	-0.656115	1.90985	0.0720121	0.505829	-4.00637	NO
Fmnl2	0.664965	4.92237	1.75999	0.0951747	0.537671	-4.78769	NO
Gng2	0.664903	3.46148	1.16188	0.260266	0.68217	-5.34068	NO
Il18	0.664605	0.925378	2.08656	0.0512349	0.468483	-3.80815	NO
Prr23a3	0.664186	-4.88635	0.964532	0.347398	0.740216	-4.65853	NO
Rnase12	0.664033	-4.65619	0.867372	0.39701	0.768677	-4.68493	NO
Jam3	0.663492	1.25207	1.7993	0.0885433	0.529038	-4.20632	NO
Tenm1	0.663121	-3.02675	0.597612	0.557448	0.852192	-4.87268	NO
C1rl	0.662806	4.66313	2.22485	0.0389441	0.445132	-4.02312	NO
Rbfox3	0.661821	-2.51459	0.907314	0.376076	0.754643	-4.75452	NO
Cks1brt	0.660568	-2.08863	1.68384	0.109255	0.552202	-4.2493	NO
Olfr372	0.659994	-3.50202	0.710637	0.486301	0.820261	-4.78635	NO
Emilin1	0.659764	2.00654	1.37143	0.186884	0.627413	-4.83469	NO
Vmn1r4	0.659738	-5.02316	0.755722	0.459468	0.804779	-4.71358	NO
Ccl24	0.659674	-0.313639	1.58081	0.131112	0.581468	-4.35111	NO
Cdh5	0.659378	4.75831	3.24167	0.00447008	0.334147	-2.05555	NO
Olfr1459	0.658802	-0.262602	1.78119	0.0915468	0.530724	-4.14703	NO
Olfr776	0.658118	-4.43588	0.760522	0.456665	0.803378	-4.73146	NO
Pate10	0.65776	-5.32216	0.813209	0.42659	0.784135	-4.68485	NO
Ddx43	0.657756	-1.66304	1.26272	0.2226	0.651471	-4.5826	NO
Spats2l	0.657727	2.93778	1.96391	0.0649723	0.492669	-4.21798	NO
Odf3b	0.65727	-3.32015	0.606051	0.551952	0.8487	-4.82564	NO
P2rx1	0.657136	-3.70774	0.595883	0.558579	0.852499	-4.83115	NO
Prdx6b	0.656595	-3.44583	1.34279	0.195819	0.635461	-4.4965	NO
Chst7	0.656576	-0.0973161	1.62652	0.120997	0.563908	-4.32972	NO
Zfp458	0.655977	1.31472	2.74379	0.0132403	0.377275	-2.80978	NO
Gm21761	0.65593	-4.66137	0.731273	0.473906	0.813913	-4.71255	NO
Apln	0.655886	4.04409	2.41529	0.0264286	0.411135	-3.58244	NO
Pdzd3	0.655085	0.0110473	2.13219	0.0468352	0.462223	-3.73036	NO
Efemp2	0.655059	4.97952	1.701	0.105934	0.548337	-4.90413	NO
Tgfbr3l	0.654419	1.22101	1.93081	0.0692066	0.498506	-4.03131	NO
Tmem129	0.652869	2.59341	3.54736	0.00226427	0.334147	-1.33833	NO
Cd101	0.65236	-2.53385	0.829845	0.417359	0.78011	-4.7912	NO
Pcdh12	0.652275	1.2831	2.08664	0.0512265	0.468483	-3.80782	NO
Olfr713	0.652033	-1.25143	1.31773	0.203913	0.642367	-4.55788	NO
Ccdc9b	0.651762	1.56667	1.4105	0.175224	0.615946	-4.69422	NO
B3galt5	0.651455	4.08914	1.13634	0.27053	0.689989	-5.47819	NO
Zic5	0.651193	-2.44801	1.21367	0.240361	0.666561	-4.58639	NO
Gm10037	0.650633	-3.06529	0.982868	0.338535	0.73524	-4.71994	NO
Cd69	0.650509	-0.871731	1.11261	0.280331	0.696145	-4.71829	NO
Sit1	0.649997	-4.7516	0.693402	0.496796	0.823791	-4.75779	NO
Tnfrsf25	0.64988	0.63164	1.86264	0.0787052	0.516443	-4.08511	NO
Necab3	0.649393	-1.19317	1.33708	0.197639	0.637039	-4.54803	NO
Il1f10	0.64929	-4.18196	0.681361	0.504206	0.828355	-4.77094	NO
Megf11	0.649204	0.500658	1.67652	0.110698	0.555713	-4.29421	NO
Pcsk1	0.648997	-3.41037	0.678089	0.50623	0.829479	-4.78448	NO
Syde1	0.648963	2.14449	2.12255	0.0477345	0.463646	-3.82657	NO
Lif	0.648672	1.14488	1.40951	0.175511	0.615946	-4.67861	NO
Dgkh	0.648602	1.63	2.84604	0.0106268	0.355509	-2.62568	NO
Ubap1l	0.647617	-3.1628	0.957324	0.350926	0.741617	-4.69318	NO
Olfr803	0.646669	-2.41075	0.842162	0.410608	0.775364	-4.78157	NO
Adamts6	0.646352	0.224924	1.31311	0.205431	0.643427	-4.66187	NO
Mroh7	0.646328	-3.00917	0.788985	0.44026	0.792669	-4.81912	NO
Naalad2	0.646245	1.17215	1.70726	0.104745	0.547519	-4.31775	NO
Tgfbr3	0.645814	4.89095	2.89399	0.00957953	0.352965	-2.76574	NO
Olfr670	0.645375	-4.82799	0.777661	0.446742	0.797344	-4.70249	NO
Vtn	0.645016	1.15765	2.69385	0.0147305	0.38799	-2.89315	NO
Akr1c18	0.645015	-3.24742	0.492358	0.628342	0.883448	-4.84794	NO
Gm12886	0.644848	-2.73915	0.822125	0.421627	0.781807	-4.75437	NO
Tbx6	0.644021	1.00241	1.83705	0.0825588	0.522246	-4.12868	NO
Pspn	0.643568	-1.03468	1.96348	0.0650262	0.49268	-3.95585	NO
Fmo4	0.643154	-4.3758	0.819755	0.422943	0.782453	-4.71588	NO
Vmn1r210	0.643014	-3.45227	0.887521	0.386356	0.761683	-4.72652	NO
Neil2	0.642502	0.57983	1.46114	0.160996	0.604825	-4.56246	NO
Napsa	0.641955	-0.209101	1.46281	0.160544	0.604154	-4.48364	NO
Tph2	0.641596	-5.17641	0.802046	0.432856	0.787653	-4.69276	NO
Wif1	0.641545	-4.01436	0.439041	0.66579	0.896994	-4.83196	NO
Olfr714	0.641533	-1.32648	1.83408	0.0830161	0.523401	-4.10395	NO
Ppp1r3e	0.640593	-1.17783	1.97956	0.0630529	0.488168	-3.9383	NO
Slc4a8	0.640378	-0.59264	1.77658	0.0923252	0.533474	-4.14836	NO
Klhl34	0.639917	-1.84442	0.630751	0.53603	0.844299	-4.88947	NO
Vill	0.638697	4.58962	2.28082	0.0347899	0.435274	-3.90049	NO
Hes3	0.638666	-5.08714	0.696225	0.495068	0.823001	-4.72056	NO
Crim1	0.637639	3.01049	1.86388	0.0785226	0.516443	-4.34223	NO
Cfap70	0.637594	-0.228035	1.78878	0.0902776	0.529457	-4.13858	NO
Olfr1410	0.637348	-0.77328	1.54107	0.140475	0.587211	-4.37295	NO
Nmbr	0.636477	-4.47611	0.823908	0.420639	0.781186	-4.70677	NO
Vmn1r78	0.636436	-1.15683	1.47068	0.158423	0.603029	-4.42835	NO
Sox7	0.635602	1.16385	2.53161	0.0207523	0.38799	-3.14256	NO
Sparc	0.63511	7.79431	1.63978	0.118189	0.561873	-4.99751	NO
Tmem233	0.63502	-4.03594	0.390704	0.700543	0.910957	-4.87443	NO
Mfsd2a	0.634984	-0.940443	0.699871	0.492841	0.822178	-4.96288	NO
Fgd5	0.634609	1.55442	2.43843	0.0251946	0.407151	-3.28684	NO
Bhmt	0.634469	-3.14653	1.29631	0.211035	0.646952	-4.52778	NO
Ak1	0.634432	6.54423	1.4707	0.15842	0.603029	-5.27159	NO
Dnd1	0.633428	-0.802691	0.526215	0.605081	0.873777	-5.11072	NO
Pira2	0.633284	-2.48304	0.559493	0.582633	0.863701	-4.84533	NO
Gucy2g	0.632911	-0.336566	0.938335	0.360337	0.744995	-4.93129	NO
Klk6	0.632907	-3.21594	0.507523	0.617872	0.878458	-4.88221	NO
Sec1	0.631746	-4.93349	0.916476	0.37138	0.75287	-4.66761	NO
Gm12569	0.631593	-3.57406	0.777797	0.446664	0.797305	-4.75279	NO
Irx4	0.631281	-3.89797	0.721396	0.479815	0.817418	-4.74336	NO
Aire	0.631022	-0.161756	1.50658	0.149048	0.592716	-4.43724	NO
Pcdh19	0.630401	1.57136	1.5538	0.137417	0.586608	-4.537	NO
Zfp273	0.630385	0.0547359	2.1084	0.0490842	0.465372	-3.75752	NO
Mybpc3	0.628833	-4.19184	0.825902	0.419535	0.780433	-4.70939	NO
Tmem30c	0.628797	-0.0407609	2.09242	0.0506491	0.468483	-3.78097	NO
Gm18336	0.628125	-5.14848	0.728756	0.475408	0.814718	-4.72106	NO
Tnc	0.627776	4.26484	1.54225	0.14019	0.587083	-5.08852	NO
Olfr1170	0.626823	-2.78979	0.802429	0.43264	0.787653	-4.79719	NO
Slc2a13	0.626778	-1.53806	1.00417	0.328438	0.728907	-4.75431	NO
Nkd2	0.626753	3.76578	1.79762	0.0888189	0.529038	-4.54856	NO
Srrm3	0.626635	-4.80178	0.732951	0.472907	0.812789	-4.71488	NO
Celsr3	0.62632	-2.4313	0.885729	0.387296	0.76258	-4.77585	NO
Tnfaip8l3	0.626117	-4.76123	0.79088	0.439181	0.792035	-4.70812	NO
Gm14444	0.625727	-2.54302	0.977693	0.34102	0.736703	-4.73116	NO
Olfr1281	0.625508	-4.81263	0.758862	0.457634	0.803982	-4.71629	NO
Ephb2	0.62548	0.137099	1.71064	0.104108	0.547292	-4.24267	NO
Tmem45b	0.624515	-1.78318	1.04136	0.311321	0.720041	-4.69865	NO
Sult6b1	0.624161	-1.20878	1.42301	0.171618	0.61287	-4.46924	NO
Il10	0.62404	-3.93725	0.749579	0.463071	0.805961	-4.77303	NO
Onecut3	0.623558	-0.842591	1.79612	0.0890642	0.529038	-4.12893	NO
Galnt5	0.623512	-2.34818	0.746781	0.464717	0.806744	-4.81901	NO
Spon1	0.622802	2.94871	1.19395	0.247801	0.671789	-5.20487	NO
Neurod6	0.622561	-3.69764	0.855102	0.403591	0.773118	-4.71509	NO
Lhx9	0.621204	-3.22852	1.27547	0.218153	0.649556	-4.5383	NO
Mfsd2b	0.620886	-0.990592	1.28095	0.216266	0.649526	-4.59803	NO
Jag2	0.619819	1.99141	2.69064	0.0148315	0.38799	-2.8847	NO
Adamts13	0.619685	-1.73806	1.43589	0.167969	0.610114	-4.44679	NO
Olfr1048	0.619588	-1.19518	1.62309	0.121732	0.565221	-4.29533	NO
Cyp11a1	0.619547	-4.33389	0.790761	0.439248	0.792057	-4.73282	NO
Galnt2	0.619416	6.11151	4.00427	0.00081367	0.295362	-0.51487	NO
Cables1	0.619198	3.33504	2.68406	0.0150405	0.38799	-2.98634	NO
Olfr1477	0.618708	-2.19884	1.27942	0.21679	0.649556	-4.55835	NO
St3gal6	0.618356	1.13946	1.9923	0.0615276	0.486131	-3.94239	NO
Ecm1	0.618325	3.63246	2.53916	0.0204268	0.38799	-3.33195	NO
Tmem74b	0.617986	-1.04163	0.901095	0.379287	0.756837	-4.86909	NO
Bhlhe41	0.617905	4.62689	1.11325	0.280061	0.696145	-5.61499	NO
Bmp10	0.616299	-4.4421	0.624244	0.5402	0.845788	-4.74681	NO
F2rl3	0.616223	-1.09914	1.3642	0.189109	0.629478	-4.52928	NO
Fign	0.616165	-0.447591	1.0495	0.307659	0.717104	-4.81684	NO
P2ry10	0.615676	-1.32998	0.96908	0.345185	0.738995	-4.76878	NO
Cd209e	0.615589	-2.84284	0.684942	0.501995	0.827168	-4.84978	NO
Pnmal2	0.615373	-0.753118	0.749232	0.463275	0.806119	-5.041	NO
Gsto2	0.615304	0.0592565	1.4603	0.161224	0.604942	-4.52976	NO
Meis2	0.615271	-0.935883	1.19584	0.247078	0.671765	-4.66043	NO
Zfp354b	0.615191	0.38878	1.88486	0.0754904	0.508913	-4.04241	NO
Gm5737	0.61509	-4.77839	0.74962	0.463046	0.805961	-4.72418	NO
Matn4	0.614714	-1.96371	0.789245	0.440111	0.792669	-4.88103	NO
Gm16427	0.614472	-4.50699	0.811555	0.427515	0.784406	-4.6978	NO
Zfp965	0.614344	-1.44244	0.953449	0.352832	0.741619	-4.78717	NO
Olfr1348	0.614296	-1.7558	1.30987	0.206505	0.645044	-4.53995	NO
Olfr374	0.613506	1.47562	2.92877	0.00888303	0.343598	-2.50747	NO
Olfr554	0.613336	-3.87255	1.02441	0.319043	0.723244	-4.65607	NO
Gm10203	0.613276	-3.50393	1.05862	0.303598	0.713259	-4.64605	NO
Rspo1	0.612913	-2.68058	0.872192	0.394444	0.766643	-4.75146	NO
Agtrap	0.612787	3.87458	1.46853	0.159002	0.603029	-5.08815	NO
Olfr1020	0.612743	-2.12557	1.10549	0.283321	0.697893	-4.66048	NO
Olfr224	0.611938	-2.09288	1.51944	0.145801	0.590646	-4.38043	NO
Vmn1r15	0.611511	-2.62988	1.30708	0.20743	0.64512	-4.52499	NO
Synpo2	0.610756	1.9395	1.56532	0.134698	0.585699	-4.59324	NO
Kcna2	0.610573	0.67916	1.28845	0.213698	0.648186	-4.72291	NO
Cd5	0.6104	-1.91764	0.671985	0.510019	0.830733	-4.88384	NO
Taf9b	0.610269	1.8868	1.35999	0.190411	0.630856	-4.81103	NO
Fzd4	0.609971	3.73778	3.09931	0.00611876	0.334147	-2.22992	NO
Gm5134	0.609525	-4.40528	0.828844	0.417911	0.780222	-4.71572	NO
Lhfpl5	0.609137	-1.62407	1.36773	0.188019	0.62852	-4.50287	NO
Tspyl3	0.608915	0.403086	1.49585	0.151802	0.595307	-4.50283	NO
Aldh1a1	0.608434	0.0176074	1.19754	0.246432	0.670859	-4.78694	NO
Cacna1c	0.608415	0.792176	2.23541	0.0381271	0.440977	-3.58418	NO
Adam19	0.608298	2.69966	1.89431	0.0741572	0.5075	-4.2318	NO
Ldlrad1	0.607944	-3.6884	0.877858	0.391442	0.76536	-4.71289	NO
Cyp46a1	0.607529	3.08978	2.37954	0.0284469	0.417356	-3.49016	NO
Gm2004	0.606755	-4.44008	0.979973	0.339924	0.736277	-4.6434	NO
Il17rd	0.606614	2.67572	1.5853	0.130089	0.579543	-4.66496	NO
Hif3a	0.606415	-1.02062	1.20576	0.243324	0.668575	-4.65427	NO
Vash1	0.604844	1.1907	1.8505	0.0805124	0.518927	-4.12146	NO
Gm21119	0.604688	-3.52541	0.440875	0.664486	0.896694	-4.86851	NO
Olfr1490	0.604309	-3.48389	0.988394	0.335895	0.734527	-4.68506	NO
Slc16a1	0.604182	2.87105	1.03253	0.315327	0.722376	-5.36773	NO
Hist1h1e	0.603692	1.02299	1.71689	0.102938	0.546006	-4.26636	NO
Ebf3	0.60347	-0.211522	1.29787	0.210512	0.646124	-4.64248	NO
Ppp1r1c	0.603067	-4.32723	0.81475	0.425729	0.784135	-4.70531	NO
Gimap5	0.602472	-0.385481	1.49666	0.151591	0.59514	-4.43858	NO
Gm5868	0.602399	-3.14675	1.03219	0.315479	0.722376	-4.65412	NO
Car15	0.600736	1.37496	3.05096	0.00680353	0.334147	-2.30757	NO
Ankrd34c	0.600606	-4.08657	1.04752	0.308546	0.717629	-4.62955	NO
Olfr1258	0.600263	-2.07763	1.02802	0.317385	0.722376	-4.70077	NO
Tnfrsf9	0.600032	-0.891019	1.00582	0.327663	0.727898	-4.81521	NO
Lsg1	0.599833	2.38235	2.12872	0.047157	0.463291	-3.83643	NO
Slc4a4	0.599729	1.46869	0.798114	0.435076	0.78977	-5.23427	NO
Gnat1	0.599103	-5.03853	0.812791	0.426824	0.784135	-4.70163	NO
Bend7	0.598895	1.32087	1.65094	0.115869	0.560727	-4.3503	NO
Cxcl1	0.598624	1.11691	1.17605	0.254704	0.677789	-4.95279	NO
Sgk2	0.598561	-1.7763	1.22118	0.237575	0.664824	-4.61026	NO
Pappa	0.598287	-1.9052	0.60815	0.550589	0.848512	-4.93437	NO
Eif5a2	0.598191	1.84943	2.32755	0.0316395	0.427896	-3.47422	NO
Cpe	0.597638	8.21535	0.995797	0.332381	0.732332	-5.76757	NO
Zfp966	0.597547	0.746242	1.70658	0.104873	0.547519	-4.27252	NO
H2-Aa	0.596986	6.28661	0.90453	0.377511	0.755609	-5.90823	NO
Tmem88b	0.596973	1.07637	3.52936	0.00235717	0.334147	-1.58162	NO
Hist1h2be	0.596407	1.72411	1.66781	0.112435	0.557804	-4.40006	NO
Mterf1b	0.596389	1.64709	3.35406	0.00348383	0.334147	-1.76191	NO
Tlcd2	0.596297	0.669536	0.779173	0.445873	0.796697	-5.1735	NO
Tex9	0.596048	2.81418	2.65072	0.0161449	0.38799	-2.9885	NO
Ccr2	0.595934	2.53186	1.11496	0.279348	0.695267	-5.17023	NO
Clca3a1	0.595522	4.03831	1.25082	0.226814	0.655518	-5.40528	NO
Tmem151b	0.595458	-2.84271	0.845234	0.408935	0.775062	-4.75014	NO
Als2cr12	0.595327	-3.33683	0.574203	0.572847	0.85936	-4.82209	NO
Col6a2	0.594675	4.97527	1.2081	0.242444	0.66776	-5.54798	NO
Btnl4	0.594025	-3.59564	0.466415	0.646442	0.890155	-4.81913	NO
Vmn1r57	0.59398	-3.41291	0.936596	0.361207	0.745206	-4.70412	NO
Pamr1	0.593051	0.332132	0.906594	0.376447	0.754643	-5.06605	NO
Gja4	0.593035	1.29722	2.08732	0.0511582	0.468483	-3.81816	NO
Gm12248	0.592944	-0.943816	0.821467	0.421992	0.782058	-4.90723	NO
Olfr1437	0.592862	-0.853129	1.83283	0.0832087	0.524015	-4.08996	NO
Thbs1	0.592851	8.92397	1.46733	0.159323	0.603029	-5.18358	NO
Dennd2a	0.592377	0.925362	1.36076	0.190175	0.630516	-4.69538	NO
Togaram2	0.592151	-3.95124	0.649657	0.524014	0.83834	-4.77763	NO
Ccr4	0.591813	-2.54826	0.782592	0.443913	0.795673	-4.82187	NO
Gm29776	0.591645	-3.24306	0.836457	0.413726	0.777115	-4.76831	NO
Galr3	0.59129	-2.85917	0.942711	0.358153	0.74378	-4.70776	NO
Bco1	0.590869	-1.14711	1.2458	0.228609	0.657364	-4.63961	NO
Gstt1	0.590663	5.53236	1.89595	0.0739291	0.507326	-4.6367	NO
Slc1a3	0.590522	-0.146903	0.829152	0.417741	0.780221	-5.06944	NO
Olfr1087	0.59038	-3.14501	0.702867	0.491016	0.82128	-4.81079	NO
Gadd45a	0.590274	4.21913	1.77174	0.0931484	0.534093	-4.70535	NO
Tacr1	0.589192	-0.20028	1.43362	0.168607	0.610114	-4.51724	NO
Dars2	0.588834	2.8435	3.11955	0.00585241	0.334147	-2.1367	NO
Gda	0.588489	4.87016	2.15214	0.0450224	0.459187	-4.15998	NO
Poln	0.588409	-0.625028	1.64371	0.117369	0.561083	-4.29632	NO
Rskr	0.588315	-1.93457	1.02928	0.316809	0.722376	-4.74459	NO
Grap	0.588042	1.19806	2.05342	0.0546611	0.470634	-3.85446	NO
Sfxn4	0.58802	1.38964	1.89026	0.0747259	0.508494	-4.11638	NO
Gm49394	0.587996	-5.31134	0.611033	0.54872	0.847539	-4.73242	NO
St6gal1	0.587845	3.93516	0.926559	0.366258	0.747889	-5.66609	NO
Qrfpr	0.587541	-3.2796	1.14104	0.268619	0.688547	-4.61213	NO
Zbtb49	0.587086	2.46289	2.57755	0.0188444	0.38799	-3.08111	NO
Cyp11b1	0.586949	-3.98338	0.716144	0.482974	0.818875	-4.76583	NO
Mttp	0.586585	2.1559	1.89911	0.0734899	0.507212	-4.14238	NO
Pi15	0.58649	1.15125	2.41478	0.0264565	0.411135	-3.32206	NO
Pecam1	0.585914	4.93512	3.08134	0.00636511	0.334147	-2.39535	NO
Bcl6b	0.58575	2.07551	2.34642	0.030444	0.424209	-3.45587	NO
Cyp2c29	0.585323	-4.87312	0.675072	0.508101	0.830518	-4.72923	NO
Adcy7	0.585315	4.38762	1.47535	0.157179	0.603029	-5.14314	NO
Cadm2	0.585286	-2.92283	1.1953	0.247285	0.671789	-4.59051	NO
Slc23a3	0.585266	-0.642155	1.09426	0.288086	0.702443	-4.76069	NO
Olfr558	0.584453	1.03255	1.76391	0.0944949	0.535749	-4.24364	NO
Olfr1160	0.584452	-0.376844	1.85706	0.079532	0.516658	-4.06186	NO
Mmp11	0.58422	1.62208	1.27699	0.21763	0.649556	-4.8724	NO
Olfr1352	0.584142	-0.981111	1.74174	0.0983971	0.539513	-4.18348	NO
Sycp2	0.583882	-5.07498	0.684624	0.502192	0.827363	-4.71594	NO
Peli3	0.583692	3.02712	3.6426	0.00182989	0.322579	-1.14366	NO
Gm8126	0.58316	-4.98745	0.686165	0.501242	0.826839	-4.72662	NO
Sez6l2	0.582467	1.65151	1.86308	0.0786407	0.516443	-4.14017	NO
Olfr107	0.581783	-0.917165	1.39076	0.181039	0.621627	-4.51207	NO
Tstd1	0.581679	-0.226538	2.04767	0.0552766	0.471539	-3.8361	NO
Ret	0.581593	-0.879769	1.28746	0.214035	0.648276	-4.61698	NO
Olfr1245	0.581212	-2.1702	1.53067	0.143017	0.587968	-4.37191	NO
Mroh6	0.580925	-2.43285	0.764949	0.454089	0.801764	-4.82515	NO
Muc5b	0.580653	-4.36277	0.715008	0.483659	0.818875	-4.71463	NO
Ctla2a	0.580123	2.77538	1.93307	0.0689102	0.498506	-4.18715	NO
Vsx2	0.580096	-0.155056	1.86244	0.0787349	0.516443	-4.05581	NO
Gpr149	0.578965	-4.24538	0.718326	0.48166	0.81798	-4.73612	NO
Esm1	0.578635	4.32953	2.03161	0.0570279	0.479128	-4.29111	NO
Tcf24	0.577724	-1.35127	0.857969	0.402047	0.772924	-4.86008	NO
Obp2b	0.577516	-4.29942	0.734608	0.471921	0.811982	-4.74374	NO
Zfp781	0.577307	0.715992	1.29464	0.211601	0.647162	-4.77057	NO
Thbs2	0.577295	3.91573	0.92623	0.366424	0.748121	-5.70626	NO
Gm21748	0.577107	-1.79345	1.33878	0.197095	0.636027	-4.51987	NO
Cd74	0.576561	7.23153	0.850373	0.406146	0.774984	-5.93788	NO
Raph1	0.576443	6.3922	2.29775	0.0336166	0.430159	-3.95967	NO
2020-03-01	0.576107	-3.02812	1.02044	0.32087	0.72426	-4.67516	NO
Gpr176	0.576059	0.594968	1.02405	0.319204	0.723244	-4.9752	NO
Zfp831	0.57539	-2.3429	1.14591	0.266649	0.687174	-4.62899	NO
Gpr142	0.575336	-4.20811	0.431175	0.671396	0.89921	-4.82484	NO
Cnbd2	0.575003	3.4551	1.12527	0.275071	0.69284	-5.40249	NO
Ip6k3	0.57497	-2.77042	0.832803	0.415732	0.779022	-4.81223	NO
Ppm1f	0.574767	6.0565	2.57272	0.0190371	0.38799	-3.44726	NO
Scn4b	0.574477	-2.71986	0.468053	0.645293	0.889957	-4.98587	NO
Ccn4	0.574166	2.32535	0.952857	0.353124	0.741619	-5.32198	NO
Icam5	0.573626	-1.23251	1.11378	0.279842	0.695859	-4.70245	NO
Cfap74	0.573197	-0.291245	1.4015	0.177858	0.617545	-4.52098	NO
Cd2	0.573177	-2.0687	0.582496	0.567367	0.857318	-4.90354	NO
Olfr1416	0.572698	-0.133021	1.53866	0.141061	0.587211	-4.40006	NO
Cyp4a31	0.571786	-4.04917	0.740964	0.468151	0.808773	-4.72173	NO
Slc12a3	0.571674	-1.03745	1.67322	0.111352	0.556914	-4.24976	NO
Higd1b	0.571624	0.563789	1.96005	0.0654543	0.49268	-3.96145	NO
Gem	0.571107	0.448769	1.33076	0.19967	0.637311	-4.66278	NO
Gm17455	0.570788	-1.55951	0.82654	0.419183	0.780433	-4.86381	NO
Wdr62	0.569847	2.90938	1.74584	0.0976665	0.53884	-4.43982	NO
Ces2b	0.569616	-0.815391	1.45206	0.163476	0.608184	-4.45734	NO
Olfr1463	0.569582	-2.51027	1.12921	0.273445	0.69238	-4.62586	NO
Zfp879	0.569455	0.306643	2.19773	0.0411176	0.449672	-3.63622	NO
Gm12253	0.569148	-1.9796	0.942918	0.35805	0.743764	-4.75261	NO
Lcp1	0.568836	8.41905	2.61215	0.0175186	0.38799	-3.32553	NO
Dlc1	0.568355	3.9748	1.54601	0.139282	0.586774	-4.97566	NO
Tbx2	0.568261	1.67555	1.75561	0.095941	0.538257	-4.29741	NO
Cyp24a1	0.568223	3.16248	1.24999	0.227108	0.655518	-5.1677	NO
Sybu	0.56808	1.36734	1.65537	0.114958	0.560727	-4.40933	NO
Lpar4	0.567944	-0.0138036	1.76435	0.0944193	0.535749	-4.17102	NO
Sh2d4b	0.567881	1.5752	1.94315	0.0676007	0.49561	-4.01714	NO
Col5a3	0.567355	4.03617	1.68636	0.108761	0.551876	-4.78503	NO
Plin1	0.567249	0.665784	0.881508	0.389515	0.764266	-5.03846	NO
Catsper2	0.566858	2.07439	2.95663	0.00836046	0.338169	-2.42926	NO
Trp53tg5	0.566664	-2.91371	0.830941	0.416756	0.779394	-4.76121	NO
Olfr653	0.566033	-3.38741	0.797373	0.435496	0.789871	-4.76317	NO
Celf4	0.565993	1.8299	1.33867	0.19713	0.636027	-4.85872	NO
Gja1	0.565873	4.06528	1.79453	0.0893254	0.529038	-4.65073	NO
Ctnnd2	0.565372	-2.56023	0.457966	0.652387	0.891725	-4.95059	NO
Styxl1	0.56537	-0.918667	1.54082	0.140537	0.587211	-4.3753	NO
Stmn3	0.565084	-4.98402	0.765176	0.453957	0.801764	-4.71438	NO
Pdgfc	0.565039	3.01487	1.95121	0.0665692	0.492796	-4.16347	NO
Prr33	0.564995	-0.395232	0.758484	0.457854	0.803999	-5.03465	NO
Tie1	0.564873	3.36636	2.54102	0.0203474	0.38799	-3.25946	NO
Amdhd2	0.564297	2.74134	1.17998	0.253174	0.676857	-5.19317	NO
Ccn2	0.564291	5.251	0.938272	0.360368	0.744995	-5.85566	NO
Klra5	0.563643	-3.97732	0.52482	0.606031	0.874218	-4.8005	NO
Lcn2	0.563584	11.9098	1.75769	0.0955763	0.538257	-4.62828	NO
Abcg4	0.563095	-1.65578	0.498148	0.624334	0.881402	-4.96128	NO
Oat	0.562984	5.97481	2.07136	0.0527813	0.468483	-4.35616	NO
Gm13889	0.562959	1.20596	1.16462	0.259185	0.682023	-4.92233	NO
Osr2	0.562684	-3.59947	0.483754	0.634319	0.885191	-4.85441	NO
Pcdha12	0.562457	-5.35507	0.709522	0.486976	0.82051	-4.72578	NO
Nipal1	0.56237	0.707391	1.15415	0.263341	0.683682	-4.86766	NO
Mgam	0.561239	2.125	1.47271	0.157881	0.603029	-4.72922	NO
Stat4	0.560419	-1.58114	0.938603	0.360202	0.744995	-4.78491	NO
Cst6	0.560282	2.12586	1.36377	0.189239	0.629478	-4.88401	NO
Mageh1	0.560145	1.85454	1.0957	0.287473	0.701561	-5.14061	NO
Tmem220	0.560046	1.53147	2.37151	0.0289199	0.417406	-3.39528	NO
Gm11559	0.55995	-3.45167	1.11943	0.277487	0.694636	-4.62166	NO
Ednra	0.559327	2.27324	1.46176	0.160827	0.604736	-4.76911	NO
Cdh8	0.559167	-5.35859	0.677137	0.50682	0.829548	-4.72354	NO
Colec11	0.558708	-2.56183	1.07426	0.296716	0.70824	-4.68489	NO
Plscr2	0.558379	4.50486	1.2808	0.216318	0.649526	-5.41169	NO
Fasl	0.558361	-2.63959	0.621542	0.541937	0.845788	-4.83158	NO
Slc22a15	0.557564	2.17057	2.69289	0.0147603	0.38799	-2.88294	NO
Dzip1l	0.55725	-0.247515	1.14405	0.267399	0.688055	-4.77381	NO
Sobp	0.556115	0.266562	1.47931	0.156127	0.601606	-4.50461	NO
Adm	0.555874	3.26624	1.30344	0.208643	0.64563	-5.14942	NO
Arid5a	0.555834	4.1722	2.73015	0.0136323	0.381564	-3.01136	NO
Il18rap	0.554963	-1.06171	0.709763	0.486829	0.82051	-4.95388	NO
Angptl3	0.553991	-3.71429	0.551188	0.588196	0.866978	-4.82536	NO
Banp	0.553581	4.92328	3.25027	0.00438579	0.334147	-2.06436	NO
Spata46	0.553571	-0.642528	1.62866	0.12054	0.563908	-4.29893	NO
Cldn9	0.553349	-4.37299	0.709382	0.48706	0.82051	-4.74274	NO
Car4	0.553108	-5.02865	0.782608	0.443903	0.795673	-4.69723	NO
Gfra2	0.552883	0.848103	1.62874	0.120522	0.563908	-4.37184	NO
Zfp456	0.552717	1.80467	2.57862	0.0188019	0.38799	-3.068	NO
Fnip2	0.552491	4.32621	4.28547	0.000433748	0.274532	0.128669	NO
Sox21	0.552294	-3.5789	0.575249	0.572154	0.85905	-4.82752	NO
Ceacam2	0.552241	-1.65273	0.954491	0.352319	0.741619	-4.78199	NO
Ctrl	0.552101	-1.59753	1.00953	0.325933	0.727009	-4.75789	NO
Adra1b	0.551542	-3.38636	1.28008	0.216564	0.649556	-4.53115	NO
Ryr2	0.551376	-3.71177	0.623444	0.540714	0.845788	-4.79247	NO
Smpd5	0.550924	-1.04266	1.03096	0.316042	0.722376	-4.77172	NO
Olfr1340	0.550802	-3.45351	0.711613	0.48571	0.820133	-4.79018	NO
Cd300c	0.550764	-4.98986	0.776735	0.447275	0.798022	-4.7174	NO
Gata4	0.550521	-2.02649	1.06757	0.299644	0.711158	-4.69301	NO
P4ha2	0.549931	2.0823	1.07648	0.29575	0.707372	-5.17034	NO
Galnt17	0.549919	0.402197	1.28036	0.216468	0.649556	-4.73569	NO
Vmn1r208	0.54959	-0.181314	1.81767	0.0855847	0.5286	-4.10681	NO
Wasf3	0.549522	0.143695	0.873631	0.39368	0.766643	-5.07212	NO
Krt87	0.549434	-1.77223	0.936908	0.361051	0.745102	-4.79157	NO
Chil6	0.548616	-0.97515	1.08581	0.291709	0.70425	-4.77071	NO
Tek	0.548439	1.26876	1.53409	0.142175	0.587348	-4.54705	NO
Thy1	0.548398	3.33417	1.15802	0.261798	0.683109	-5.33692	NO
Stk32c	0.548287	-1.64088	1.51108	0.147904	0.59122	-4.38925	NO
Pla2g7	0.548277	4.97311	1.08838	0.290604	0.703308	-5.68904	NO
Sncg	0.548136	0.167689	0.864679	0.398448	0.770263	-5.06652	NO
ccdc198	0.547442	-5.06097	0.639537	0.530427	0.842318	-4.73236	NO
Olfr1341	0.546889	-0.886676	1.51186	0.147707	0.59122	-4.40821	NO
Cntn4	0.546842	-3.62586	0.679853	0.505138	0.828745	-4.7834	NO
Zfp605	0.546323	2.71196	1.20372	0.244094	0.669179	-5.14081	NO
Rag1	0.546091	-3.61973	0.535158	0.599007	0.870578	-4.80196	NO
Mrc1	0.545776	3.94094	1.22502	0.236157	0.663742	-5.36324	NO
Olfr796	0.545309	-2.19153	1.1988	0.245954	0.670772	-4.60075	NO
Slc13a3	0.545085	0.0188	1.37618	0.185433	0.625758	-4.59235	NO
Ppm1e	0.544962	-2.57714	0.759081	0.457506	0.803982	-4.80758	NO
Pnoc	0.54492	-1.88062	0.990875	0.334715	0.734089	-4.74639	NO
Fryl	0.544783	5.21954	2.95416	0.00840554	0.338914	-2.66416	NO
Zfp455	0.54381	1.11815	2.16741	0.043678	0.456403	-3.68641	NO
Tns1	0.543621	4.47899	2.06894	0.0530311	0.468483	-4.24381	NO
Pcsk6	0.542452	2.80729	1.31498	0.204817	0.643353	-5.0067	NO
F12	0.541774	-4.11675	0.626403	0.538814	0.845394	-4.77863	NO
Acta2	0.541438	4.64592	1.13305	0.271873	0.69113	-5.60338	NO
Theg	0.541434	-4.9783	0.770942	0.450617	0.800398	-4.72172	NO
Fam20c	0.541018	1.92244	1.45083	0.163813	0.608708	-4.72341	NO
Glul	0.540775	5.38083	1.34277	0.195824	0.635461	-5.41421	NO
Tslp	0.54057	-3.68883	0.439156	0.665708	0.896994	-4.81571	NO
Srgap1	0.540099	0.640473	1.59128	0.128734	0.577648	-4.41257	NO
S1pr3	0.540081	2.25761	1.88997	0.0747668	0.508494	-4.17746	NO
Sirpb1a	0.539701	-3.26664	0.455491	0.654134	0.892327	-4.87151	NO
Gm3839	0.539091	-0.353253	1.69748	0.106608	0.549615	-4.24001	NO
Pebp4	0.538534	-4.4543	0.618571	0.54385	0.846638	-4.77847	NO
Dnah7a	0.538478	-4.19465	0.839874	0.411857	0.776038	-4.71876	NO
Cxcr1	0.538426	-4.42771	0.413184	0.68429	0.903772	-4.83177	NO
Sema6d	0.538278	4.18821	2.68174	0.0151151	0.38799	-3.10507	NO
Pklr	0.538257	-4.67467	0.592064	0.561079	0.853404	-4.76704	NO
Col6a4	0.538129	-4.96297	0.740153	0.468631	0.808878	-4.716	NO
Inhba	0.537785	1.3461	0.931147	0.363943	0.746176	-5.17688	NO
Armh2	0.537697	-4.72052	0.629446	0.536865	0.844301	-4.74348	NO
Igf2bp2	0.537466	-1.59221	1.03758	0.313028	0.72141	-4.74415	NO
Sh2d1a	0.537322	-3.31498	0.845174	0.408967	0.775062	-4.74404	NO
Pygm	0.537236	1.06614	0.507474	0.617906	0.878458	-5.4288	NO
Tex13b	0.53716	-2.07607	1.1443	0.267301	0.688055	-4.63915	NO
Xlr3a	0.536133	-4.715	0.506972	0.618251	0.878508	-4.77627	NO
Prob1	0.535498	1.7101	2.36275	0.0294434	0.417988	-3.40838	NO
Olfr1489	0.535368	1.11691	2.79022	0.0119851	0.366464	-2.74513	NO
Zfp808	0.535003	1.54593	1.1906	0.249082	0.67295	-4.93955	NO
Vmn1r197	0.534805	1.2171	2.98985	0.00777647	0.334147	-2.43134	NO
Mex3b	0.534473	1.3047	2.47893	0.0231642	0.397017	-3.22333	NO
Olfr1055	0.534236	-2.66425	0.850666	0.405987	0.774813	-4.79671	NO
Trnp1	0.533926	-2.86119	0.956967	0.351101	0.741619	-4.71291	NO
Zfp275	0.533721	0.620815	1.49634	0.151675	0.59514	-4.49913	NO
Ccdc96	0.533402	-1.12577	1.23488	0.232554	0.661439	-4.62842	NO
Hist1h3f	0.532935	-1.53923	0.796952	0.435734	0.789871	-4.8755	NO
Ccdc85a	0.532894	-1.54198	1.34507	0.195095	0.635461	-4.52515	NO
Vmn1r12	0.532594	-0.344738	1.53029	0.14311	0.587968	-4.40796	NO
Olfr1122	0.532482	0.161094	1.91269	0.0716265	0.504235	-4.00551	NO
Fam160b1	0.532084	4.77804	2.51288	0.0215811	0.389201	-3.47447	NO
C2	0.532042	1.36303	1.13705	0.27024	0.689989	-5.01125	NO
Lrrc74b	0.531823	-0.720492	1.79698	0.0889231	0.529038	-4.1267	NO
Klrb1f	0.531535	-4.01655	0.426769	0.674544	0.900447	-4.80338	NO
Dpep2	0.531071	-1.20974	0.932601	0.363212	0.746176	-4.86052	NO
Zfp953	0.5305	2.37276	2.52063	0.0212346	0.38799	-3.18157	NO
Olfr1369-ps1	0.530181	-0.479607	1.58819	0.129433	0.579091	-4.34161	NO
Gm5141	0.529721	2.63113	2.42928	0.025676	0.407822	-3.35551	NO
Clk2	0.528921	4.73248	3.28196	0.00408843	0.334147	-1.96686	NO
B3galt2	0.528769	-2.67648	0.80083	0.433542	0.788481	-4.77925	NO
Ust	0.528083	0.496655	0.968294	0.345567	0.738995	-5.00856	NO
Adam28	0.527415	-0.124398	1.83511	0.0828572	0.523198	-4.08748	NO
Zcwpw1	0.527387	2.29791	1.91121	0.0718268	0.505143	-4.16328	NO
B3galnt1	0.527091	1.486	2.01551	0.0588337	0.481236	-3.91793	NO
Olfr1387	0.52676	-3.68107	0.710109	0.48662	0.820501	-4.76583	NO
Olfr912	0.526475	-0.483392	1.92909	0.0694324	0.498708	-3.98023	NO
Prkcg	0.526	1.03321	1.85701	0.0795386	0.516658	-4.09976	NO
Bambi	0.525643	3.01598	1.44279	0.166038	0.609864	-4.97683	NO
Prss53	0.525511	1.65461	1.58866	0.129327	0.578845	-4.54534	NO
Hhatl	0.525127	-1.47841	0.83117	0.41663	0.779289	-4.86366	NO
Fam129a	0.524778	2.85291	1.09272	0.288745	0.702924	-5.28123	NO
Arhgef15	0.524389	2.12873	2.42665	0.0258161	0.407822	-3.32711	NO
Prss50	0.52392	-3.82156	0.574334	0.57276	0.859322	-4.78771	NO
Vwa3a	0.523299	-4.32747	0.524992	0.605914	0.874218	-4.7993	NO
Olfr814	0.523081	-1.5381	1.16069	0.260739	0.682375	-4.66435	NO
Rrh	0.522949	-4.67166	0.596329	0.558287	0.852239	-4.75091	NO
Gm16181	0.522555	-0.0680951	1.79829	0.0887088	0.529038	-4.12924	NO
Thpo	0.522508	-1.84333	0.765561	0.453734	0.801764	-4.86892	NO
Flrt1	0.521866	-1.56819	1.27593	0.217995	0.649556	-4.57448	NO
C1qtnf5	0.521349	1.63928	1.02103	0.320599	0.723995	-5.13419	NO
Cdk6	0.521329	4.44105	2.58749	0.0184541	0.38799	-3.31224	NO
Clec4b1	0.52128	-3.40084	0.612059	0.548056	0.847376	-4.84526	NO
Eva1c	0.521267	0.00564965	0.97733	0.341195	0.736703	-4.94793	NO
Pigz	0.520125	0.179702	2.02465	0.0578018	0.480348	-3.86378	NO
Fam166a	0.52001	-2.50222	0.741165	0.468032	0.808773	-4.85218	NO
Cmtm1	0.519763	-3.58408	0.782243	0.444112	0.795673	-4.765	NO
Tacstd2	0.519708	3.48196	0.762876	0.455295	0.802138	-5.70078	NO
Gstt2	0.519564	3.54862	1.26913	0.220355	0.650613	-5.3124	NO
Tagap	0.519512	2.48321	2.50803	0.0218011	0.390188	-3.20851	NO
Tnnt1	0.519346	-3.23773	0.578789	0.569813	0.858249	-4.89258	NO
Olfr699	0.519171	-1.81494	1.33127	0.199506	0.637275	-4.5283	NO
Tigit	0.519102	-0.611336	1.51201	0.14767	0.59122	-4.4106	NO
Sbno2	0.519093	6.58273	2.8752	0.00997742	0.352965	-2.85846	NO
Foxp2	0.518868	-0.838896	1.44303	0.165973	0.609864	-4.4707	NO
Olfr691	0.518562	-0.367849	1.45809	0.161827	0.606079	-4.47854	NO
Pkd1	0.51847	5.01349	4.53967	0.000246332	0.274532	0.640666	NO
Pdcd1lg2	0.518294	-4.20689	0.599181	0.556424	0.85114	-4.76105	NO
Gm4969	0.517657	-3.79227	0.785632	0.442173	0.794498	-4.74575	NO
Fam13a	0.517495	5.98303	2.72473	0.0137912	0.381564	-3.15321	NO
Pgf	0.517353	5.37779	1.06485	0.300841	0.711969	-5.7325	NO
Ffar2	0.516707	-2.67461	0.579333	0.569453	0.85809	-4.8462	NO
N4bp2l1	0.515936	3.34382	2.54842	0.0200341	0.38799	-3.23314	NO
Cox6b2	0.51563	-2.25788	0.606836	0.551442	0.84867	-4.95424	NO
Kynu	0.515451	-1.14466	0.667304	0.512936	0.832278	-4.94187	NO
Foxd2	0.515374	0.409169	1.85088	0.0804557	0.518912	-4.09293	NO
Pros1	0.515371	6.22108	1.66025	0.113963	0.5602	-5.00972	NO
Samd3	0.514532	-2.71229	0.562689	0.5805	0.862887	-4.85338	NO
Plpp3	0.514504	6.45979	2.30771	0.0329432	0.428201	-3.94079	NO
Zmat1	0.514494	2.22493	2.10772	0.0491499	0.465372	-3.85553	NO
Rad51ap2	0.513757	-3.9338	0.565592	0.578566	0.862325	-4.79763	NO
Olfr128	0.513699	-4.14657	0.623047	0.540969	0.845788	-4.79469	NO
Trpv4	0.513425	2.76055	0.748148	0.463912	0.806237	-5.6872	NO
Tmed6	0.513273	-4.76316	0.666865	0.513209	0.832436	-4.74425	NO
Gata6	0.513158	-2.58822	0.597835	0.557303	0.852192	-4.87857	NO
Btbd16	0.513137	-0.664604	1.67172	0.111652	0.556914	-4.25159	NO
Syna	0.512271	1.14284	1.64497	0.117105	0.561083	-4.37111	NO
Fpr1	0.512107	-2.13812	0.907569	0.375945	0.754643	-4.80521	NO
Siglece	0.511782	0.554203	2.28945	0.0341874	0.434853	-3.50809	NO
Tex15	0.511648	-1.18824	0.763765	0.454777	0.802109	-4.94037	NO
Gvin1	0.511291	3.73535	1.25269	0.226149	0.654846	-5.22491	NO
Gjb1	0.511074	5.48195	1.20394	0.244012	0.669179	-5.57237	NO
Wdr27	0.510978	-1.17811	1.10483	0.283601	0.698251	-4.69206	NO
Pde4a	0.510792	3.37268	1.76885	0.0936445	0.534741	-4.50515	NO
Ghr	0.510158	4.36074	1.53434	0.142116	0.587348	-5.06912	NO
Tnfsf13b	0.509509	-0.926296	0.911156	0.374102	0.754153	-4.84556	NO
Snurf	0.509469	-3.76857	0.464851	0.647541	0.890552	-4.88974	NO
Upp1	0.509233	1.60117	1.51367	0.147251	0.590883	-4.62562	NO
Gm49391	0.508984	0.474311	0.885189	0.387579	0.762926	-5.13532	NO
Gpat3	0.508961	-0.430664	0.957902	0.350642	0.741233	-4.89113	NO
Thsd7a	0.508949	-0.364578	1.37466	0.185895	0.625864	-4.55868	NO
Gnai1	0.508908	-1.44586	0.704023	0.490312	0.820879	-4.93938	NO
Apoc4	0.508797	-2.5337	0.730418	0.474416	0.814295	-4.85943	NO
Mroh2a	0.508638	3.09499	2.36695	0.0291911	0.417406	-3.52819	NO
Xylt1	0.508632	1.40065	2.51709	0.021392	0.38799	-3.16364	NO
Wnt9b	0.508527	-3.15454	0.534011	0.599785	0.870808	-4.89972	NO
Ugt2b35	0.508066	-4.49947	0.744586	0.466011	0.807901	-4.73387	NO
Gal3st2b	0.507865	-0.481581	1.10187	0.284851	0.699248	-4.76703	NO
C1qtnf2	0.507813	-0.674724	0.872079	0.394504	0.766643	-4.9498	NO
Cpne9	0.50759	-4.58804	0.383344	0.705897	0.913055	-4.76911	NO
Esam	0.507447	3.87318	2.53156	0.0207543	0.38799	-3.35798	NO
Pdgfa	0.50723	3.87022	1.54481	0.139572	0.586774	-4.95392	NO
C1qtnf9	0.507004	0.915823	1.27603	0.21796	0.649556	-4.75531	NO
Pomc	0.506948	-1.79235	0.988061	0.336054	0.734527	-4.75072	NO
Gk	0.505936	6.54298	2.07221	0.0526938	0.468483	-4.35527	NO
Espnl	0.50552	-0.132864	1.38513	0.182726	0.623769	-4.55245	NO
Mmd	0.505392	3.6529	1.77122	0.0932379	0.534093	-4.61065	NO
Slx4ip	0.505237	2.73553	1.41171	0.174873	0.615946	-4.83914	NO
Tmod2	0.505098	0.167092	1.28146	0.216091	0.649526	-4.66973	NO
Gm3604	0.504815	-0.125884	1.02639	0.318134	0.722426	-4.91316	NO
Actn2	0.504704	0.0163748	0.458945	0.651697	0.891725	-5.23672	NO
Sfrp5	0.504325	-1.51362	1.29708	0.210776	0.646717	-4.56824	NO
Phf24	0.503951	-2.43743	0.560932	0.581673	0.863165	-4.9218	NO
Larp6	0.503818	-2.0815	0.955906	0.351623	0.741619	-4.76814	NO
Gm49527	0.503349	-4.89587	0.498846	0.623853	0.881155	-4.79863	NO
Ak5	0.503343	-1.02682	1.15918	0.261338	0.683092	-4.70198	NO
Castor1	0.503266	0.811594	1.49513	0.151987	0.595375	-4.54938	NO
Gm7298	0.503242	1.54711	1.08147	0.293584	0.705288	-4.98393	NO
Fhl2	0.502978	1.41632	0.909103	0.375156	0.754614	-5.19592	NO
Slfn5	0.502859	5.22504	1.1686	0.257615	0.680789	-5.59426	NO
Olfr118	0.502472	-1.78442	1.18767	0.250204	0.673694	-4.62035	NO
Adgb	0.502429	-5.24525	0.623087	0.540943	0.845788	-4.755	NO
Pgpep1l	0.502193	-3.66174	0.751234	0.462098	0.805881	-4.77359	NO
Itga9	0.501396	3.15499	1.98811	0.062026	0.487323	-4.17031	NO
Cabcoco1	0.501394	3.11204	0.958745	0.350229	0.740913	-5.38573	NO
Ifi207	0.501193	2.97128	1.55805	0.136409	0.58644	-4.71238	NO
Tet2	0.501139	5.17682	3.05536	0.00673829	0.334147	-2.4416	NO
Zfp607b	0.500834	2.31704	1.79332	0.0895254	0.529038	-4.32655	NO
Zfp369	0.500688	2.30792	1.69385	0.107308	0.550039	-4.42559	NO
Olfr1438-ps1	0.500078	-1.90715	0.933472	0.362774	0.746176	-4.75758	NO
Tle6	0.499571	2.48864	2.47697	0.0232588	0.397071	-3.27285	NO
Pth1r	0.498153	-0.739307	1.0992	0.285984	0.700341	-4.78583	NO
Omp	0.49812	2.38032	0.842199	0.410587	0.775364	-5.37486	NO
Gm5678	0.498074	-3.93666	0.813119	0.426641	0.784135	-4.7436	NO
Scml4	0.498012	5.75626	2.39514	0.0275492	0.415727	-3.77801	NO
Prkd1	0.497661	1.76746	0.791901	0.4386	0.791781	-5.34028	NO
Tmc3	0.49766	2.59849	2.60558	0.0177633	0.38799	-3.05408	NO
Siglec1	0.497438	3.51026	1.51439	0.147069	0.590646	-4.85739	NO
Pdgfrb	0.497293	4.60868	1.45027	0.163969	0.608708	-5.20029	NO
Tmem56	0.497066	4.2998	1.96503	0.0648333	0.492669	-4.40385	NO
Cys1	0.496754	-1.48183	0.673248	0.509234	0.830518	-4.95411	NO
Car13	0.496316	2.4576	2.05579	0.0544092	0.470634	-3.96072	NO
Car14	0.496282	-3.16531	0.720006	0.48065	0.817757	-4.81698	NO
Dnah12	0.496266	-4.39654	0.736882	0.47057	0.810741	-4.74824	NO
Cfap44	0.495839	-4.99072	0.505257	0.619431	0.878774	-4.77178	NO
Ank	0.495671	6.61458	1.35717	0.19129	0.63155	-5.41895	NO
Cwh43	0.495507	-1.33065	0.586292	0.564867	0.856008	-5.02471	NO
Ccdc154	0.495444	-4.33751	0.553981	0.586322	0.866086	-4.78922	NO
Cidea	0.495167	1.86777	0.932242	0.363392	0.746176	-5.37123	NO
Gypc	0.495089	0.277123	0.987846	0.336156	0.734527	-4.93844	NO
Ppp1r18	0.494551	4.16292	1.58508	0.130138	0.579543	-4.95338	NO
Phlda3	0.494512	4.31439	1.15463	0.26315	0.683551	-5.51536	NO
Map4k4	0.494329	8.12648	1.91353	0.0715132	0.504235	-4.57295	NO
Fbln7	0.493743	0.668477	1.0602	0.302898	0.713083	-4.97829	NO
Arpp21	0.493595	-1.99388	0.340922	0.737059	0.922312	-4.96623	NO
Platr17	0.493057	-0.860871	1.33239	0.199146	0.637149	-4.55727	NO
Fabp3	0.492308	-0.815818	0.866989	0.397214	0.768707	-4.93042	NO
Flt4	0.492198	2.68081	2.88562	0.00975487	0.352965	-2.56165	NO
Misp	0.492101	0.442163	1.11952	0.277451	0.694636	-4.87351	NO
Dmbx1	0.491431	-2.12308	1.0333	0.314975	0.722357	-4.72465	NO
Muc3a	0.491306	-2.59047	1.22636	0.235666	0.663289	-4.56869	NO
Plxnd1	0.491248	4.90308	2.09251	0.0506402	0.468483	-4.25318	NO
Olfr403	0.490849	-2.05809	0.879119	0.390776	0.765161	-4.78425	NO
Lyst	0.490598	4.17064	3.32599	0.00370798	0.334147	-1.83364	NO
Cxcl12	0.490524	4.52857	1.24664	0.228309	0.65693	-5.41924	NO
Mapk1ip1	0.490386	3.68097	2.6183	0.0172921	0.38799	-3.1552	NO
Xirp1	0.490329	-3.37843	0.315418	0.756026	0.928986	-4.98175	NO
Cd300lg	0.489953	3.01567	2.06586	0.0533512	0.468483	-4.01389	NO
Nlrp12	0.489891	-3.9849	0.703294	0.490756	0.821136	-4.75299	NO
Tmem229a	0.489594	0.916736	1.0891	0.290297	0.703308	-4.95178	NO
Enpp1	0.4891	5.17107	1.2303	0.23422	0.662104	-5.55165	NO
Tagln	0.488868	4.36351	0.921952	0.368592	0.749951	-5.77735	NO
Cyyr1	0.488092	2.32249	2.08335	0.0515578	0.468483	-3.89814	NO
Pgc	0.488089	-5.07191	0.759214	0.457428	0.803949	-4.71963	NO
Lin28a	0.487813	-4.36514	0.627061	0.538392	0.84492	-4.76954	NO
Zfp948	0.487162	3.68255	2.4917	0.0225561	0.391812	-3.40294	NO
Gpcpd1	0.485508	4.47538	2.01185	0.059251	0.481801	-4.28186	NO
Glt8d1	0.484806	3.97404	3.17641	0.00516346	0.334147	-2.11967	NO
Bcat1	0.484508	-0.679071	0.525677	0.605448	0.874071	-5.14598	NO
Olfr102	0.484466	-0.328017	1.54915	0.138527	0.586608	-4.38646	NO
Btnl9	0.484314	2.70559	2.47194	0.0235029	0.397939	-3.30041	NO
Plac8	0.484238	1.35605	0.955521	0.351812	0.741619	-5.14273	NO
Lrrn1	0.484052	-4.5618	0.511896	0.614868	0.876904	-4.80988	NO
Lrrc17	0.484047	2.55178	1.03755	0.313043	0.72141	-5.42755	NO
Pcdhga5	0.483912	1.00732	0.582057	0.567656	0.857343	-5.32981	NO
Wfdc1	0.483893	-3.18731	0.500241	0.622889	0.88024	-4.92639	NO
Tbc1d8	0.483657	6.73078	2.81031	0.0114779	0.360761	-2.9873	NO
Ccn1	0.483367	5.57227	1.29121	0.212761	0.647572	-5.49472	NO
Fam57b	0.482737	0.480547	2.20374	0.0406263	0.448729	-3.62901	NO
Mlxip	0.482604	6.34125	3.29481	0.00397363	0.334147	-2.00425	NO
Gm44511	0.4824	-3.97587	0.652316	0.522337	0.837442	-4.78373	NO
Rgs1	0.481958	-4.78713	0.561767	0.581115	0.862926	-4.79888	NO
Adra2c	0.481934	0.919315	0.52475	0.606079	0.874218	-5.26329	NO
Atp1b1	0.481773	8.72697	2.04408	0.0556638	0.472242	-4.32524	NO
Fer1l4	0.481072	-3.14511	0.512419	0.614509	0.876904	-4.88498	NO
En1	0.480328	-3.89388	0.439039	0.665792	0.896994	-4.83492	NO
Rgs16	0.480113	1.80421	1.18551	0.251035	0.674492	-4.99972	NO
Tbc1d17	0.480071	2.80421	2.71117	0.0141962	0.384274	-2.88014	NO
Olfr286	0.479714	-1.20394	1.66695	0.112609	0.557804	-4.25565	NO
Cer1	0.479373	-3.23896	0.641882	0.528937	0.841083	-4.82737	NO
Ppp1r1a	0.478882	-4.09714	0.4248	0.675953	0.90078	-4.84887	NO
Il9r	0.478517	-3.66091	0.524364	0.606342	0.874218	-4.83037	NO
Olfr816	0.478443	-3.30626	0.602397	0.554328	0.850238	-4.84132	NO
Ttll3	0.478014	1.61835	1.95396	0.0662207	0.492796	-4.01009	NO
Myom3	0.4775	-4.2316	0.390393	0.700769	0.911013	-4.86565	NO
Emilin3	0.476864	-3.68957	0.603397	0.553677	0.85019	-4.82139	NO
Crisp2	0.476712	-3.13388	0.822109	0.421636	0.781807	-4.74918	NO
Ampd3	0.476187	3.70439	2.77084	0.0124945	0.369666	-2.866	NO
Hs3st3b1	0.476094	7.00082	0.946001	0.356517	0.74308	-5.85449	NO
Clic5	0.476049	0.736852	1.19448	0.247596	0.671789	-4.82938	NO
Prkar1b	0.475839	-0.216106	1.13111	0.272666	0.692153	-4.80701	NO
Fmo5	0.475646	2.34392	1.33823	0.197272	0.63619	-4.91263	NO
Tbx5	0.475299	-0.770209	1.39568	0.179575	0.619454	-4.511	NO
Agpat4	0.474691	1.02816	1.16311	0.259779	0.68217	-4.90752	NO
Slc30a9	0.474426	4.09194	3.3261	0.00370708	0.334147	-1.81526	NO
Ttc30a1	0.474184	2.92552	2.64044	0.0165005	0.38799	-3.0182	NO
Pcdhb14	0.474134	2.8336	1.45648	0.162266	0.606199	-4.7978	NO
Usp11	0.47391	1.65382	1.37497	0.185802	0.625864	-4.79632	NO
Zfp105	0.473747	-1.39846	1.11102	0.280996	0.696477	-4.70684	NO
Tnfsf8	0.473193	0.656842	1.26431	0.222042	0.65142	-4.73086	NO
Trpm3	0.472909	3.11307	0.485555	0.633066	0.884767	-5.82671	NO
Olfr1065	0.472822	-3.15403	0.572828	0.573758	0.859547	-4.86183	NO
Rcan2	0.472716	-0.498177	1.14456	0.267195	0.688011	-4.77098	NO
Cfap161	0.472579	-4.89823	0.597064	0.557807	0.852192	-4.74981	NO
Cacna1e	0.472475	-3.37313	0.790056	0.43965	0.792669	-4.78096	NO
Nxnl2	0.472288	0.701582	1.26629	0.221349	0.65142	-4.73755	NO
Slc7a2	0.472155	1.56752	1.47063	0.158437	0.603029	-4.63668	NO
Gimap4	0.47214	2.85907	1.94816	0.0669571	0.493447	-4.18751	NO
Pik3c2a	0.471899	5.69225	3.03924	0.00698046	0.334147	-2.51498	NO
Spidr	0.471788	4.33237	2.65082	0.0161413	0.38799	-3.18247	NO
Olfr681	0.471342	-4.17816	0.514458	0.613111	0.876904	-4.7903	NO
Gm3739	0.471083	-4.30011	0.521555	0.608258	0.874712	-4.81945	NO
Olfr569	0.470994	-3.54722	0.557466	0.583989	0.864081	-4.8619	NO
Slamf6	0.470651	0.201885	1.583	0.130612	0.580559	-4.37829	NO
Igfbp7	0.470534	5.85999	1.26318	0.22244	0.65142	-5.5364	NO
Adcyap1	0.469858	-1.23981	0.992654	0.33387	0.733051	-4.80607	NO
Pdia2	0.469801	1.42089	1.79684	0.0889471	0.529038	-4.21195	NO
Serpina1b	0.469301	0.38172	0.937512	0.360748	0.745102	-5.00482	NO
Tm6sf2	0.469134	0.137893	1.28769	0.213958	0.648276	-4.66369	NO
Glyctk	0.469077	0.294003	1.6528	0.115486	0.560727	-4.32121	NO
Gapdh	0.468928	8.96677	1.43645	0.16781	0.610114	-5.2418	NO
Col16a1	0.468885	6.15055	1.11876	0.277766	0.694636	-5.70033	NO
Olfr592	0.468762	-4.02178	0.676228	0.507384	0.829997	-4.76179	NO
Pparg	0.468341	-0.239537	1.12372	0.275711	0.693293	-4.78138	NO
Nrap	0.468142	-0.547867	0.412873	0.684514	0.903772	-5.2636	NO
Ppl	0.467492	5.8453	2.09052	0.0508385	0.468483	-4.31952	NO
Pik3r5	0.467352	1.44852	1.22178	0.237351	0.664824	-4.89969	NO
Dll1	0.467288	5.62094	1.6456	0.116974	0.561083	-5.01541	NO
Stpg3	0.466986	-4.67749	0.534262	0.599614	0.870808	-4.77605	NO
Tnfrsf26	0.466891	0.844534	2.08015	0.051882	0.468483	-3.80204	NO
Pced1a	0.466347	3.51124	2.4676	0.0237162	0.39842	-3.40355	NO
Tnnt2	0.466186	1.40676	0.880203	0.390204	0.764871	-5.22274	NO
Ly6g2	0.466047	-3.76288	0.574537	0.572625	0.859302	-4.79219	NO
Fut4	0.465949	0.0996346	1.12894	0.273557	0.69238	-4.79981	NO
Cdk18	0.465813	3.75278	1.82994	0.0836569	0.524272	-4.49244	NO
Sec14l3	0.465494	-2.4394	1.11063	0.281159	0.696477	-4.64843	NO
Cep192	0.465001	4.22815	2.8323	0.0109468	0.35799	-2.79549	NO
Srgn	0.464909	3.49637	1.77495	0.0926026	0.533474	-4.56884	NO
Efna5	0.464428	3.94597	0.977217	0.34125	0.736703	-5.6448	NO
Cygb	0.46419	3.41524	1.07744	0.295332	0.706731	-5.42849	NO
Pdgfb	0.463844	3.67998	1.63832	0.118496	0.56218	-4.77653	NO
Myct1	0.463546	1.44001	1.53213	0.142657	0.587773	-4.55379	NO
Zfp386	0.463485	5.37036	4.94575	0.000100702	0.203662	1.46808	NO
St8sia2	0.463482	-3.43347	0.449583	0.65831	0.894147	-4.8856	NO
Gm21244	0.462676	2.30471	2.45402	0.024394	0.403541	-3.28088	NO
Olfr789	0.462595	-2.45726	0.918087	0.370558	0.752309	-4.74044	NO
Olfr510	0.462579	-0.963036	1.30054	0.209613	0.646124	-4.57847	NO
Olfr1199	0.462048	-3.84878	0.697679	0.49418	0.822526	-4.7492	NO
Igf1	0.461891	3.37626	1.04598	0.309239	0.718394	-5.47334	NO
Apoc2	0.461866	0.147854	1.04613	0.309173	0.71836	-4.89069	NO
Tmem229b	0.461818	4.0556	1.80616	0.087429	0.529038	-4.59732	NO
Vcl	0.461726	6.01241	2.45474	0.0243578	0.403541	-3.66884	NO
Foxo1	0.461103	6.62012	2.50839	0.0217844	0.390188	-3.57128	NO
Scn11a	0.460897	-4.23847	0.613589	0.547066	0.847376	-4.77484	NO
Cfhr1	0.460592	-2.08877	0.913333	0.372987	0.753874	-4.76728	NO
Padi3	0.460355	-2.50447	0.810551	0.428077	0.78473	-4.80393	NO
Slc12a8	0.460281	1.80139	1.00284	0.329064	0.729266	-5.16013	NO
Lingo4	0.46023	1.00353	1.70238	0.105671	0.547519	-4.28247	NO
Tmem249	0.459824	-4.53398	0.485719	0.632952	0.884767	-4.79022	NO
Tmem40	0.459474	1.53159	1.30056	0.209609	0.646124	-4.87772	NO
Crp	0.458717	-1.34999	1.03196	0.315587	0.722376	-4.74151	NO
Hip1	0.458714	4.91316	1.64339	0.117434	0.561083	-4.95599	NO
Vmn1r77	0.458652	-0.415402	1.69029	0.107996	0.550871	-4.244	NO
Nat14	0.458405	0.823882	1.67791	0.110422	0.555245	-4.32642	NO
Lrch3	0.458305	5.65194	4.63723	0.000198462	0.274532	0.823464	NO
Olfr97	0.458079	-4.53396	0.566802	0.57776	0.861982	-4.7698	NO
AC132444.6	0.45796	0.441329	1.46719	0.159361	0.603029	-4.50015	NO
Cyp19a1	0.457821	-3.25101	0.660777	0.517018	0.833932	-4.78041	NO
Kcns1	0.457114	-2.09409	1.01937	0.321363	0.724679	-4.72831	NO
Gpihbp1	0.457024	3.07299	2.14738	0.0454488	0.461294	-3.89328	NO
Epp13	0.456554	-4.00499	0.706654	0.488714	0.820827	-4.79021	NO
Ebf1	0.456177	2.22808	1.22227	0.23717	0.664824	-5.01765	NO
Filip1	0.456145	-0.577768	0.891778	0.38413	0.760614	-4.89656	NO
Spag16	0.455715	-3.18726	0.451974	0.656618	0.893232	-4.89133	NO
Ass1	0.455588	6.73452	1.11894	0.277691	0.694636	-5.69742	NO
Prdm6	0.455357	-4.76447	0.562175	0.580843	0.862926	-4.78501	NO
Unc45b	0.455308	0.697758	1.29236	0.212373	0.647495	-4.75179	NO
Emilin2	0.455295	2.57935	0.958114	0.350538	0.741187	-5.34014	NO
Olfr398	0.454659	0.94849	1.74802	0.0972791	0.53884	-4.23395	NO
Enpp5	0.454629	5.38391	1.70789	0.104626	0.547519	-4.9213	NO
Asgr2	0.454584	-2.36345	0.817628	0.424126	0.783269	-4.84856	NO
Kctd21	0.454542	2.78879	3.50529	0.00248736	0.334147	-1.41151	NO
Nyx	0.454345	0.0715861	1.26619	0.221384	0.65142	-4.67136	NO
Gadd45b	0.454089	2.3836	1.09858	0.286245	0.700739	-5.21977	NO
Klhl7	0.453724	4.94754	1.92122	0.0704778	0.501513	-4.53433	NO
Ccnd2	0.453488	3.31582	1.545	0.139525	0.586774	-4.82504	NO
Nadsyn1	0.453194	3.05723	2.16538	0.0438544	0.456403	-3.87657	NO
Adam8	0.453061	2.63326	1.10916	0.281777	0.697399	-5.24249	NO
Gm21833	0.452993	-0.822757	1.206	0.243233	0.668575	-4.66187	NO
Astn2	0.452869	-1.53958	1.21912	0.238336	0.666158	-4.62694	NO
Vcan	0.452613	4.09669	1.09587	0.287398	0.701499	-5.5615	NO
Dennd6b	0.452471	1.25538	1.36479	0.188927	0.629326	-4.70445	NO
Adcy2	0.452134	-2.91796	0.493569	0.627503	0.882869	-4.92424	NO
Phyhd1	0.452109	3.65144	1.9587	0.065623	0.49268	-4.30904	NO
Olfr152	0.452019	-0.853139	1.35114	0.19318	0.633757	-4.53838	NO
Agps	0.451503	6.9485	1.55883	0.136223	0.586403	-5.15133	NO
Fcho2	0.45141	4.75318	1.78521	0.0908719	0.529765	-4.71381	NO
Map3k20	0.451083	3.97528	1.44142	0.16642	0.609941	-5.15667	NO
Rin3	0.450971	2.49512	1.52027	0.145595	0.590646	-4.71147	NO
Lyrm7	0.450836	0.478099	1.39642	0.179357	0.619308	-4.60378	NO
Lamc1	0.450644	6.95452	3.11365	0.00592897	0.334147	-2.37482	NO
Fam135a	0.449614	3.73113	2.53305	0.0206897	0.38799	-3.31561	NO
Dlk1	0.449194	-1.41485	0.840758	0.411374	0.776038	-4.88597	NO
Alox5	0.448796	-0.237087	0.851977	0.405278	0.77439	-5.02297	NO
Amy2a2	0.448494	-4.6	0.677595	0.506536	0.829548	-4.74538	NO
Amy2a3	0.448494	-4.6	0.677595	0.506536	0.829548	-4.74538	NO
Phxr2	0.448462	-1.46705	1.18606	0.250824	0.674207	-4.63755	NO
Procr	0.448267	0.974568	1.5556	0.13699	0.586608	-4.48823	NO
Gpr35	0.448248	3.00502	1.72579	0.101291	0.543584	-4.52943	NO
Adamts3	0.448095	3.72369	1.38221	0.183605	0.624103	-5.12054	NO
Adra1d	0.447976	-2.06325	0.611318	0.548536	0.847537	-4.96547	NO
Nlrp1b	0.44773	0.0263868	1.72213	0.101966	0.545489	-4.21753	NO
Gm14295	0.447541	-0.266718	0.777225	0.446993	0.797691	-5.03675	NO
Fam24a	0.447521	-3.58483	0.568279	0.576778	0.861572	-4.81947	NO
Nfkbiz	0.447033	5.17987	2.74936	0.0130833	0.377009	-3.07507	NO
Tert	0.446823	2.72325	1.40428	0.177041	0.617092	-4.83702	NO
Gm43191	0.446779	-3.74078	0.660121	0.517429	0.834215	-4.79771	NO
Qprt	0.446378	-2.31015	0.630909	0.535929	0.844299	-4.90217	NO
Rhbdl1	0.446046	3.02575	1.92922	0.0694158	0.498708	-4.2104	NO
Zfp236	0.446031	4.91435	6.03412	9.94871e-06	0.140844	3.62016	NO
Olfr109	0.445923	-0.574506	1.31416	0.205087	0.643397	-4.58376	NO
Vmn1r88	0.445725	1.96793	2.97413	0.00804765	0.334147	-2.40055	NO
Sox17	0.445558	0.361945	1.40877	0.175728	0.615946	-4.59175	NO
Vmn2r52	0.445489	0.940065	1.87507	0.0768921	0.512506	-4.07806	NO
Olfr1246	0.445323	-0.464988	1.08838	0.290602	0.703308	-4.78276	NO
As3mt	0.445264	2.48768	0.947381	0.355832	0.742819	-5.43705	NO
Zfp759	0.4452	2.08065	2.03783	0.0563434	0.475643	-3.93746	NO
Slc28a3	0.445182	7.12279	1.13795	0.269873	0.689989	-5.67142	NO
Areg	0.445092	-0.890732	0.544151	0.59293	0.868439	-5.06831	NO
Spata1	0.444984	1.59471	1.87641	0.0766994	0.511703	-4.12911	NO
Gm15013	0.444777	-2.95414	1.09161	0.289218	0.702968	-4.64506	NO
Muc13	0.444587	-2.95747	0.571035	0.574947	0.860599	-4.85401	NO
Stxbp1	0.44435	5.06592	2.63191	0.0168015	0.38799	-3.28764	NO
Tafa3	0.443908	-0.238624	0.911014	0.374175	0.754153	-4.90177	NO
Car1	0.443631	-4.72773	0.425411	0.675516	0.900752	-4.79386	NO
[truncated: 12,158 more rows]

## Sheet: Table_S4_Transcript_Comb
Gene	Fold change (log2)	Average Expression	t	P-value	FDR	B	Significant
Pkd1	0.940364	5.01349	8.30781	1.29514e-07	0.00109574	7.77835	NO
Bdp1	0.7425	4.38331	8.20676	1.54798e-07	0.00109574	7.54018	NO
Srrm2	0.566367	9.15978	7.7153	3.7557e-07	0.00177232	6.79144	NO
Med12	0.654472	5.59456	7.28798	8.3311e-07	0.00294859	6.02542	NO
Ino80d	0.453442	5.89404	6.89089	1.78585e-06	0.00367729	5.28594	NO
Sos2	0.606499	5.48302	6.86868	1.8648e-06	0.00367729	5.24785	NO
Mlxip	0.967406	6.34125	6.84613	1.94872e-06	0.00367729	5.19807	NO
Arhgef11	0.661137	4.97015	6.81328	2.078e-06	0.00367729	5.14465	NO
Hectd4	0.511583	6.12304	6.73507	2.42282e-06	0.00381109	4.98716	NO
Pan3	0.620841	6.29964	6.57227	3.3439e-06	0.00422171	4.67152	NO
Zmym2	0.413867	5.54968	6.56176	3.4146e-06	0.00422171	4.66176	NO
Zfp871	0.43076	6.58	6.51173	3.77297e-06	0.00422171	4.55198	NO
Zfp236	0.486042	4.91435	6.46431	4.14861e-06	0.00422171	4.48261	NO
Atp5d	-0.39198	7.63414	-6.46116	4.1749e-06	0.00422171	4.45578	NO
Ndufc2	-0.543637	6.26397	-6.42374	4.50068e-06	0.00424774	4.38527	NO
Elk4	0.72619	4.50825	6.37997	4.91524e-06	0.00434907	4.31959	NO
Zfp715	0.599598	4.75855	6.34308	5.29513e-06	0.0043809	4.24961	NO
Kmt2c	0.474167	6.4493	6.29262	5.86454e-06	0.0043809	4.1218	NO
Pcnt	0.765678	4.41726	6.27125	6.12447e-06	0.0043809	4.10997	NO
Cnot6l	0.363331	6.40858	6.26325	6.22482e-06	0.0043809	4.0638	NO
Cdk12	0.460671	5.29409	6.19243	7.19037e-06	0.0043809	3.94511	NO
Lnpep	0.483699	5.94475	6.19654	7.13033e-06	0.0043809	3.93655	NO
Rpl18	-0.440195	9.14417	-6.17231	7.49197e-06	0.0043809	3.89976	NO
Ylpm1	0.60887	5.62019	6.15113	7.82341e-06	0.0043809	3.85602	NO
Setd2	0.51612	6.28529	6.13745	8.04573e-06	0.0043809	3.81453	NO
Cbl	0.429549	5.98709	6.09032	8.86216e-06	0.00464673	3.72447	NO
Tet2	0.978126	5.17682	6.07214	9.1996e-06	0.00465138	3.71068	NO
Uprt	0.85424	2.46727	6.2115	6.916e-06	0.0043809	3.67214	NO
Mrpl27	-0.505516	4.80924	-5.96918	1.13769e-05	0.00536877	3.51554	NO
Supt6	0.436812	6.64592	5.98364	1.10414e-05	0.00536877	3.5015	NO
Ccp110	0.644807	4.23697	5.87082	1.3954e-05	0.00617335	3.32811	NO
Ash1l	0.432125	6.74375	5.87702	1.3775e-05	0.00617335	3.28389	NO
Atg2b	0.520488	5.32639	5.84481	1.47311e-05	0.00630546	3.24939	NO
Nutf2-ps1	-0.465339	5.91389	-5.82427	1.53763e-05	0.00630546	3.19256	NO
Nedd8	-0.432017	6.23451	-5.8133	1.57327e-05	0.00630546	3.16299	NO
Dmxl1	0.41181	5.89785	5.79425	1.63719e-05	0.00630546	3.12762	NO
Dennd4a	0.593854	4.05638	5.76745	1.73166e-05	0.00630546	3.12126	NO
Lcor	0.755577	3.74863	5.76597	1.73704e-05	0.00630546	3.10996	NO
Gigyf2	0.579349	6.17315	5.77235	1.71399e-05	0.00630546	3.07595	NO
Lrig2	0.407878	5.09396	5.73184	1.86597e-05	0.00638934	3.0269	NO
Mdm4	0.369515	7.57821	5.75055	1.79412e-05	0.00634984	3.02647	NO
Birc6	0.628587	6.22771	5.71654	1.92687e-05	0.00638934	2.96128	NO
Trp53bp1	0.493256	6.56683	5.71315	1.94068e-05	0.00638934	2.94934	NO
Zfc3h1	0.490869	5.8944	5.68947	2.03977e-05	0.00656295	2.91272	NO
Parp4	0.551351	5.78453	5.63052	2.30969e-05	0.00726628	2.79501	NO
Iqsec2	0.478668	4.80944	5.60539	2.43565e-05	0.00745945	2.78254	NO
Tiam2	0.622007	4.72658	5.58769	2.52859e-05	0.00745945	2.74855	NO
Baz2a	0.384646	6.97973	5.58759	2.52916e-05	0.00745945	2.6877	NO
Gm26992	1.19221	3.33232	5.5304	2.85518e-05	0.00777323	2.61878	YES
Ammecr1l	0.37838	5.94328	5.54341	2.77743e-05	0.00770982	2.61017	NO
Ssr4	-0.441406	6.44789	-5.54385	2.77481e-05	0.00770982	2.60496	NO
Shroom2	0.753483	4.48978	5.48643	3.13501e-05	0.00837403	2.55696	NO
Apc	0.372718	6.77106	5.46505	3.28105e-05	0.00860183	2.43335	NO
Golga1	0.808861	5.27688	5.43869	3.47082e-05	0.00867823	2.41903	NO
Strn3	0.365022	5.8251	5.43336	3.51056e-05	0.00867823	2.38469	NO
Zkscan8	0.472364	5.55869	5.41385	3.65992e-05	0.00867823	2.35346	NO
Oaz1	-0.326692	8.52544	-5.4156	3.64624e-05	0.00867823	2.34746	NO
Spg11	0.518147	5.62692	5.39835	3.78327e-05	0.00867823	2.31782	NO
Ncoa2	0.383544	5.87628	5.39621	3.80059e-05	0.00867823	2.30536	NO
Aff1	0.43223	6.96529	5.40362	3.74083e-05	0.00867823	2.3037	NO
Psmb5	-0.500945	5.50952	-5.38203	3.91769e-05	0.00870386	2.29439	NO
Yes1	0.366283	5.76786	5.38	3.93478e-05	0.00870386	2.27503	NO
Vps13a	0.531047	6.04913	5.3592	4.11405e-05	0.00882463	2.22168	NO
Prrc2c	0.369943	7.8852	5.36152	4.0936e-05	0.00882463	2.22133	NO
Atp7a	0.806339	4.65336	5.32298	4.44646e-05	0.00914206	2.21289	NO
Hipk3	0.467477	7.24426	5.33073	4.37303e-05	0.00914206	2.1508	NO
Uba52	-0.534422	6.98078	-5.322	4.45576e-05	0.00914206	2.13763	NO
Tmem72	0.463536	6.92785	5.31124	4.55998e-05	0.00922224	2.10966	NO
Rev3l	0.918079	3.72936	5.25969	5.09486e-05	0.00988055	2.10844	NO
Scai	0.495115	5.23734	5.28517	4.82283e-05	0.00948288	2.09915	NO
Srcap	0.581357	7.05805	5.28575	4.81689e-05	0.00948288	2.0553	NO
Acadsb	0.698587	5.61712	5.237	5.35016e-05	0.0100328	1.98127	NO
Arhgap5	0.418832	6.88182	5.24945	5.20846e-05	0.00996434	1.97955	NO
Ankrd52	0.521046	6.47014	5.23195	5.40871e-05	0.0100328	1.94566	NO
Foxk1	0.406411	6.00118	5.22486	5.49211e-05	0.0100328	1.94104	NO
Ankhd1	0.442614	6.31762	5.22061	5.54278e-05	0.0100328	1.92458	NO
Mecp2	0.410427	6.03468	5.21597	5.59855e-05	0.0100328	1.92047	NO
Dip2a	0.504708	5.07204	5.18158	6.03036e-05	0.0102858	1.89345	NO
Med13	0.345157	6.59418	5.19449	5.86443e-05	0.0102858	1.86506	NO
Usp9x	0.366283	7.70765	5.19063	5.91346e-05	0.0102858	1.85892	NO
Kat6a	0.409954	6.77302	5.18397	5.99922e-05	0.0102858	1.84153	NO
Nktr	0.390272	7.51537	5.15721	6.35688e-05	0.0107136	1.78597	NO
Dync1h1	0.339794	8.62007	5.14751	6.4918e-05	0.0108123	1.78316	NO
Dmxl2	0.818333	3.90981	5.08796	7.3868e-05	0.0120201	1.76057	NO
Ubl5	-0.551075	6.14946	-5.09568	7.2641e-05	0.0119579	1.66801	NO
Abl2	0.406408	5.44649	5.05804	7.88323e-05	0.0126821	1.61051	NO
Mpg	-0.457699	4.40903	-5.01053	8.74241e-05	0.0136007	1.57987	NO
Ube3b	0.709753	6.11028	5.05146	7.99692e-05	0.0127205	1.56981	NO
Kmt2a	0.446007	7.21056	5.0432	8.14194e-05	0.0128073	1.54151	NO
Rps5	-0.405529	9.34188	-4.99605	9.02278e-05	0.0138843	1.48079	NO
Adcy9	0.879646	5.42179	4.9843	9.25708e-05	0.0140917	1.45483	NO
Rreb1	0.388522	5.93943	4.97938	9.357e-05	0.0140922	1.42378	NO
Ino80	0.370309	5.95607	4.96321	9.69307e-05	0.0142943	1.3872	NO
Trpm7	0.470766	7.28746	4.96985	9.55368e-05	0.014237	1.38506	NO
Rnaseh2c	-0.664765	4.68564	-4.89562	0.000112374	0.0159088	1.32604	NO
Trrap	0.47252	6.48569	4.92385	0.00010564	0.015418	1.2904	NO
Mbd5	0.605748	5.17816	4.88837	0.000114173	0.0160034	1.26364	NO
Psmb4	-0.391478	7.25482	-4.90389	0.000110359	0.0159088	1.24883	NO
Cox7a2l	-0.327304	7.11756	-4.90006	0.000111287	0.0159088	1.23971	NO
Bicral	0.411832	5.30321	4.86429	0.000120361	0.0162281	1.20658	NO
Mon2	0.405827	5.9217	4.87398	0.000117833	0.0162065	1.19803	NO
Ubr3	0.630567	7.6392	4.87367	0.000117911	0.0162065	1.18159	NO
Polr1d	-0.301422	6.72925	-4.86606	0.000119897	0.0162281	1.16764	NO
Ubr2	0.346198	7.15165	4.85682	0.000122349	0.0163405	1.1427	NO
Ms4a2	2.22177	-0.630494	5.54688	2.75703e-05	0.00770982	1.09892	YES
D8Ertd738e	-0.448142	6.81608	-4.8297	0.000129855	0.0171799	1.09004	NO
Styx	0.487334	4.42215	4.77207	0.000147395	0.0184661	1.07632	NO
Mbnl2	0.530133	6.90418	4.82549	0.000131061	0.0171799	1.07486	NO
C2cd3	0.424287	5.42751	4.79842	0.000139095	0.0179393	1.05906	NO
Ptpn21	0.605715	5.11441	4.7858	0.000143009	0.0180765	1.05272	NO
Ndufs7	-0.358737	5.84524	-4.7874	0.000142506	0.0180765	1.01983	NO
Wdfy3	0.424573	6.60339	4.79746	0.000139388	0.0179393	1.01719	NO
Myo5c	0.631679	5.73225	4.75846	0.000151879	0.018697	0.957776	NO
Malt1	0.326407	4.77871	4.72695	0.000162797	0.0192059	0.952538	NO
Svil	0.593706	6.2249	4.76056	0.000151176	0.018697	0.943922	NO
Ptpn12	0.389679	5.51893	4.74256	0.000157293	0.0190324	0.935131	NO
Chd2	0.609189	5.62663	4.74374	0.000156884	0.0190324	0.928599	NO
Rbm33	0.372451	6.60609	4.73758	0.000159026	0.0190791	0.888236	NO
Chchd2	-0.347202	8.15459	-4.71373	0.000167613	0.0196108	0.850878	NO
Gm49369	-1.22	1.608	-4.72958	0.000161856	0.0192059	0.828429	YES
Ptar1	0.387589	5.26462	4.67439	0.000182816	0.0202198	0.801403	NO
Wnk1	0.614154	6.32598	4.69204	0.00017583	0.0202198	0.795808	NO
Akap9	0.400128	6.6832	4.69345	0.000175281	0.0202198	0.792035	NO
Fgd6	0.482787	6.19944	4.68719	0.000177721	0.0202198	0.786942	NO
Zfp81	0.440613	4.38706	4.62989	0.000201713	0.020997	0.779896	NO
Trim56	0.37836	6.43055	4.68365	0.000179117	0.0202198	0.774564	NO
Map3k2	0.400074	5.66991	4.66617	0.000186166	0.0204307	0.762135	NO
Cpeb4	0.397542	6.52131	4.67771	0.000181481	0.0202198	0.759767	NO
Ankrd17	0.356694	7.31982	4.67532	0.00018244	0.0202198	0.752133	NO
Prdx5	-0.460774	6.80491	-4.65281	0.000191743	0.0207407	0.709286	NO
Bmpr2	0.378794	6.92686	4.64554	0.000194851	0.0207407	0.687253	NO
Sin3a	0.334521	6.11465	4.6361	0.000198959	0.020997	0.67928	NO
Zfp609	0.496999	5.85108	4.61769	0.000207228	0.020997	0.648811	NO
Marf1	0.399377	6.9367	4.62685	0.000203074	0.020997	0.646655	NO
Setx	0.396374	6.70159	4.62385	0.000204423	0.020997	0.641695	NO
Tasor	0.388617	6.08794	4.61753	0.000207302	0.020997	0.639904	NO
Rbm6	0.459925	5.96142	4.61453	0.000208682	0.020997	0.638059	NO
Bcam	-0.467738	5.99655	-4.60311	0.000214028	0.0211887	0.617706	NO
Plxna3	0.549973	5.63507	4.59887	0.000216043	0.0212398	0.616789	NO
Arfgef1	0.298495	7.07567	4.61071	0.000210456	0.020997	0.612028	NO
Tanc1	0.779028	6.76893	4.61038	0.000210608	0.020997	0.61079	NO
Gapdhs	0.783192	2.1812	4.55903	0.000235981	0.0224213	0.602502	NO
Etfb	-0.365334	6.29502	-4.59193	0.000219393	0.0214203	0.583792	NO
Zfp654	0.386291	5.08321	4.5489	0.000241342	0.0227779	0.548194	NO
Kmt2b	0.31894	6.62478	4.57374	0.000228413	0.0221483	0.534538	NO
Sec11a	-0.358666	6.08347	-4.5626	0.00023412	0.0223948	0.527606	NO
Srp9	-0.396041	6.45263	-4.56682	0.000231944	0.0223376	0.526863	NO
Snrnp25	-0.414908	4.07346	-4.48477	0.000278263	0.0243171	0.501281	NO
Emc6	-0.394529	5.31718	-4.5309	0.000251175	0.0235489	0.496848	NO
Zfp943	0.42837	4.77035	4.4877	0.000276456	0.0243171	0.445303	NO
Mrps12	-0.294583	4.9724	-4.48492	0.000278167	0.0243171	0.423191	NO
Vwa8	0.470256	5.59693	4.50685	0.000264944	0.0243171	0.422017	NO
Ncoa6	0.498069	6.24891	4.50784	0.000264363	0.0243171	0.39899	NO
Ndufa2	-0.639308	6.12535	-4.49922	0.000269469	0.0243171	0.390479	NO
Dop1b	0.849572	4.96398	4.47004	0.000287523	0.024793	0.390018	NO
Fam160a1	0.507758	5.78266	4.49587	0.000271484	0.0243171	0.38654	NO
Uqcc3	-0.443111	4.7351	-4.45823	0.000295166	0.024793	0.385278	NO
Zfp800	0.464635	3.97377	4.42123	0.000320486	0.025492	0.377826	NO
Fam160a2	0.404322	5.57112	4.48524	0.000277969	0.0243171	0.376828	NO
2020-03-07	0.476177	6.6645	4.5001	0.000268944	0.0243171	0.373969	NO
Ccdc124	-0.533994	4.98967	-4.46025	0.000293847	0.024793	0.373272	NO
Mrpl18	-0.427008	5.39564	-4.46529	0.000290569	0.024793	0.356501	NO
Smad5	0.283932	6.55275	4.49087	0.000274518	0.0243171	0.355787	NO
Tmem208	-0.449868	4.90349	-4.4409	0.000306763	0.0251032	0.338655	NO
Phc3	0.380805	6.43932	4.4746	0.000284623	0.0247203	0.321591	NO
Ciao2b	-0.410553	3.88802	-4.38861	0.000344629	0.026374	0.316518	NO
Tcf12	0.590854	6.31128	4.4626	0.000292312	0.024793	0.299138	NO
Fmc1	-0.618791	3.61879	-4.36991	0.000359292	0.0266309	0.294202	NO
Jmjd1c	0.394599	6.50597	4.45701	0.000295968	0.024793	0.282326	NO
Ap2s1	-0.37731	6.27991	-4.4478	0.000302095	0.0250103	0.272983	NO
Sec61b	-0.586774	6.10643	-4.44277	0.000305491	0.0251032	0.269604	NO
Bahcc1	0.564893	3.78699	4.36486	0.000363353	0.0266639	0.268412	NO
Atox1	-0.716118	5.38868	-4.42119	0.000320518	0.025492	0.261749	NO
Etl4	0.743369	6.7126	4.44895	0.00030132	0.0250103	0.261021	NO
Ctdspl2	0.542715	5.02384	4.40064	0.000335518	0.0261929	0.230844	NO
Cfl1	-0.375776	9.18997	-4.4146	0.000325251	0.0257239	0.229003	NO
Pdpk1	0.360712	5.90538	4.42477	0.000317978	0.025492	0.228633	NO
Nsd3	0.297748	6.59483	4.43001	0.000314288	0.025425	0.222891	NO
Rpl13	-0.39876	9.8157	-4.39902	0.000336731	0.0261929	0.214011	NO
Hes6	-0.456926	4.39253	-4.35693	0.000369839	0.0268503	0.207379	NO
Zfp532	0.761941	4.99229	4.3832	0.000348811	0.026374	0.203264	NO
Ndufb7	-0.495376	6.29368	-4.41152	0.000327491	0.0257572	0.194017	NO
Smchd1	0.406686	5.33073	4.37788	0.00035297	0.0264392	0.166945	NO
Abracl	-0.355958	5.93415	-4.39149	0.000342426	0.026374	0.161178	NO
Taf1	0.611891	4.68161	4.34911	0.000376342	0.027045	0.158822	NO
Elof1	-0.327543	5.84967	-4.38829	0.000344876	0.026374	0.157845	NO
Rpl14	-0.396069	8.72011	-4.38473	0.000347623	0.026374	0.152553	NO
Cdc42bpb	0.34856	6.54832	4.38136	0.000350238	0.026374	0.118513	NO
Ccdc12	-0.283827	5.06917	-4.34353	0.000381053	0.0271084	0.110027	NO
Lats1	0.42746	6.51031	4.3741	0.000355953	0.0265223	0.102329	NO
Pfas	0.416201	5.06347	4.33849	0.000385359	0.0272776	0.0985696	NO
Gnaz	-0.799151	1.88132	-4.29654	0.000423161	0.0285894	0.0833774	NO
Ykt6	-0.360901	6.48546	-4.36105	0.000366452	0.0267416	0.0804079	NO
Med29	-0.36013	4.65289	-4.30758	0.000412864	0.0283734	0.0767661	NO
Smdt1	-0.551449	5.67715	-4.34372	0.000380891	0.0271084	0.0726304	NO
Chd6	0.427422	6.81968	4.3546	0.000371762	0.0268522	0.0561834	NO
Fnip1	0.450447	5.46296	4.31773	0.000403617	0.0281478	0.0180083	NO
Cox6b1	-0.512381	7.42295	-4.33203	0.000390944	0.0275353	0.0153025	NO
Ndufa7	-0.521738	5.36931	-4.30805	0.000412433	0.0283734	0.0123919	NO
Prrg4	0.764744	4.62086	4.28106	0.000438039	0.0289781	0.00927012	NO
Snf8	-0.531228	5.12243	-4.29131	0.000428125	0.0285894	-0.00309505	NO
Mtmr12	-0.664751	4.14116	-4.24409	0.000475739	0.029801	-0.00421711	NO
Cramp1l	0.389353	5.64802	4.31068	0.000410013	0.0283734	-0.00876892	NO
Fis1	-0.282759	6.31817	-4.31824	0.000403158	0.0281478	-0.0112038	NO
Dbi	-0.801753	7.80906	-4.30489	0.000415345	0.028406	-0.0366037	NO
Pik3c2a	0.656599	5.69225	4.2935	0.000426043	0.0285894	-0.0431977	NO
Pdpr	0.628653	4.21819	4.23287	0.000487814	0.0300855	-0.0492259	NO
Lmtk2	0.374129	6.46526	4.30004	0.000419871	0.0285774	-0.0577785	NO
Polr1c	-0.254032	5.19702	-4.2696	0.00044939	0.0294677	-0.0585917	NO
Rps3a1	-0.347682	10.1801	-4.26491	0.000454123	0.0294677	-0.0644521	NO
Stx8	-0.376591	4.47381	-4.22796	0.000493197	0.0301224	-0.0814114	NO
Psmd8	-0.280876	6.70823	-4.28433	0.000434849	0.0289021	-0.0904219	NO
Zzef1	0.497342	5.33826	4.2599	0.000459235	0.0295518	-0.0972938	NO
Zbtb11	0.532533	4.72766	4.23368	0.000486934	0.0300855	-0.0992743	NO
Elob	-0.461869	6.25807	-4.26779	0.000451212	0.0294677	-0.117569	NO
Fkbp1a	-0.353341	7.20345	-4.26321	0.000455847	0.0294677	-0.137291	NO
Exd1	0.388276	3.89983	4.17655	0.00055327	0.0316577	-0.138065	NO
Ranbp2	0.337853	7.47049	4.26379	0.000455258	0.0294677	-0.139419	NO
Cic	0.43891	6.51195	4.25778	0.00046141	0.0295574	-0.150363	NO
Morc2a	0.288604	6.14839	4.25368	0.000465653	0.0296948	-0.150545	NO
Erh	-0.511256	6.12538	-4.24739	0.000472246	0.029801	-0.155638	NO
Afdn	0.331529	6.2477	4.24902	0.000470529	0.029801	-0.164116	NO
Fbl	-0.420715	6.22081	-4.24516	0.000474603	0.029801	-0.164381	NO
Wdr37	0.388187	4.84783	4.20719	0.000516632	0.0311232	-0.16702	NO
Cep192	0.70006	4.22815	4.16663	0.000565688	0.0316751	-0.180734	NO
Sufu	0.392698	6.22764	4.23958	0.00048056	0.0299704	-0.184398	NO
Tmem132d	1.33599	-0.487429	4.49761	0.00027044	0.0243171	-0.188316	YES
Endov	0.572128	4.86764	4.19922	0.000525923	0.0311527	-0.189414	NO
Ap5m1	0.381034	5.05704	4.20309	0.000521387	0.0311446	-0.194459	NO
Mydgf	-0.370635	6.48689	-4.23198	0.000488781	0.0300855	-0.200522	NO
Uqcr10	-0.748815	6.30453	-4.22564	0.000495764	0.0301224	-0.206604	NO
Pds5b	0.398949	5.31205	4.20516	0.000518978	0.0311321	-0.207938	NO
Tpr	0.315235	7.31351	4.22637	0.000494957	0.0301224	-0.222084	NO
Psmc4	-0.352761	6.41483	-4.21411	0.000508698	0.0307762	-0.237709	NO
Mvb12a	-0.421338	5.21857	-4.18323	0.000545059	0.0316577	-0.245035	NO
Adal	0.445174	4.79995	4.16751	0.000564566	0.0316751	-0.247246	NO
Pdzd8	0.329256	5.86535	4.19985	0.000525181	0.0311527	-0.256551	NO
Gcc2	0.610889	5.33303	4.17704	0.00055266	0.0316577	-0.272905	NO
Kdm6a	0.314246	6.08717	4.19666	0.000528941	0.0312009	-0.273072	NO
Zmym6	0.38144	4.3674	4.12985	0.000614201	0.0321453	-0.282119	NO
Atm	0.592496	5.14017	4.1667	0.000565594	0.0316751	-0.282987	NO
Eif4g1	0.497307	8.26827	4.19142	0.000535176	0.0314377	-0.284705	NO
Cib1	-0.48175	4.38004	-4.12271	0.000624092	0.0321453	-0.285568	NO
Olfr263	1.71458	-1.33934	4.64753	0.000193996	0.0207407	-0.290872	YES
Sik2	0.927076	5.17682	4.15944	0.000574855	0.0316932	-0.301128	NO
Pfn1	-0.487469	8.44572	-4.1755	0.000554575	0.0316577	-0.308561	NO
Ndufs6	-0.601478	5.54068	-4.16322	0.000570015	0.0316751	-0.310322	NO
Smim22	-0.68186	4.6569	-4.12773	0.000617119	0.0321453	-0.314307	NO
Btbd16	1.29619	-0.664604	4.43553	0.000310449	0.0252588	-0.317158	YES
Wdr48	0.306787	6.55271	4.17913	0.000550082	0.0316577	-0.322084	NO
Tomm20	-0.306603	7.04752	-4.17646	0.000553375	0.0316577	-0.326854	NO
Gtf2h5	-0.348207	5.8387	-4.16408	0.000568912	0.0316751	-0.328035	NO
Nfat5	0.310006	7.08454	4.1779	0.000551598	0.0316577	-0.328362	NO
Dcaf1	0.32425	5.94619	4.16824	0.000563653	0.0316751	-0.329725	NO
Zfhx2	0.513107	4.43637	4.10616	0.000647654	0.0325136	-0.337189	NO
Ube2o	0.446519	4.55646	4.11288	0.000637981	0.0324995	-0.338671	NO
Pfkfb2	0.516656	4.14104	4.09459	0.000664641	0.0327323	-0.338872	NO
Clasp1	0.53773	5.36711	4.14121	0.000598786	0.032073	-0.352582	NO
Ireb2	0.327291	6.87302	4.16281	0.00057054	0.0316751	-0.36089	NO
Ptprj	0.382175	7.30298	4.15806	0.000576632	0.0316932	-0.371104	NO
Sap18b	-0.296274	6.49669	-4.15389	0.000582033	0.0318141	-0.371153	NO
Mrpl33	-0.489398	5.05011	-4.11667	0.000632594	0.0324479	-0.372672	NO
Lrrc58	0.292406	6.61547	4.14895	0.000588509	0.0320443	-0.388001	NO
Map2k2	-0.341401	6.63453	-4.14552	0.000593034	0.032073	-0.391065	NO
Numa1	0.313385	7.9424	4.1437	0.000595458	0.032073	-0.392819	NO
Cmtr1	0.508105	5.47799	4.12633	0.000619058	0.0321453	-0.392978	NO
Xrn1	0.496543	6.16395	4.14199	0.000597743	0.032073	-0.395731	NO
Asxl2	0.312899	5.9559	4.13713	0.000604277	0.0320832	-0.396224	NO
Snx13	0.339717	6.13855	4.14003	0.000600363	0.032073	-0.397443	NO
Bend7	1.41958	1.32087	4.07614	0.000692678	0.0329069	-0.398704	YES
Eef1akmt1	-0.424001	3.92946	-4.04953	0.000735212	0.0340143	-0.400342	NO
Fcf1	-0.265161	5.6712	-4.12582	0.000619764	0.0321453	-0.403327	NO
Anapc16	-0.304796	5.17098	-4.10996	0.000642167	0.0324995	-0.403451	NO
Pttg1	-0.630511	4.41653	-4.06805	0.00070535	0.0331749	-0.411548	NO
Cope	-0.336962	6.79605	-4.13653	0.000605087	0.0320832	-0.412479	NO
Nsun6	0.498905	3.54661	4.02897	0.000769864	0.0347286	-0.412776	NO
Snrnp200	0.403436	7.88908	4.13057	0.000613216	0.0321453	-0.423226	NO
Rpl27a	-0.383208	8.11683	-4.12248	0.000624423	0.0321453	-0.431098	NO
Chd8	0.307703	6.76723	4.12263	0.000624208	0.0321453	-0.447435	NO
Naaladl2	0.728207	4.93204	4.08084	0.000685432	0.0327826	-0.450683	NO
Ppib	-0.324981	8.50364	-4.10875	0.000643907	0.0324995	-0.452221	NO
Usp36	0.339917	5.27028	4.09221	0.000668196	0.0327323	-0.453626	NO
Ctu2	-0.472269	4.31001	-4.04052	0.000750205	0.034371	-0.455119	NO
Smcr8	0.356872	5.41355	4.09421	0.000665214	0.0327323	-0.460604	NO
Dnajc13	0.294356	6.01833	4.10794	0.000645078	0.0324995	-0.461764	NO
Ubxn7	0.313371	6.378	4.10916	0.000643309	0.0324995	-0.471585	NO
Lamtor5	-0.295284	5.65497	-4.0928	0.000667321	0.0327323	-0.472355	NO
Elf1	0.280866	6.20498	4.10386	0.000650992	0.0325657	-0.477821	NO
Pof1b	0.458072	5.23758	4.07448	0.000695258	0.032919	-0.490821	NO
Atp5g1	-0.397083	7.11973	-4.09644	0.000661895	0.0327323	-0.500087	NO
Cox7a2	-0.404535	7.08464	-4.09223	0.000668161	0.0327323	-0.509239	NO
Prdm15	0.321609	4.73264	4.04267	0.000746601	0.034371	-0.510868	NO
Srsf7	-0.35479	6.54136	-4.08852	0.000673746	0.0327826	-0.513721	NO
Denr	-0.267922	6.23495	-4.08471	0.000679516	0.0327826	-0.515923	NO
Emc10	-0.305129	6.85932	-4.08736	0.000675495	0.0327826	-0.520368	NO
Smarcc2	0.333704	8.03381	4.08305	0.000682045	0.0327826	-0.523076	NO
Fbrs	0.340017	6.24273	4.08202	0.000683616	0.0327826	-0.526302	NO
Brwd1	0.347278	6.79557	4.08277	0.00068247	0.0327826	-0.534795	NO
Rpap1	0.497742	6.09328	4.07143	0.000700023	0.0330341	-0.544304	NO
Zfyve26	0.385714	5.32122	4.05017	0.000734165	0.0340143	-0.545744	NO
Stat6	0.252329	6.85638	4.07621	0.000692577	0.0329069	-0.548946	NO
Prorsd1	-0.458529	3.95498	-3.97683	0.000865278	0.0365664	-0.550172	NO
Jrkl	0.492982	4.16344	3.98401	0.000851476	0.0361992	-0.566456	NO
Trir	-0.356821	6.47107	-4.06277	0.000713735	0.0334014	-0.56902	NO
Gpcpd1	0.958451	4.47538	3.99253	0.00083536	0.0358369	-0.571619	NO
Mcm3ap	0.254152	5.7933	4.05047	0.000733675	0.0340143	-0.5775	NO
Trim33	0.319383	6.85648	4.06205	0.000714884	0.0334014	-0.580054	NO
Pate13	1.40164	-1.12462	4.36468	0.000363504	0.0266639	-0.595619	YES
Tlk2	0.461266	5.38058	4.0276	0.000772238	0.0347286	-0.602762	NO
Mtln	-0.626853	3.94011	-3.95098	0.00091689	0.0368762	-0.604568	NO
Akt3	0.412153	5.49663	4.0259	0.00077518	0.0347286	-0.613605	NO
Xiap	0.761371	5.44235	4.02317	0.000779942	0.0347542	-0.614486	NO
Srp19	-0.361523	5.46561	-4.02135	0.000783118	0.0347542	-0.614827	NO
Gon4l	0.297423	6.34041	4.04105	0.000749322	0.034371	-0.617457	NO
Tmsb4x	-0.585294	9.49449	-4.01705	0.000790702	0.0347603	-0.62093	NO
Eps8l3	0.54523	4.65713	3.98733	0.000845166	0.0361481	-0.622584	NO
Ercc6l2	1.77284	0.746519	3.9854	0.000848824	0.0361952	-0.624665	YES
Cox6a1	-0.470659	7.10253	-4.03627	0.000757385	0.0345881	-0.630277	NO
Fam53c	0.417785	6.12645	4.03084	0.000766656	0.0347286	-0.635312	NO
Amotl1	0.282242	7.79119	4.03272	0.000763428	0.0347286	-0.636956	NO
Tomm6	-0.562321	6.24106	-4.02648	0.000774183	0.0347286	-0.640122	NO
Mrpl16	-0.350007	4.4895	-3.96185	0.000894819	0.0368697	-0.643122	NO
Fam173a	-0.471866	4.63326	-3.96813	0.000882327	0.0368697	-0.653751	NO
Rps27a	-0.508142	9.41295	-3.99882	0.000823672	0.0356597	-0.662177	NO
Mrpl34	-0.430271	4.66088	-3.96358	0.000891364	0.0368697	-0.664057	NO
Hipk1	0.302456	7.16537	4.02228	0.000781498	0.0347542	-0.667048	NO
Tsc1	0.462084	6.18377	4.01653	0.000791635	0.0347603	-0.668953	NO
Hook3	0.373606	6.76125	4.01959	0.000786225	0.0347603	-0.672265	NO
Rc3h2	0.362934	6.42148	4.01572	0.000793076	0.0347603	-0.676218	NO
Ciapin1	-0.45488	5.01809	-3.97381	0.000871159	0.0367054	-0.678312	NO
Sh3d19	0.395038	6.17317	4.00966	0.000803918	0.0351267	-0.682852	NO
Tmem170b	0.324809	4.48464	3.94054	0.000938599	0.0376023	-0.698672	NO
Atat1	0.483406	6.09893	4.00074	0.000820147	0.035616	-0.700515	NO
Daam1	0.276378	6.82359	4.00551	0.000811424	0.0353456	-0.70287	NO
Pus7	0.242635	5.43253	3.98066	0.000857879	0.0363623	-0.703336	NO
Ubr1	0.45758	6.1153	3.99592	0.00082905	0.0356743	-0.711353	NO
Pdap1	-0.332789	6.57498	-3.99736	0.00082638	0.0356679	-0.713285	NO
Acvr2a	0.467192	4.89857	3.95579	0.000907068	0.0368697	-0.713658	NO
Trappc1	-0.345968	5.2093	-3.95664	0.000905339	0.0368697	-0.735501	NO
Mrps28	-0.468947	4.24208	-3.89874	0.00103081	0.0385046	-0.74532	NO
Bcl2l11	-0.730107	5.66497	-3.96128	0.00089598	0.0368697	-0.749709	NO
Pfdn6	-0.473438	5.07932	-3.9385	0.000942912	0.0376023	-0.758352	NO
Rbx1	-0.486964	6.28502	-3.97177	0.000875146	0.0367639	-0.760239	NO
Tmem14c	-0.335195	5.96376	-3.96261	0.0008933	0.0368697	-0.769586	NO
Timm22	-0.326517	5.19142	-3.93955	0.000940694	0.0376023	-0.770046	NO
Mrpl21	-0.423692	4.48229	-3.90119	0.00102516	0.0384599	-0.770093	NO
Nbea	0.671043	5.92095	3.96191	0.000894703	0.0368697	-0.778186	NO
Rps12	-0.821874	4.79802	-3.90775	0.0010102	0.0384446	-0.78131	NO
Dctpp1	-0.408494	4.82154	-3.91572	0.0009923	0.0383079	-0.782505	NO
Exosc5	-0.403975	4.7432	-3.90965	0.0010059	0.0383841	-0.791504	NO
Gcn1l1	0.495497	6.30226	3.95758	0.00090343	0.0368697	-0.797754	NO
Snrpa1	-0.447652	4.72426	-3.90043	0.0010269	0.0384599	-0.799253	NO
Smg1	0.332657	7.17864	3.96044	0.000897669	0.0368697	-0.801853	NO
Mrpl14	-0.484476	4.9318	-3.91085	0.00100319	0.0383841	-0.803723	NO
Tnks	0.316584	6.27932	3.95488	0.000908917	0.0368697	-0.804522	NO
Psmg3	-0.346535	4.05873	-3.86281	0.00111727	0.0402475	-0.807321	NO
Ahcyl1	0.446349	7.57904	3.95657	0.00090548	0.0368697	-0.807321	NO
Commd6	-0.294642	5.00982	-3.91419	0.000995704	0.0383079	-0.808775	NO
Tmem131	0.300816	6.64754	3.953	0.000912759	0.0368762	-0.814857	NO
Sos1	0.327025	5.3186	3.92414	0.000973752	0.0381207	-0.815522	NO
Zfp451	0.408558	5.31973	3.92636	0.000968913	0.0381207	-0.815559	NO
Gpbp1	0.296605	6.49426	3.95161	0.000915602	0.0368762	-0.816062	NO
Zfp386	0.370474	5.37036	3.92526	0.000971313	0.0381207	-0.816439	NO
Mfap1b	0.388505	5.73342	3.93563	0.000948982	0.037738	-0.823037	NO
Trip12	0.274215	7.66677	3.93355	0.000953423	0.0378084	-0.85526	NO
Dcaf17	0.497044	5.4025	3.90498	0.00101649	0.0384599	-0.867257	NO
Atp5h	-0.458691	7.25018	-3.92451	0.000972945	0.0381207	-0.872802	NO
Szt2	0.638914	4.93008	3.88285	0.00106817	0.0388744	-0.873735	NO
Srsf9	-0.322246	6.36016	-3.92122	0.000980147	0.0381207	-0.873809	NO
Zbtb37	0.553079	4.65794	3.86838	0.0011034	0.0398492	-0.878195	NO
Cwc22	0.539835	5.52753	3.90192	0.00102348	0.0384599	-0.881738	NO
Pogz	0.260626	5.81917	3.91047	0.00100406	0.0383841	-0.882238	NO
Fam193b	0.444806	6.65526	3.92223	0.000977928	0.0381207	-0.88298	NO
Ap3b1	0.219003	6.45145	3.91871	0.000985673	0.0382306	-0.885532	NO
Zfp266	0.354116	6.27176	3.91416	0.000995784	0.0383079	-0.893486	NO
Slc37a1	0.544617	4.36663	3.83934	0.00117763	0.0411717	-0.894925	NO
Banf1	-0.417263	5.94181	-3.90326	0.00102042	0.0384599	-0.896281	NO
Ndufa11	-0.448402	5.54251	-3.89196	0.00104658	0.0388375	-0.896615	NO
Commd4	-0.35174	4.73331	-3.85427	0.00113886	0.0406611	-0.909337	NO
Tns3	0.415011	7.75162	3.90605	0.00101405	0.0384599	-0.91395	NO
Cmc2	-0.655178	3.39168	-3.77505	0.00136014	0.0435645	-0.916979	NO
Mtr	0.515732	4.28476	3.82732	0.00120978	0.0414693	-0.91828	NO
Pdcd5	-0.467924	4.62319	-3.83926	0.00117783	0.0411717	-0.926521	NO
Bcas2	-0.296265	5.99175	-3.89021	0.0010507	0.0388375	-0.929018	NO
Atp5e	-0.709737	7.0916	-3.89714	0.00103451	0.0385411	-0.9299	NO
Exph5	0.875298	3.6661	3.78089	0.00134247	0.0433912	-0.945729	NO
Arhgap21	0.413496	8.10137	3.88783	0.00105632	0.0388424	-0.946136	NO
Cd44	0.722392	7.6652	3.89114	0.00104851	0.0388375	-0.949153	NO
Zfp148	0.2826	6.73509	3.88791	0.00105614	0.0388424	-0.957675	NO
Rfx3	0.427438	4.0313	3.79637	0.00129669	0.0425922	-0.9591	NO
Fam210a	0.296572	6.41309	3.88358	0.00106643	0.0388744	-0.963639	NO
Ndufb8	-0.296833	7.0873	-3.88381	0.0010659	0.0388744	-0.96365	NO
Ubr5	0.466536	6.63866	3.88464	0.0010639	0.0388744	-0.964021	NO
Ralgps1	0.470184	4.64746	3.82304	0.00122146	0.0415677	-0.966926	NO
Rpl23a	-0.462401	9.63286	-3.85373	0.00114024	0.0406611	-0.968845	NO
Arhgef12	0.377537	7.26933	3.88113	0.00107231	0.038925	-0.973888	NO
Phf2	0.279087	6.17323	3.87423	0.00108903	0.0394305	-0.975267	NO
Ddt	-0.420596	4.46888	-3.80176	0.00128112	0.0425157	-0.981242	NO
Pgls	-0.408694	6.04912	-3.86025	0.0011237	0.0403763	-0.997147	NO
Lamtor3	-0.28258	4.79159	-3.81036	0.00125667	0.0422472	-1.00634	NO
Bcorl1	0.3899	4.346	3.78728	0.00132338	0.0429705	-1.00963	NO
Tmem88b	0.651785	1.07637	3.75002	0.00143862	0.0448602	-1.01477	NO
Dlg1	0.262444	6.36594	3.85843	0.0011283	0.0404389	-1.01587	NO
Atad2b	0.347083	5.76301	3.84605	0.00116004	0.0409542	-1.01956	NO
Frs2	0.303782	5.7203	3.8429	0.00116827	0.0411422	-1.02359	NO
Ap1s1	-0.239196	6.39494	-3.85237	0.00114373	0.0406828	-1.02524	NO
Tmem258	-0.566637	5.5311	-3.82948	0.00120395	0.0414196	-1.03018	NO
Txndc17	-0.364465	6.34542	-3.84846	0.0011538	0.0408359	-1.032	NO
Aimp1	-0.308891	5.7327	-3.83626	0.00118578	0.0412424	-1.03309	NO
Erbin	0.375662	7.82279	3.84929	0.00115165	0.0408359	-1.03578	NO
Pard3	0.315467	6.08648	3.84016	0.00117545	0.0411717	-1.04778	NO
Tubb2a	-0.5321	6.36936	-3.8352	0.00118859	0.0412424	-1.05541	NO
Rictor	0.386364	6.0458	3.83357	0.00119294	0.0412922	-1.06056	NO
Phf3	0.276965	6.54228	3.83641	0.00118539	0.0412424	-1.06726	NO
Hnrnpab	-0.293924	9.0867	-3.81605	0.00124074	0.0421226	-1.07103	NO
Btaf1	0.299311	5.39988	3.80941	0.00125933	0.0422472	-1.07149	NO
Apold1	0.786199	2.51148	3.6796	0.00168444	0.0489774	-1.07334	NO
Polk	0.332942	4.33156	3.75552	0.001421	0.044507	-1.07851	NO
Mxd3	-0.766861	2.71624	-3.67666	0.00169556	0.0489879	-1.07859	NO
Sdccag8	0.431665	3.06755	3.68392	0.0016682	0.048795	-1.0828	NO
Tab2	0.306656	7.46865	3.82894	0.0012054	0.0414196	-1.0853	NO
Tulp4	0.393744	7.09288	3.8299	0.0012028	0.0414196	-1.08596	NO
Tmppe	0.490269	3.6015	3.7077	0.00158169	0.047705	-1.08785	NO
Smg6	0.444057	5.32948	3.79848	0.00129058	0.0425231	-1.09583	NO
Fyco1	0.428165	6.73892	3.82481	0.00121662	0.0415027	-1.09619	NO
Ppp1r15b	0.500586	6.93091	3.82515	0.00121569	0.0415027	-1.09648	NO
Nr2c2	0.430985	4.9589	3.77927	0.00134734	0.0434495	-1.098	NO
Harbi1	0.486854	5.41404	3.79903	0.00128899	0.0425231	-1.10177	NO
Ciao2a	-0.28595	6.20644	-3.81326	0.00124853	0.0422472	-1.10294	NO
Yif1b	-0.369059	5.04266	-3.77716	0.00135375	0.0434581	-1.10541	NO
Rpl41	-0.728715	9.50463	-3.78837	0.00132015	0.0429705	-1.11274	NO
Psmb1	-0.236485	7.48272	-3.81017	0.00125721	0.0422472	-1.12165	NO
Gm38394	0.613831	4.60362	3.75112	0.00143508	0.0448486	-1.12204	NO
Specc1l	0.248814	6.26698	3.80779	0.00126392	0.0423009	-1.12333	NO
Skil	0.381324	6.64917	3.81109	0.00125462	0.0422472	-1.12427	NO
Psmd13	-0.35963	6.292	-3.80133	0.00128235	0.0425157	-1.1312	NO
Tjp1	0.336982	6.73726	3.80409	0.00127443	0.0425157	-1.13998	NO
Arhgef5	0.400209	6.58036	3.80208	0.0012802	0.0425157	-1.14212	NO
Csnk2b	-0.236799	6.29591	-3.79232	0.00130851	0.0428809	-1.15255	NO
Pin1	-0.328874	5.60362	-3.77764	0.00135229	0.0434581	-1.1528	NO
H2afv	-0.449538	5.58653	-3.77345	0.00136505	0.0435823	-1.15941	NO
Gm14137	0.723767	1.05684	3.66944	0.00172318	0.0494829	-1.15955	NO
Aldh6a1	0.417487	6.10326	3.78791	0.00132152	0.0429705	-1.16277	NO
Efhc2	2.41464	-5.16994	5.42325	3.58714e-05	0.00867823	-1.16685	YES
Pacs2	0.415992	5.53592	3.76799	0.00138184	0.0438724	-1.16747	NO
Syne2	0.508529	5.41815	3.76517	0.00139061	0.0438724	-1.16932	NO
Spcs1	-0.376227	7.05283	-3.78824	0.00132052	0.0429705	-1.17005	NO
Cdca3	-0.647042	4.47838	-3.71095	0.00157022	0.0476009	-1.17045	NO
Tmtc3	0.332705	5.42841	3.76618	0.00138746	0.0438724	-1.17089	NO
Dnal1	0.360607	4.18054	3.6993	0.00161174	0.0483375	-1.17112	NO
Ttll4	0.422629	4.19113	3.69694	0.00162029	0.0483375	-1.17233	NO
Polr2i	-0.442966	3.48388	-3.65507	0.00177953	0.0506897	-1.17713	NO
Six4	0.432218	4.23258	3.70126	0.00160467	0.048232	-1.18057	NO
Grcc10	-0.395184	6.04672	-3.77286	0.00136685	0.0435823	-1.18548	NO
Qser1	0.551051	6.95875	3.78334	0.00133511	0.0432521	-1.18779	NO
Ttbk2	0.415818	4.74807	3.72198	0.00153189	0.0469414	-1.19716	NO
Dhtkd1	0.693694	4.24498	3.68689	0.00165714	0.0485718	-1.21263	NO
Aff4	0.293554	8.05424	3.7649	0.00139145	0.0438724	-1.2128	NO
Prr14l	0.336326	5.85962	3.75592	0.00141972	0.044507	-1.21784	NO
Abi1	0.314201	7.01721	3.7664	0.00138679	0.0438724	-1.2234	NO
Pomp	-0.30342	7.16756	-3.76337	0.00139622	0.0439251	-1.22466	NO
Rps15	-0.431891	9.35929	-3.7327	0.00149555	0.0460755	-1.23933	NO
Slc30a9	0.542375	4.09194	3.65598	0.00177589	0.0506881	-1.24738	NO
Washc4	0.257172	5.98439	3.74524	0.0014541	0.0452433	-1.24773	NO
Ppip5k1	0.387311	6.08365	3.74271	0.00146237	0.0453015	-1.25752	NO
Rps13	-0.408705	8.8211	-3.73223	0.00149712	0.0460755	-1.25964	NO
Mysm1	0.71407	4.67547	3.68902	0.00164927	0.0485718	-1.26123	NO
Suz12	0.256817	6.73042	3.74365	0.0014593	0.0453015	-1.27074	NO
Vmn1r197	0.654379	1.2171	3.59867	0.00201887	0.0536569	-1.27338	NO
Rc3h1	0.360878	6.05332	3.73474	0.00148872	0.0460171	-1.27699	NO
Nup98	0.273195	5.99358	3.73097	0.00150135	0.0461055	-1.27706	NO
Zbtb34	0.438013	4.28636	3.64873	0.00180494	0.0509712	-1.28842	NO
Plekhh1	0.527031	4.09893	3.63256	0.00187147	0.0519499	-1.29827	NO
Ift20	-0.36671	5.75577	-3.71453	0.00155769	0.04738	-1.30005	NO
Cep89	-0.388343	4.3677	-3.64723	0.00181101	0.0509712	-1.30156	NO
Med11	-0.423682	3.72077	-3.60118	0.00200758	0.053625	-1.31917	NO
Cox6c	-0.637164	7.21533	-3.71493	0.00155629	0.04738	-1.32555	NO
Nme1	-0.487072	6.53216	-3.71398	0.00155959	0.04738	-1.32561	NO
Mbd6	0.438313	6.28202	3.71406	0.00155933	0.04738	-1.32585	NO
Mettl1	-0.333049	4.79114	-3.65635	0.00177442	0.0506881	-1.33773	NO
Cox8a	-0.36849	7.65134	-3.70725	0.0015833	0.047705	-1.34095	NO
Snrnp70	-0.446835	7.34425	-3.70712	0.00158376	0.047705	-1.34401	NO
Map4k5	0.520392	5.68352	3.68869	0.0016505	0.0485718	-1.35647	NO
Fam83b	0.711638	3.77412	3.58612	0.00207637	0.0544355	-1.36263	NO
Arap2	0.528404	4.4769	3.62519	0.00190261	0.0521867	-1.36733	NO
Pfdn1	-0.333184	6.0795	-3.68787	0.00165352	0.0485718	-1.37018	NO
Cobll1	0.41589	6.9795	3.69677	0.0016209	0.0483375	-1.37468	NO
Psmd3	-0.315166	7.52842	-3.69235	0.001637	0.0485718	-1.37537	NO
Cops9	-0.602691	6.51111	-3.68942	0.00164778	0.0485718	-1.37719	NO
Atg4d	0.485945	4.3743	3.61497	0.00194659	0.0525915	-1.37732	NO
Nup160	0.478251	5.69645	3.6781	0.00169009	0.0489774	-1.37733	NO
Pacs1	0.395208	7.52332	3.69373	0.00163197	0.0485374	-1.37807	NO
Timm8b	-0.407045	5.44846	-3.66798	0.00172884	0.049545	-1.37822	NO
Ptger1	0.592982	2.25548	3.52078	0.00240275	0.059573	-1.37965	NO
Ndst2	0.289902	4.75484	3.62985	0.00188285	0.0521437	-1.38766	NO
Pcnx3	0.280907	6.02984	3.67945	0.00168498	0.0489774	-1.39288	NO
Rps7	-0.32313	8.12777	-3.67767	0.00169174	0.0489774	-1.3964	NO
Nr6a1	0.491348	3.72139	3.56089	0.00219682	0.0562393	-1.39744	NO
Ppp1cc	-0.326454	7.45082	-3.68164	0.00167676	0.0489441	-1.39944	NO
Tppp	0.996803	2.06316	3.50542	0.00248663	0.060383	-1.40867	NO
Clasp2	0.393493	5.96147	3.67077	0.00171805	0.0494437	-1.40997	NO
Ndufb5	-0.336268	6.34107	-3.6707	0.00171832	0.0494437	-1.41643	NO
Gm21244	0.672398	2.30471	3.50036	0.00251483	0.0607862	-1.41898	NO
Afap1	0.325817	5.66595	3.65079	0.00179664	0.0509712	-1.43229	NO
Olfr374	0.745886	1.47562	3.49825	0.00252674	0.060835	-1.43908	NO
Slc6a5	1.31676	-2.10809	3.92364	0.000974855	0.0381207	-1.45044	YES
Arhgef6	0.868416	6.22428	3.65115	0.00179523	0.0509712	-1.46251	NO
Rbbp8nl	0.406657	3.38188	3.51086	0.00245657	0.0602603	-1.46448	NO
Psmb6	-0.437453	6.94838	-3.64884	0.0018045	0.0509712	-1.47103	NO
Golga2	0.431973	7.82226	3.64788	0.00180838	0.0509712	-1.47147	NO
Tom1l2	0.407633	5.29675	3.61982	0.00192558	0.0524239	-1.47309	NO
Ppp1r35	-0.469441	3.69193	-3.51702	0.00242304	0.0598656	-1.4751	NO
Tmed9	-0.347565	7.92756	-3.6428	0.00182909	0.0513778	-1.47572	NO
Sf3b1	0.266204	8.46797	3.63713	0.00185245	0.0518283	-1.47845	NO
Usf3	0.402065	6.13913	3.64027	0.00183944	0.0515664	-1.48243	NO
Cdc20	-0.495037	5.65607	-3.62271	0.00191318	0.0521867	-1.48646	NO
Zbtb49	0.804138	2.46289	3.46671	0.00271095	0.0637452	-1.48647	NO
Ints6	0.360632	5.40514	3.61688	0.00193828	0.0525675	-1.48685	NO
Uhrf1bp1	0.318463	5.58651	3.62346	0.00190995	0.0521867	-1.48762	NO
Snapc4	0.440758	5.68076	3.62433	0.00190624	0.0521867	-1.49261	NO
Tmed1	-0.304217	5.08668	-3.59505	0.0020353	0.0536569	-1.50312	NO
Coa6	-0.334509	3.63715	-3.50435	0.00249257	0.0604234	-1.50367	NO
Prdx4	-0.348765	6.06228	-3.62473	0.00190455	0.0521867	-1.50522	NO
Ambra1	0.324387	6.4635	3.63283	0.00187036	0.0519499	-1.50676	NO
Larp7	-0.27498	5.74373	-3.61725	0.00193671	0.0525675	-1.50722	NO
Ccdc93	0.258526	5.15786	3.59727	0.00202522	0.0536569	-1.50733	NO
Slc25a3	-0.273069	8.32887	-3.6234	0.00191024	0.0521867	-1.50905	NO
Ptk2b	0.399936	6.30768	3.62828	0.0018895	0.0521437	-1.51359	NO
Phf21a	0.384451	6.59006	3.62894	0.00188668	0.0521437	-1.51806	NO
Zfp668	0.33074	4.20482	3.53821	0.00231101	0.0583191	-1.51887	NO
Mrps21	-0.471405	5.82382	-3.61338	0.00195355	0.0526788	-1.51903	NO
Ccdc84	0.360225	3.96899	3.51759	0.00241996	0.0598656	-1.52585	NO
Megf8	0.554074	6.3066	3.61578	0.00194306	0.0525915	-1.54065	NO
Rbbp5	0.347761	4.78692	3.56243	0.00218928	0.0562393	-1.54086	NO
Adcy10	3.80998	-3.06222	4.29133	0.000428105	0.0285894	-1.54316	YES
Zbtb26	0.463122	4.70001	3.55376	0.00223211	0.056826	-1.5466	NO
Zscan29	0.421313	6.00302	3.60734	0.00198011	0.0531924	-1.54914	NO
Rnaset2a	-0.234697	6.42108	-3.61005	0.00196815	0.0529717	-1.55	NO
Gm11808	-0.475491	8.66717	-3.5973	0.00202509	0.0536569	-1.55404	NO
Grpel1	-0.193337	6.01713	-3.60156	0.00200586	0.053625	-1.55591	NO
Slirp	-0.607312	4.9216	-3.55553	0.0022233	0.0567917	-1.56047	NO
Zfyve16	0.484315	4.68125	3.54772	0.00226246	0.0572982	-1.56194	NO
Lamtor1	-0.240933	6.32186	-3.5994	0.00201561	0.0536569	-1.57016	NO
Gabpb2	0.308576	6.44558	3.60254	0.00200148	0.053625	-1.57218	NO
Zfp169	0.622119	2.65317	3.43079	0.00293696	0.0661026	-1.57417	NO
Ubxn6	-0.248573	5.4551	-3.57631	0.00212237	0.0552416	-1.57649	NO
Txn1	-0.559491	7.46605	-3.59548	0.00203335	0.0536569	-1.58257	NO
Mpp7	0.464182	4.47513	3.5242	0.00238451	0.0595371	-1.58384	NO
Pik3ip1	0.392552	6.28767	3.5954	0.00203368	0.0536569	-1.58626	NO
D5Ertd579e	0.233344	6.3502	3.5874	0.00207043	0.0543806	-1.60108	NO
Sssca1	-0.398661	3.89494	-3.47332	0.00267129	0.0633458	-1.60114	NO
Lin7c	0.327494	7.15073	3.58959	0.00206032	0.0542155	-1.60543	NO
Pi4ka	0.366975	5.93527	3.5746	0.00213052	0.0553427	-1.611	NO
Tmem147	-0.3072	6.07979	-3.57624	0.00212273	0.0552416	-1.61124	NO
Ankle1	-0.970706	1.73053	-3.40065	0.00314082	0.0685125	-1.61231	NO
Lingo4	0.907654	1.00353	3.41547	0.00303891	0.0674114	-1.61324	NO
Tmem86b	0.492128	3.49822	3.44458	0.00284808	0.065362	-1.61759	NO
Spag7	-0.284381	5.67199	-3.56444	0.00217947	0.0562393	-1.61782	NO
Slc35a5	0.311258	5.15913	3.54665	0.00226784	0.0573319	-1.61821	NO
Magi3	0.344612	6.19854	3.57801	0.00211435	0.0552416	-1.61873	NO
Cuta	-0.515975	4.1362	-3.48158	0.00262247	0.0626077	-1.62106	NO
Cntrl	0.502128	6.17136	3.57692	0.0021195	0.0552416	-1.62161	NO
Nr2c2ap	-0.399456	4.91608	-3.52212	0.00239558	0.059573	-1.63693	NO
Palm2	1.72542	0.481611	3.4381	0.00288948	0.0658186	-1.63907	YES
Angptl8	1.65982	-1.52234	3.68716	0.00165615	0.0485718	-1.63999	YES
Fv1	0.747346	2.18109	3.38529	0.00325006	0.0697802	-1.64185	NO
Sfxn3	0.363152	7.34405	3.57005	0.00215231	0.0558064	-1.64687	NO
Snrpd2	-0.464765	6.26311	-3.56145	0.00219406	0.0562393	-1.64825	NO
Sun1	0.271709	6.15081	3.56276	0.00218765	0.0562393	-1.64878	NO
Rpl36	-0.623005	8.35372	-3.5549	0.00222642	0.0567917	-1.65151	NO
Bcl7a	0.508627	4.24806	3.47659	0.00265186	0.0632025	-1.65194	NO
Fndc3a	0.440337	7.33485	3.56577	0.002173	0.0562393	-1.65654	NO
Kmt2d	0.461167	7.68279	3.56327	0.00218516	0.0562393	-1.65751	NO
Mrps36	-0.410628	4.24567	-3.46248	0.00273662	0.0639312	-1.66877	NO
Tbc1d1	0.556412	5.23212	3.52078	0.00240278	0.059573	-1.67684	NO
Ttc14	0.350954	6.93762	3.55302	0.00223579	0.056826	-1.68425	NO
Cenpx	-0.379936	4.99552	-3.50572	0.00248492	0.060383	-1.68498	NO
Atf7	0.402501	7.43475	3.54849	0.00225856	0.0572982	-1.69225	NO
Ppox	-0.679429	2.81252	-3.36174	0.00342481	0.0719363	-1.70789	NO
Psmb3	-0.504061	6.18842	-3.5306	0.00235063	0.0591081	-1.70967	NO
Mrpl43	-0.321327	5.22076	-3.4964	0.0025372	0.0609833	-1.72226	NO
Trim44	0.344011	7.4759	3.53148	0.00234605	0.0590978	-1.72821	NO
Bloc1s1	-0.464452	4.85239	-3.4748	0.00266249	0.0633458	-1.73256	NO
Stag2	0.308523	7.24787	3.52964	0.00235571	0.0591309	-1.73385	NO
Htt	0.280003	6.56792	3.52728	0.00236814	0.0593375	-1.73497	NO
Ssh2	0.265444	5.61259	3.50663	0.0024799	0.060383	-1.73977	NO
Fbxo38	0.242631	5.86401	3.51371	0.00244099	0.0599949	-1.74068	NO
Mfap1a	0.322654	7.0478	3.52626	0.00237355	0.0593682	-1.74193	NO
Ptgdr2	2.54738	-5.08763	4.6467	0.000194353	0.0207407	-1.74868	YES
Sp3	0.322369	6.47155	3.51494	0.00243432	0.0599757	-1.76008	NO
Zbtb10	0.338048	6.1539	3.51018	0.0024603	0.0602603	-1.76275	NO
Spen	0.613227	5.70291	3.49919	0.00252143	0.0608106	-1.76443	NO
Ttc7	0.403296	5.02567	3.46915	0.00269622	0.0635943	-1.76835	NO
Calm3	-0.233352	7.34758	-3.5072	0.00247673	0.060383	-1.77707	NO
Ptpn23	0.253885	6.51544	3.50599	0.00248344	0.060383	-1.77961	NO
Chd1	0.316811	6.08594	3.50013	0.00251612	0.0607862	-1.78086	NO
Dnmbp	0.460934	5.61023	3.48348	0.00261137	0.062448	-1.787	NO
Gng5	-0.363427	6.18478	-3.49505	0.00254485	0.0610634	-1.78835	NO
R3hdm1	0.447665	5.43426	3.47406	0.00266685	0.0633458	-1.7911	NO
Ndufa1	-0.606105	4.84136	-3.44449	0.00284865	0.065362	-1.79563	NO
Polr2f	-0.546453	5.24294	-3.45991	0.00275237	0.0639706	-1.79941	NO
Mapkapk5	-0.365612	4.51262	-3.4149	0.00304273	0.0674114	-1.80058	NO
Ran	-0.394299	7.74586	-3.49019	0.0025726	0.061625	-1.8075	NO
Birc5	-0.492377	5.33192	-3.46012	0.00275106	0.0639706	-1.80762	NO
Rmi1	0.288127	4.93411	3.43683	0.00289765	0.0658186	-1.82401	NO
Ndufb6	-0.558979	5.46415	-3.46036	0.0027496	0.0639706	-1.82529	NO
Ube2m	-0.366997	6.08226	-3.47199	0.00267923	0.0634278	-1.83094	NO
Elmsan1	0.330637	5.4165	3.45635	0.0027743	0.064176	-1.83111	NO
Vmn1r76	0.534454	2.01996	3.28357	0.00407388	0.0777276	-1.83261	NO
Zbtb43	0.47433	5.90016	3.4702	0.0026899	0.0635742	-1.8376	NO
Tmem256	-0.634865	5.19498	-3.44037	0.00287493	0.0657519	-1.83896	NO
Use1	-0.527396	5.68911	-3.45926	0.00275638	0.0639706	-1.84073	NO
Nudt12	0.536397	3.06572	3.30976	0.00384402	0.0766167	-1.84343	NO
Micos13	-0.34096	5.70264	-3.45736	0.00276803	0.0641359	-1.84788	NO
Dnajc22	-1.08968	3.27155	-3.29579	0.00396501	0.0769752	-1.86011	YES
Cox5b	-0.37535	6.62116	-3.46273	0.00273511	0.0639312	-1.86853	NO
Chpt1	0.434118	7.163	3.46601	0.00271515	0.0637452	-1.87171	NO
Tti1	0.257071	5.34472	3.43558	0.00290574	0.0658186	-1.87218	NO
Usp34	0.2746	6.77404	3.46428	0.00272565	0.0638857	-1.87329	NO
Rplp2	-0.545515	8.80204	-3.4409	0.00287148	0.0657519	-1.88428	NO
Epc2	0.429044	5.88303	3.44831	0.0028245	0.0651244	-1.88514	NO
N4bp2l2	0.255312	5.19363	3.4196	0.00301106	0.0671301	-1.88573	NO
Dpm3	-0.672632	4.15329	-3.35675	0.00346302	0.0725236	-1.89132	NO
Phb	-0.313914	7.14842	-3.45296	0.00279533	0.064557	-1.89352	NO
Bicra	0.376987	4.50382	3.3766	0.00331351	0.0702409	-1.89367	NO
Hist1h1e	1.11903	1.02299	3.25442	0.00434567	0.0803155	-1.89873	YES
Mrpl11	-0.313998	4.83487	-3.39091	0.00320965	0.0693726	-1.90274	NO
Fam199x	0.32673	4.70322	3.38778	0.00323209	0.0696449	-1.90279	NO
Zbtb1	0.352275	5.69216	3.43237	0.00292659	0.0660793	-1.90539	NO
Slc25a41	2.59	-2.73015	3.79813	0.00129158	0.0425231	-1.90606	YES
Atxn7	0.326315	5.88944	3.43576	0.00290462	0.0658186	-1.91087	NO
Heatr5b	0.433108	5.10976	3.4042	0.00311615	0.0683023	-1.9127	NO
Nsd1	0.258006	7.35714	3.44562	0.00284149	0.065362	-1.91299	NO
Rai1	0.4243	5.90479	3.43119	0.00293432	0.0661026	-1.91743	NO
Tmem254a	-0.851866	2.38639	-3.24491	0.00443813	0.0814923	-1.91784	NO
Snrpe	-0.507526	5.69384	-3.4172	0.00302718	0.0672776	-1.92907	NO
Strbp	0.341998	7.3291	3.43683	0.00289769	0.0658186	-1.93262	NO
Fam160b1	0.721569	4.77804	3.37649	0.00331433	0.0702409	-1.93293	NO
Golgb1	0.337499	7.36798	3.43596	0.00290328	0.0658186	-1.93409	NO
Pds5a	0.210655	6.95907	3.43411	0.00291526	0.0659287	-1.93836	NO
Zfp280d	0.322992	5.40693	3.40611	0.00310292	0.0683023	-1.93979	NO
Ndufv2	-0.275567	6.92815	-3.42839	0.00295268	0.0663508	-1.94635	NO
Agbl5	0.340031	4.11041	3.32658	0.00370313	0.0755406	-1.94671	NO
Vmn2r28	1.1847	-1.00944	3.36555	0.00339595	0.0716491	-1.94832	YES
Faxc	0.84056	1.43072	3.22099	0.00467932	0.0847436	-1.94836	NO
Phf8	0.572486	5.00984	3.38151	0.00327748	0.0701955	-1.95026	NO
Tmem126a	-0.365577	4.22438	-3.32853	0.00368714	0.0755249	-1.95047	NO
Socs4	0.236496	5.77056	3.41176	0.00306409	0.0675674	-1.95419	NO
Ten1	-0.455985	3.79233	-3.29531	0.00396919	0.0769752	-1.95484	NO
Slc30a4	0.449832	6.66884	3.42604	0.00296821	0.0665943	-1.95487	NO
Ube2s	-0.35915	7.08117	-3.4238	0.00298301	0.0668204	-1.95557	NO
Cby1	-0.42414	4.32062	-3.33113	0.00366586	0.0752139	-1.95738	NO
Dad1	-0.30559	6.7795	-3.42158	0.00299779	0.0670453	-1.95934	NO
U2af1	-0.383477	5.68402	-3.40069	0.00314059	0.0685125	-1.96141	NO
Catsper2	0.6432	2.07439	3.21438	0.00474815	0.08563	-1.96325	NO
Rprd2	0.268833	5.94159	3.41217	0.00306129	0.0675674	-1.96362	NO
Psma2	-0.266357	7.09722	-3.42008	0.00300787	0.0671301	-1.96449	NO
Bcl9l	0.326154	7.46746	3.4186	0.00301777	0.0671739	-1.97021	NO
Slain2	0.318079	5.90321	3.40524	0.00310888	0.0683023	-1.97422	NO
Nom1	0.200839	5.80016	3.40342	0.00312154	0.0683023	-1.97441	NO
Clns1a	-0.217727	5.76522	-3.39707	0.00316598	0.0688491	-1.97699	NO
Hsbp1	-0.303223	6.77038	-3.41263	0.00305819	0.0675674	-1.97876	NO
Ankrd61	0.969046	0.0818131	3.25967	0.00429542	0.0800136	-1.98566	NO
Cd55b	1.20283	-0.669658	3.31199	0.00382499	0.0766167	-1.99066	YES
Ppargc1a	0.430231	4.71	3.34697	0.0035391	0.0737427	-1.9923	NO
Eif4a3	-0.339913	6.56427	-3.40395	0.00311782	0.0683023	-1.99311	NO
Rce1	-0.267006	4.76594	-3.33987	0.00359537	0.0743061	-2.00013	NO
Tbca	-0.453078	6.28049	-3.3946	0.00318344	0.0689114	-2.00672	NO
Amacr	-0.421743	3.9025	-3.27389	0.00416223	0.0787353	-2.00874	NO
Fam193a	0.267899	5.55121	3.37788	0.00330407	0.0702337	-2.00952	NO
Gm17018	-0.262084	4.49817	-3.3202	0.00375596	0.0758302	-2.01074	NO
Tlk1	0.334024	6.3355	3.39517	0.00317935	0.0689114	-2.0138	NO
Spc24	-0.439125	4.40494	-3.3093	0.00384788	0.0766167	-2.01543	NO
Fry	0.635018	7.04621	3.39914	0.00315142	0.0686379	-2.01562	NO
Zfp932	0.303209	5.69649	3.37799	0.0033033	0.0702337	-2.01868	NO
Wapl	0.22495	6.84728	3.39596	0.00317382	0.0689114	-2.01972	NO
Ndst1	0.328092	8.33295	3.38486	0.00325316	0.0697802	-2.02284	NO
Muc5b	2.93911	-4.36277	4.15732	0.000577583	0.0316932	-2.02583	YES
D3Ertd254e	0.282268	4.7521	3.32585	0.00370908	0.0755531	-2.02905	NO
Timm23	-0.246109	6.44507	-3.38573	0.00324691	0.0697802	-2.03057	NO
Zfp217	0.283062	5.92723	3.37928	0.00329381	0.0702337	-2.03373	NO
Zscan26	0.337328	7.06411	3.38962	0.00321889	0.0694662	-2.03462	NO
Ppp4r4	0.696283	1.21065	3.17541	0.00517483	0.0898897	-2.0394	NO
Cox7a1	-0.854707	2.83568	-3.19682	0.004936	0.0876775	-2.04211	NO
Ralgapa1	0.339195	6.21357	3.37999	0.00328859	0.0702337	-2.04256	NO
Psmd9	-0.248114	4.91383	-3.33187	0.00365988	0.0752002	-2.04383	NO
Zc2hc1a	0.355718	4.88018	3.33214	0.00365766	0.0752002	-2.04391	NO
Tmsb10	-0.869953	7.36908	-3.3789	0.00329659	0.0702337	-2.04426	NO
Snrpg	-0.634966	4.67152	-3.30963	0.00384508	0.0766167	-2.04605	NO
Zfp971	0.455066	3.18884	3.21266	0.00476625	0.085738	-2.04831	NO
Tmem39b	-0.63423	2.58962	-3.17871	0.00513731	0.0895088	-2.05741	NO
Uqcrq	-0.665001	5.65729	-3.35458	0.00347975	0.0726591	-2.05757	NO
Gm37240	0.736747	2.2929	3.17052	0.005231	0.0905321	-2.05921	NO
Ankrd39	-0.741992	2.27696	-3.16622	0.00528075	0.0906023	-2.0603	NO
Prex2	0.616149	2.79391	3.18199	0.00510027	0.0893621	-2.06135	NO
Tmem9	-0.295594	5.96449	-3.36265	0.00341794	0.0718987	-2.06252	NO
Kat6b	0.407931	5.37323	3.34534	0.00355194	0.0737427	-2.06483	NO
Myl6	-0.465168	8.76837	-3.35584	0.00347002	0.0725629	-2.06698	NO
Reg2	0.681653	1.38212	3.15584	0.005403	0.0914153	-2.06728	NO
Ipo7	0.263474	6.99491	3.37398	0.00333287	0.0705283	-2.06731	NO
Polr2l	-0.623649	5.04528	-3.32028	0.00375526	0.0758302	-2.06971	NO
Iffo2	0.354816	4.73072	3.30411	0.00389248	0.0767491	-2.07311	NO
Eva1b	-0.594812	4.71342	-3.29745	0.00395041	0.0769752	-2.08018	NO
Tnpo1	0.235613	7.30453	3.36668	0.0033874	0.0715753	-2.08191	NO
Fkbp11	-0.69604	5.0114	-3.30852	0.00385453	0.0766183	-2.08704	NO
Ythdf3	0.26077	7.16579	3.36363	0.0034105	0.0718489	-2.08936	NO
Blvrb	-0.433132	4.26858	-3.26042	0.00428832	0.0800136	-2.094	NO
Gigyf1	0.316749	6.52177	3.3584	0.00345032	0.0723648	-2.09629	NO
Nhp2	-0.566193	5.38675	-3.32439	0.00372119	0.0756909	-2.0987	NO
Lemd3	0.255858	4.89449	3.30058	0.00392311	0.0769752	-2.10655	NO
Mrps23	-0.349517	5.49511	-3.32658	0.0037031	0.0755406	-2.10769	NO
Med10	-0.303164	4.47267	-3.26851	0.00421211	0.0793644	-2.1105	NO
Zcchc8	0.308399	4.61176	3.27865	0.00411851	0.0781895	-2.11784	NO
Traf6	0.491466	6.26255	3.34413	0.00356152	0.073822	-2.12122	NO
Slc39a7	-0.300468	7.44	-3.34527	0.00355248	0.0737427	-2.12136	NO
Epg5	0.35473	4.9085	3.29533	0.00396906	0.0769752	-2.12154	NO
Capn6	-2.69353	2.71897	-3.15826	0.00537423	0.0914018	-2.12231	YES
Ncapd3	0.441702	4.42639	3.26263	0.00426738	0.0799118	-2.12319	NO
Pebp1	-0.24129	8.16191	-3.33752	0.00361424	0.0745873	-2.1246	NO
Zfp113	0.296754	5.00619	3.30125	0.00391726	0.0769752	-2.12769	NO
Arfgef3	0.469181	6.95525	3.34588	0.00354775	0.0737427	-2.12837	NO
Lrsam1	0.35005	5.06547	3.29952	0.00393231	0.0769752	-2.13269	NO
Nxf1	0.273008	6.99738	3.34081	0.00358793	0.0742607	-2.13801	NO
Supt4a	-0.428306	5.31763	-3.30638	0.00387288	0.0766183	-2.13853	NO
Sptbn1	0.285997	8.51413	3.32797	0.00369169	0.0755249	-2.13894	NO
Dlec1	2.11415	-0.934366	3.28881	0.00402683	0.0775768	-2.1397	YES
Eea1	0.257164	5.57661	3.31644	0.00378741	0.0762707	-2.14301	NO
Tmsb15b2	-1.94461	1.18298	-3.12132	0.00582971	0.0957438	-2.14369	YES
Leprotl1	-0.252094	5.22018	-3.29958	0.00393175	0.0769752	-2.14467	NO
Ccdc186	0.237669	5.74223	3.32193	0.00374157	0.0758302	-2.14591	NO
Lonrf3	0.565059	3.64814	3.19037	0.00500679	0.0884907	-2.14737	NO
Myof	0.423975	6.88903	3.33592	0.00362709	0.0747434	-2.14862	NO
Thrb	0.511572	3.92039	3.21147	0.00477877	0.0858542	-2.15214	NO
Chchd1	-0.360225	4.9794	-3.27847	0.00412018	0.0781895	-2.15444	NO
Ocrl	0.320894	5.32348	3.29711	0.00395341	0.0769752	-2.15841	NO
Gm2244	-1.12841	-0.00261189	-3.14476	0.00553655	0.0930891	-2.1597	YES
Prepl	0.294106	5.60261	3.30645	0.00387236	0.0766183	-2.1666	NO
Ddx6	0.250669	8.54959	3.31297	0.00381667	0.0766167	-2.16815	NO
Olfr472	0.504547	1.71273	3.09931	0.00611877	0.0976589	-2.17163	NO
Tsr3	-0.293227	4.85707	-3.26806	0.00421637	0.0793644	-2.17163	NO
Tnks1bp1	0.330923	7.94527	3.31975	0.0037597	0.0758302	-2.17198	NO
Ttc37	0.376989	5.41533	3.29577	0.00396517	0.0769752	-2.17344	NO
Csta1	2.07377	-2.64639	3.51464	0.00243597	0.0599757	-2.17834	YES
Slc35b1	-0.502462	4.2591	-3.21674	0.00472345	0.0854021	-2.18054	NO
Cdc73	0.301371	5.25094	3.28376	0.00407213	0.0777276	-2.18273	NO
Bad	-0.261253	4.87831	-3.25835	0.00430804	0.080117	-2.18806	NO
Sort1	0.532918	8.0725	3.31019	0.00384034	0.0766167	-2.18923	NO
Tbc1d32	0.401822	4.54352	3.24124	0.00447435	0.0819448	-2.19038	NO
Arf1	-0.209673	8.74959	-3.29808	0.00394489	0.0769752	-2.19162	NO
Usp32	0.243678	5.55186	3.29144	0.00400339	0.0774262	-2.19335	NO
Cox7c	-0.657484	7.20365	-3.30981	0.00384358	0.0766167	-2.19431	NO
Clec16a	0.206524	5.47399	3.28679	0.00404492	0.0776986	-2.19622	NO
Sycp1	0.993155	1.45611	3.08184	0.00635803	0.100346	-2.20254	NO
Pja2	0.275438	7.12883	3.30991	0.00384266	0.0766167	-2.20362	NO
Map4k3	0.350524	5.66802	3.28872	0.00402761	0.0775768	-2.20367	NO
Eml5	0.42145	5.13093	3.27062	0.00419251	0.0791379	-2.20375	NO
Arl5b	0.43498	6.33438	3.30613	0.00387503	0.0766183	-2.20465	NO
Coa3	-0.350094	5.42255	-3.27769	0.0041273	0.0782198	-2.20691	NO
Fnbp1	0.463385	7.08982	3.30784	0.00386037	0.0766183	-2.20933	NO
Zcchc10	-0.320872	3.20311	-3.13134	0.00570254	0.0945325	-2.2096	NO
Mib1	0.324134	7.38006	3.30476	0.00388689	0.0767458	-2.21332	NO
Tbc1d4	0.695893	5.61463	3.28369	0.00407283	0.0777276	-2.21583	NO
Rhox8	-0.952447	0.39298	-3.09646	0.00615725	0.0979891	-2.21743	NO
Snrpc	-0.282356	5.24395	-3.2616	0.00427712	0.0799884	-2.21775	NO
Stk4	0.237576	6.38856	3.29953	0.00393223	0.0769752	-2.21831	NO
Olfr1457	2.55454	-3.26035	3.69651	0.00162183	0.0483375	-2.22343	YES
Slc25a10	-0.418069	6.31316	-3.29162	0.00400185	0.0774262	-2.22437	NO
Ilf2	-0.267689	5.58291	-3.27352	0.00416562	0.0787353	-2.22628	NO
Cdc42bpa	0.321841	5.82678	3.28086	0.00409845	0.0780911	-2.2328	NO
Rbm41	0.58257	3.05568	3.10995	0.00597736	0.0965999	-2.2349	NO
Kcnk10	2.16804	-3.49991	3.63396	0.00186561	0.0519499	-2.23587	YES
Mllt10	0.35182	5.84693	3.27965	0.00410947	0.0781895	-2.2386	NO
Pgs1	-0.567763	3.71507	-3.13936	0.00560277	0.0934257	-2.23946	NO
Strn	0.398416	6.10564	3.28601	0.0040519	0.0777273	-2.24009	NO
Gapvd1	0.315228	7.40685	3.29005	0.0040158	0.0775602	-2.24433	NO
Pnpla7	0.651865	5.12992	3.25164	0.00437251	0.0804987	-2.24567	NO
Vps39	0.369233	6.7071	3.28719	0.00404131	0.0776986	-2.25075	NO
Fbxo3	0.4225	7.56222	3.28458	0.00406477	0.0777276	-2.25355	NO
Tmem238	-0.390817	4.78383	-3.22082	0.00468104	0.0847436	-2.25471	NO
Chm	0.351548	4.83167	3.22502	0.00463772	0.0842827	-2.25614	NO
Mrps7	-0.373344	5.51973	-3.25637	0.00432691	0.0801823	-2.25618	NO
Ophn1	0.337309	4.95494	3.23538	0.00453267	0.0828688	-2.25646	NO
Pigyl	-0.313765	4.20181	-3.17965	0.00512667	0.0895088	-2.25862	NO
Cdc14a	0.429707	5.75429	3.26732	0.00422323	0.0793644	-2.25934	NO
Stam	0.432416	4.56952	3.20548	0.00484244	0.0861237	-2.26847	NO
Olfr1309	1.34128	-0.05788	3.07823	0.00640864	0.100675	-2.28706	YES
Tmem160	-0.509899	3.84729	-3.14311	0.0055567	0.0932064	-2.28781	NO
Lmo7	0.550428	5.78578	3.2579	0.00431229	0.080117	-2.28816	NO
Bod1	-0.307806	6.15214	-3.25979	0.00429427	0.0800136	-2.28956	NO
Cldn7	-0.390242	7.30297	-3.26552	0.00424016	0.0795072	-2.29075	NO
Pml	0.635872	6.58527	3.26693	0.00422694	0.0793644	-2.29106	NO
Cdk13	0.221582	5.98192	3.25635	0.00432714	0.0801823	-2.29248	NO
Tbc1d30	0.412897	5.87699	3.25494	0.0043407	0.0803155	-2.29591	NO
Zfp951	0.520156	1.79165	3.03097	0.00710803	0.10728	-2.29713	NO
Atp5mpl	-0.570562	6.01214	-3.25162	0.00437264	0.0804987	-2.29751	NO
Arl6ip4	-0.211633	6.1245	-3.253	0.00435937	0.0804637	-2.30462	NO
Podn	-1.13015	2.65607	-3.04209	0.00693709	0.105472	-2.30679	YES
Tpgs1	-0.47358	3.79935	-3.12383	0.00579766	0.0956615	-2.30788	NO
Sox12	0.505459	5.45674	3.23234	0.00456327	0.0832504	-2.31003	NO
Ldhal6b	1.03234	-0.888925	3.15516	0.00541118	0.0914153	-2.31574	YES
Psmc5	-0.35627	6.68692	-3.25028	0.00438563	0.0806329	-2.32168	NO
Thg1l	-0.307351	3.79813	-3.11818	0.00587016	0.0960738	-2.32206	NO
P2rx3	0.797096	1.3323	3.01317	0.00739028	0.109552	-2.32556	NO
Kdm2b	0.293907	5.57409	3.22879	0.00459922	0.0836905	-2.32976	NO
Gtpbp8	0.246654	4.92457	3.19198	0.004989	0.0882867	-2.33267	NO
Olfr566	0.978726	-1.37589	3.15898	0.0053658	0.0914018	-2.33617	NO
Trim17	0.466263	2.09024	3.01871	0.0073012	0.109379	-2.3386	NO
Ppp1ca	-0.226436	8.20951	-3.235	0.00453651	0.0828688	-2.34131	NO
Dera	-0.392475	4.79355	-3.17585	0.00516978	0.0898897	-2.34263	NO
Atg13	0.313076	6.62193	3.24254	0.00446143	0.081814	-2.34375	NO
Rad51b	-0.515841	1.43919	-3.00254	0.00756391	0.110851	-2.34556	NO
Thoc7	-0.285406	5.71588	-3.2212	0.00467707	0.0847436	-2.34917	NO
Zfp398	0.358685	4.6831	3.17112	0.00522401	0.0905218	-2.35078	NO
Spred1	0.434212	8.15912	3.23124	0.00457441	0.083346	-2.35249	NO
AC132444.6	0.92031	0.441329	3.00907	0.00745679	0.109736	-2.35869	NO
Zfp580	-0.824986	1.52705	-2.99504	0.00768877	0.111641	-2.35891	NO
Ndufc1	-0.39225	4.82374	-3.16968	0.00524065	0.0905871	-2.36917	NO
Slf2	0.321897	5.59528	3.20752	0.00482067	0.0861237	-2.37255	NO
Patl1	0.262542	5.23318	3.1829	0.00509003	0.089293	-2.38899	NO
Atp5md	-0.557707	6.29605	-3.21028	0.00479135	0.085971	-2.39586	NO
Gemin7	-0.265084	5.02829	-3.1679	0.0052613	0.0905871	-2.39708	NO
Arpc4	-0.359736	7.14577	-3.21547	0.00473673	0.085533	-2.39749	NO
Rpl19	-0.410314	9.63755	-3.18406	0.00507696	0.089285	-2.39788	NO
Tpp2	0.201771	6.02143	3.20707	0.00482543	0.0861237	-2.39807	NO
Ctcfl	-0.990816	0.853279	-2.97545	0.00802455	0.114404	-2.3982	NO
Lig3	0.365142	7.99076	3.20807	0.0048148	0.0861237	-2.40702	NO
Gdap1l1	0.854309	0.855332	2.96779	0.00815975	0.115404	-2.409	NO
Timm50	-0.318757	5.55502	-3.18462	0.00507066	0.089285	-2.40947	NO
Dynll1	-0.400321	6.60619	-3.20575	0.0048396	0.0861237	-2.41359	NO
Eloc	-0.294374	5.82597	-3.1925	0.00498326	0.0882867	-2.41425	NO
Card6	0.328174	5.15319	3.16802	0.00525989	0.0905871	-2.41549	NO
Dtx3	0.317733	7.68675	3.20612	0.00483559	0.0861237	-2.4165	NO
Alkbh7	-0.344669	3.14004	-3.02141	0.00725825	0.108966	-2.4182	NO
Cmss1	-0.476139	3.79255	-3.06597	0.00658341	0.102229	-2.42014	NO
Pclaf	-0.412501	5.27065	-3.16693	0.00527257	0.0905871	-2.42116	NO
Osbp	0.244271	7.09497	3.20688	0.00482748	0.0861237	-2.4214	NO
Zfp592	0.261397	5.29782	3.17134	0.00522149	0.0905218	-2.42144	NO
Itsn2	0.260054	5.59422	3.1832	0.00508662	0.089293	-2.42237	NO
Ndufaf2	-0.471128	3.42042	-3.03525	0.0070418	0.106394	-2.4226	NO
Vps37a	0.243575	5.09079	3.15739	0.00538455	0.0914018	-2.42505	NO
Zmym3	0.279863	5.6958	3.18621	0.00505293	0.0890839	-2.42516	NO
Pdzd11	-0.244951	4.62745	-3.12884	0.00573406	0.094833	-2.4263	NO
Gpalpp1	0.239042	5.5869	3.17949	0.00512848	0.0895088	-2.43288	NO
Arhgap32	0.371065	6.10157	3.18852	0.00502729	0.0887424	-2.44384	NO
Trio	0.558946	5.22302	3.15547	0.00540747	0.0914153	-2.4451	NO
Mtmr1	0.255837	5.75694	3.17845	0.00514026	0.0895088	-2.44567	NO
Fkbp2	-0.351637	5.84321	-3.17886	0.00513563	0.0895088	-2.44698	NO
Rabgap1	0.331154	7.04198	3.1941	0.00496574	0.0880953	-2.44888	NO
Dgcr6	-0.283854	4.83009	-3.13155	0.00569998	0.0945325	-2.45254	NO
Tmsb15b1	-0.898643	1.87599	-2.94783	0.00852229	0.117873	-2.45293	NO
Pramef8	0.398939	4.01066	3.07079	0.00651414	0.101453	-2.45496	NO
Muc6	1.11222	-1.08547	3.04118	0.00695099	0.105472	-2.45505	YES
Agtpbp1	0.409503	4.37938	3.09781	0.00613901	0.0978715	-2.4587	NO
Pik3r4	0.295194	5.06392	3.14148	0.00557667	0.0932101	-2.46113	NO
Nfrkb	-0.635797	4.16233	-3.07177	0.00650019	0.101347	-2.46274	NO
Naip2	0.419681	4.23406	3.08637	0.00629522	0.0995769	-2.46357	NO
Get4	-0.250547	5.78527	-3.16709	0.00527067	0.0905871	-2.46518	NO
Zfp366	0.945365	2.85323	2.97037	0.00811397	0.115215	-2.47365	NO
Fcrla	2.68883	-3.96377	3.63516	0.00186061	0.0519499	-2.47408	YES
Polr2g	-0.240131	5.87038	-3.16575	0.00528625	0.0906023	-2.4754	NO
Fryl	0.582641	5.21954	3.14034	0.0055907	0.0933344	-2.47741	NO
Rnaset2b	-0.255231	6.06183	-3.16758	0.00526503	0.0905871	-2.47766	NO
Olfr1199	2.0771	-3.84878	3.46857	0.00269974	0.0635943	-2.48863	YES
Zfp143	0.257678	4.34875	3.07782	0.00641443	0.100675	-2.49052	NO
Ppp1r11	-0.251416	5.6511	-3.1517	0.00545249	0.0918939	-2.491	NO
Pole4	-0.331448	4.98297	-3.11661	0.00589039	0.0960753	-2.49203	NO
Naa38	-0.69936	3.95409	-3.04493	0.00689414	0.10506	-2.49479	NO
Eef1b2	-0.315569	8.22613	-3.16072	0.00534525	0.0913168	-2.49591	NO
Ascc3	0.394307	5.49604	3.14339	0.00555322	0.0932064	-2.50109	NO
Il15ra	0.517412	4.86302	3.10859	0.00599524	0.0966645	-2.50618	NO
Usp31	0.344141	4.57937	3.08723	0.00628337	0.0995769	-2.51169	NO
Smurf1	0.250687	6.50085	3.16054	0.0053473	0.0913168	-2.51299	NO
L2hgdh	0.235273	4.89576	3.10864	0.00599457	0.0966645	-2.51477	NO
Ank3	0.239639	6.75255	3.16173	0.00533337	0.0912993	-2.51521	NO
Fzd2	-0.392687	4.4792	-3.0718	0.00649975	0.101347	-2.51649	NO
Cyp4a31	2.42139	-4.04917	3.52176	0.00239751	0.059573	-2.52077	YES
Smg7	0.247318	6.94223	3.15793	0.00537822	0.0914018	-2.52399	NO
Abcc10	0.287408	5.2667	3.12261	0.00581316	0.095694	-2.52433	NO
Mbd1	0.217316	6.4776	3.15437	0.0054206	0.0914653	-2.52547	NO
Bola2	-0.687363	4.45363	-3.06681	0.00657124	0.102229	-2.52578	NO
Lars	0.382277	6.71301	3.15613	0.00539951	0.0914153	-2.52694	NO
Cdc26	-0.337261	5.06109	-3.10809	0.00600185	0.0966645	-2.52701	NO
Fam126b	0.344261	5.67589	3.13481	0.00565917	0.0941444	-2.5359	NO
Cdca8	-0.479085	5.04033	-3.10119	0.00609353	0.0973659	-2.53615	NO
Zfx	0.237909	5.70402	3.13343	0.00567644	0.0943208	-2.53638	NO
Zbtb39	0.340681	3.52779	2.98585	0.00784457	0.113008	-2.53903	NO
Jade1	0.270929	6.35772	3.14689	0.00551057	0.0927624	-2.53908	NO
Nedd4	0.260721	9.72239	3.1168	0.00588794	0.0960753	-2.53923	NO
Scand1	-0.427047	6.2402	-3.14252	0.00556388	0.0932101	-2.53938	NO
Olfr767	0.614475	1.15399	2.88834	0.00969763	0.126742	-2.54651	NO
St6galnac3	-0.915055	-0.208112	-2.92079	0.00903826	0.122094	-2.54753	NO
Pdx1	4.11926	-2.1066	3.10581	0.006032	0.0968401	-2.54918	YES
Lyz2	-1.11969	7.65291	-3.13652	0.00563791	0.0939011	-2.55081	YES
Babam1	-0.287314	5.92234	-3.12955	0.00572509	0.0947954	-2.5539	NO
Zbtb48	-0.746926	2.5601	-2.91115	0.0092295	0.123382	-2.55496	NO
Wdr11	0.529301	5.35106	3.11143	0.00595794	0.0965063	-2.55515	NO
Mrpl52	-0.53903	4.86382	-3.07804	0.00641132	0.100675	-2.55774	NO
Hmgn3	-0.672987	3.49773	-2.97201	0.00808498	0.115004	-2.55841	NO
Gtdc1	0.278155	4.53943	3.06582	0.00658561	0.102229	-2.55864	NO
Olfr1012	0.788961	-0.0866004	2.90576	0.00933816	0.124132	-2.559	NO
Mef2d	0.313504	6.97307	3.14148	0.00557667	0.0932101	-2.5592	NO
Zfp652	0.35041	5.58101	3.11438	0.00591933	0.0961009	-2.56759	NO
Mrpl12	-0.444923	5.9781	-3.12139	0.00582879	0.0957438	-2.5701	NO
Dock4	0.389788	4.61073	3.05572	0.00673296	0.103946	-2.57287	NO
Wdr27	1.30819	-1.17811	2.97865	0.00796881	0.113954	-2.57314	YES
Mup14	3.912	-3.73194	3.31969	0.00376018	0.0758302	-2.57422	YES
Trim12a	1.05015	-1.15785	2.96373	0.00823223	0.115549	-2.5745	YES
Pou2f1	0.263612	4.94391	3.07886	0.00639975	0.100675	-2.57947	NO
Golga3	0.249907	6.18722	3.12266	0.00581251	0.095694	-2.58347	NO
Akap8	-0.939787	4.8223	-3.0487	0.00683732	0.104757	-2.58444	NO
Vac14	-0.26795	4.54556	-3.04042	0.00696248	0.105472	-2.58767	NO
Zfp438	0.410543	2.79028	2.91585	0.00913585	0.122529	-2.58826	NO
Dyrk1a	0.27255	6.14987	3.11965	0.00585114	0.0959277	-2.58857	NO
Tmem184a	0.284041	6.82749	3.12585	0.00577195	0.0953484	-2.59125	NO
Usp33	0.262845	6.25286	3.1194	0.00585446	0.0959277	-2.59281	NO
Zer1	0.349022	5.98082	3.11517	0.00590911	0.0961009	-2.59289	NO
Ndufb10	-0.365483	6.0333	-3.11081	0.00596609	0.096528	-2.59577	NO
Uqcr11	-0.488504	6.50093	-3.11607	0.00589739	0.0960753	-2.59938	NO
Pno1	-0.368235	4.91134	-3.05436	0.00675304	0.104029	-2.6047	NO
Mtmr7	0.584113	1.03932	2.85426	0.0104397	0.131725	-2.60584	NO
Ndufa6	-0.544505	6.07416	-3.10531	0.00603857	0.0968401	-2.60756	NO
Stk35	0.382348	6.16468	3.1123	0.00594656	0.0964323	-2.60785	NO
H2-Q10	-3.81652	-1.22323	-2.98673	0.00782957	0.113008	-2.61104	YES
Ubap2l	0.228649	7.27127	3.11487	0.00591304	0.0961009	-2.61379	NO
Rps29	-0.992289	7.89656	-3.1022	0.00608005	0.0972602	-2.61805	NO
Mark4	0.639996	3.70664	2.95948	0.00830871	0.116117	-2.62787	NO
Tbck	0.269664	4.74977	3.04367	0.00691317	0.105236	-2.62949	NO
Ptpn4	0.439019	6.62327	3.1052	0.00604011	0.0968401	-2.63267	NO
Selenow	-0.26676	6.79285	-3.10327	0.00606581	0.0971421	-2.63308	NO
Thoc2	0.258532	7.10525	3.10551	0.00603595	0.0968401	-2.63405	NO
Vsig10l	0.558882	1.9081	2.84629	0.010621	0.132546	-2.6412	NO
Nudt1	-0.374766	4.28403	-2.99514	0.00768719	0.111641	-2.64666	NO
Prdm9	0.369065	2.95797	2.89279	0.00960439	0.126366	-2.64779	NO
Tab3	0.334221	5.0723	3.05085	0.00680532	0.104607	-2.64835	NO
Olfr459	1.08495	-1.61106	2.96641	0.0081843	0.115404	-2.65049	YES
Mindy2	0.308294	6.5854	3.09624	0.00616022	0.0979891	-2.65067	NO
Car15	0.577112	1.37496	2.82946	0.0110139	0.134999	-2.65255	NO
Sumo3	-0.214679	6.91697	-3.09414	0.0061887	0.0982213	-2.65305	NO
Usp19	0.251616	7.41143	3.0953	0.00617298	0.0980818	-2.6534	NO
Wdr45b	-0.22004	6.04031	-3.08302	0.00634164	0.100199	-2.65643	NO
Vps8	0.476928	4.6001	3.01352	0.00738458	0.109552	-2.65827	NO
Tbcc	-0.351659	4.59105	-3.01413	0.00737471	0.109552	-2.6588	NO
Myl12a	-0.490761	6.96435	-3.08677	0.00628959	0.0995769	-2.66509	NO
Olfr639	0.446231	1.9538	2.83153	0.0109649	0.134748	-2.67617	NO
Pigg	0.328147	5.22762	3.04519	0.00689011	0.10506	-2.68049	NO
Gcnt7	1.01303	-0.867617	2.88949	0.0096734	0.126698	-2.68132	YES
Nckap1	0.306178	7.59709	3.08057	0.00637587	0.100516	-2.68207	NO
Tssk2	2.11588	-3.83753	3.32222	0.00373909	0.0758302	-2.6826	YES
Polr2d	-0.228274	4.64532	-3.0034	0.00754964	0.110757	-2.68469	NO
Ltc4s	-1.29436	-0.156934	-2.84565	0.0106359	0.132546	-2.68512	YES
Cpeb3	0.415313	4.61635	3.00911	0.0074561	0.109736	-2.68707	NO
Sub1	-0.438831	6.52997	-3.07306	0.00648174	0.101283	-2.68946	NO
Gm45902	0.47267	2.38726	2.83526	0.010877	0.134134	-2.69016	NO
Ep300	0.359803	6.83895	3.07507	0.00645333	0.10095	-2.69718	NO
Cnst	0.277711	4.38983	2.98357	0.00788377	0.113316	-2.69805	NO
Ube2a	-0.528263	5.80956	-3.05163	0.0067937	0.104542	-2.70298	NO
Olfr943	0.915813	-0.806884	2.87289	0.0100275	0.128923	-2.70323	NO
Cd247	-1.28545	-1.07727	-2.89361	0.00958741	0.12626	-2.70659	YES
Zbtb14	0.212949	5.15699	3.02682	0.00717291	0.108144	-2.70887	NO
Pde7b	0.572891	4.15404	2.95165	0.00845176	0.117536	-2.71212	NO
Zfp109	0.537833	2.15367	2.81479	0.0113678	0.137668	-2.71361	NO
Triqk	-1.03771	1.33959	-2.79298	0.011914	0.141717	-2.7157	YES
Lifr	0.462327	6.22273	3.06064	0.00666076	0.103282	-2.71768	NO
Bola1	-0.381305	3.80728	-2.91958	0.00906215	0.122184	-2.72089	NO
Zfp318	0.276558	5.15697	3.01948	0.00728895	0.109311	-2.72492	NO
Olfr689	1.50054	-2.81835	3.07705	0.00642524	0.100733	-2.73058	YES
Ehmt1	0.293979	6.54191	3.05615	0.00672671	0.103946	-2.7323	NO
Zscan18	0.770669	1.45465	2.78481	0.0121252	0.141873	-2.73349	NO
Gm6583	1.36717	-2.66215	3.01505	0.0073599	0.109552	-2.73381	YES
Fgfr4	-1.12301	0.595665	-2.78472	0.0121275	0.141873	-2.73434	YES
Cnot1	0.316385	7.35205	3.05658	0.00672029	0.103946	-2.73492	NO
Cul4a	0.262434	6.51866	3.05467	0.00674846	0.104029	-2.73505	NO
Clhc1	1.86905	-2.70201	3.07643	0.00643401	0.100759	-2.73871	YES
S100a10	-0.366634	6.09933	-3.0402	0.00696589	0.105472	-2.74395	NO
Ccnt2	0.240233	5.91584	3.03925	0.00698043	0.105579	-2.74405	NO
Snx3	-0.24631	6.97422	-3.04945	0.00682616	0.104757	-2.74589	NO
Zcchc14	0.329342	6.01641	3.04143	0.00694709	0.105472	-2.74668	NO
Ppara	0.490107	0.940631	2.77106	0.0124886	0.144092	-2.74903	NO
Zfp280b	0.374094	3.72478	2.89637	0.00953012	0.125856	-2.74908	NO
Ndufab1	-0.276564	5.65066	-3.02523	0.00719792	0.108405	-2.74909	NO
Mbd3	-0.251765	6.71516	-3.04572	0.0068822	0.10506	-2.75093	NO
Zfp664	0.43016	6.54883	3.04746	0.00685596	0.104816	-2.75128	NO
Ubr4	0.474468	7.40065	3.04874	0.00683677	0.104757	-2.7515	NO
Irs1	0.498983	6.70412	3.04804	0.00684728	0.104797	-2.75307	NO
Itgb2l	0.881649	0.931844	2.76863	0.0125537	0.144405	-2.75415	NO
Lsm1	-0.30596	3.70749	-2.88747	0.00971584	0.126742	-2.75449	NO
Pilra	-0.686489	1.03757	-2.76554	0.0126372	0.144579	-2.75735	NO
Dock5	0.274606	5.37281	3.01052	0.00743312	0.109736	-2.76474	NO
Bloc1s2	-0.283736	5.01369	-2.98801	0.00780774	0.112905	-2.76556	NO
Lrch3	0.297521	5.65194	3.01729	0.00732399	0.109552	-2.77084	NO
Gar1	-0.325658	4.18572	-2.92137	0.00902695	0.122087	-2.77427	NO
Mgst3	-0.337296	4.73686	-2.96355	0.00823541	0.115549	-2.77462	NO
Vmn2r63	0.504925	1.80074	2.77339	0.0124262	0.143607	-2.77485	NO
Dynlt1b	-0.323534	4.87128	-2.97405	0.00804912	0.114639	-2.77581	NO
Tomm5	-0.537916	5.49759	-3.00526	0.00751901	0.110422	-2.77605	NO
Zbtb25	0.319635	2.46772	2.79228	0.011932	0.141717	-2.7782	NO
Cyba	-0.960763	4.54152	-2.92745	0.00890848	0.12115	-2.77866	NO
Chchd6	-0.424525	3.70472	-2.88183	0.00983539	0.127729	-2.77889	NO
Olfr316	2.11425	-3.18243	3.11618	0.00589604	0.0960753	-2.78171	YES
Mrps11	-0.460261	3.94504	-2.89525	0.00955336	0.126046	-2.78252	NO
Mnt	0.336163	4.82081	2.96588	0.00819369	0.115421	-2.78601	NO
Gm10260	-0.588067	8.62046	-3.01282	0.00739592	0.109552	-2.7879	NO
Mrpl53	-0.414271	5.08789	-2.97931	0.00795737	0.113954	-2.78917	NO
Rpl26	-0.415534	9.54516	-2.99566	0.00767835	0.111641	-2.79138	NO
Tuba1c	-0.32283	7.96643	-3.02176	0.00725276	0.108966	-2.79231	NO
Snhg11	-0.745215	4.82301	-2.9643	0.00822199	0.115549	-2.79578	NO
Rsbn1	0.220456	5.39176	2.99666	0.00766174	0.111592	-2.79616	NO
Arglu1	-0.40256	4.81424	-2.95797	0.00833612	0.116385	-2.79817	NO
Zfp950	0.410197	4.67401	2.9528	0.00843047	0.117471	-2.80032	NO
Gm5868	1.67109	-3.14675	3.05674	0.00671798	0.103946	-2.80036	YES
Znrf3	0.309926	4.63545	2.94893	0.00850189	0.117873	-2.8028	NO
Ndufb3	-0.40328	5.92194	-3.00921	0.00745451	0.109736	-2.80287	NO
Ccdc34	-0.320221	5.91953	-3.00967	0.00744695	0.109736	-2.80325	NO
Agrn	0.47881	7.22691	3.0237	0.00722205	0.108653	-2.8049	NO
Ppp4r1	0.323239	5.62853	3.00083	0.00759228	0.111037	-2.80641	NO
Atad5	0.628007	2.70994	2.79254	0.0119253	0.141717	-2.80761	NO
Tc2n	0.367954	7.95971	3.01426	0.00737267	0.109552	-2.81301	NO
Mapk8ip3	0.311598	6.34234	3.01427	0.00737243	0.109552	-2.8149	NO
Helz2	0.784596	6.27098	3.0127	0.00739788	0.109552	-2.81662	NO
Amigo3	0.464192	2.48416	2.77406	0.0124084	0.143518	-2.81856	NO
Dstyk	0.294598	5.76065	3.00089	0.0075912	0.111037	-2.81887	NO
Tmem245	0.406335	6.18805	3.01007	0.00744047	0.109736	-2.82047	NO
Cks1b	-0.526077	4.88076	-2.94508	0.00857338	0.118067	-2.82207	NO
Mb	-1.02901	2.65824	-2.77582	0.0123615	0.143149	-2.82244	YES
Olfr769	-0.539309	3.42622	-2.83532	0.0108757	0.134134	-2.82353	NO
Xpo6	0.263186	5.74984	2.9944	0.00769951	0.111682	-2.82443	NO
Csnk1g1	0.29377	5.31393	2.97873	0.00796745	0.113954	-2.82443	NO
Carmil3	3.05685	-4.33936	3.21275	0.00476528	0.085738	-2.82603	YES
Pcmtd1	0.273779	6.91898	3.01281	0.00739612	0.109552	-2.82667	NO
Ppp1r26	0.397305	4.19754	2.89702	0.00951675	0.125797	-2.83047	NO
Sik3	0.334096	5.95902	2.99869	0.00762776	0.111326	-2.83157	NO
Zfp799	0.369498	4.3323	2.90894	0.00927395	0.123676	-2.83242	NO
Mcoln3	-1.93293	-3.33176	-3.01404	0.00737614	0.109552	-2.83714	YES
Zfp292	0.411924	6.08338	2.9992	0.00761933	0.111318	-2.83958	NO
Kptn	-0.29892	4.00393	-2.87603	0.00995949	0.128544	-2.83967	NO
Prrc2b	0.396339	8.89077	2.98572	0.00784678	0.113008	-2.84191	NO
B3gat2	0.470435	1.31931	2.72017	0.0139262	0.152832	-2.84223	NO
Ufc1	-0.28674	6.06305	-2.99356	0.00771375	0.111774	-2.84283	NO
Psg16	0.314129	4.48897	2.91522	0.00914832	0.122529	-2.84878	NO
Ndufv1	-0.250451	6.61676	-2.99757	0.00764653	0.111485	-2.85018	NO
Gm10401	-2.03618	0.440268	-2.71384	0.0141155	0.154081	-2.8503	YES
Zfp420	1.08769	0.877243	2.71029	0.0142228	0.154648	-2.85177	YES
Polr2h	-0.297405	4.08718	-2.87598	0.00996064	0.128544	-2.8544	NO
Lgi4	0.921507	-0.157924	2.72315	0.0138376	0.152332	-2.85453	NO
Lrrc17	-1.91152	2.55178	-2.73096	0.0136087	0.150986	-2.85671	YES
Rpusd2	0.494269	3.09253	2.78927	0.0120095	0.141873	-2.8572	NO
Pwwp3a	-0.518122	4.26686	-2.87689	0.0099411	0.128526	-2.85923	NO
Stam2	0.311713	6.41351	2.99295	0.0077239	0.111807	-2.86055	NO
Akr1b7	-1.4921	-2.76029	-2.91732	0.00910674	0.122319	-2.86063	YES
Olfr1161	2.30251	-3.7641	3.15806	0.00537659	0.0914018	-2.86747	YES
Ctsz	-0.653282	7.56617	-2.98644	0.00783444	0.113008	-2.86807	NO
Fbxl18	0.266564	5.10499	2.94687	0.00854013	0.117873	-2.8682	NO
Wdr26	0.286719	8.1776	2.98354	0.0078842	0.113316	-2.86901	NO
Zbtb21	0.337752	4.72534	2.91766	0.00909988	0.122319	-2.87027	NO
Ccnq	-0.389044	3.50269	-2.81395	0.0113883	0.137799	-2.87135	NO
Sidt1	0.771901	7.56921	2.98241	0.00790364	0.113481	-2.88578	NO
Fau	-0.394695	8.73112	-2.9646	0.00821661	0.115549	-2.88588	NO
Sowaha	1.26169	-0.273108	2.7058	0.0143598	0.15525	-2.88857	YES
Ost4	-0.390117	6.16063	-2.97167	0.00809094	0.115004	-2.88859	NO
Tbc1d8b	0.382994	5.79092	2.96654	0.00818199	0.115404	-2.88928	NO
Pcdh17	0.72402	1.00542	2.68802	0.0149143	0.157739	-2.88992	NO
R3hdm4	-0.186712	6.59987	-2.97803	0.00797959	0.113993	-2.88999	NO
Mmachc	-0.474499	5.27285	-2.9421	0.00862908	0.118394	-2.89448	NO
Cstb	-0.41988	5.9729	-2.963	0.00824538	0.115574	-2.897	NO
Dync2li1	-0.450414	3.99008	-2.83346	0.0109194	0.134305	-2.89752	NO
Ppfibp2	0.412211	7.19275	2.97755	0.00798795	0.113997	-2.89963	NO
Ccr10	1.12358	-0.939144	2.73656	0.0134467	0.149423	-2.90037	YES
Hmga2	-1.02056	-1.50936	-2.81049	0.0114736	0.138476	-2.9017	YES
Smim27	-0.700285	2.25538	-2.72038	0.0139197	0.152832	-2.90274	NO
Olfr12	-1.38937	1.11593	-2.68752	0.0149304	0.157739	-2.90322	YES
Olfr1312	0.664482	0.635902	2.6782	0.0152295	0.158577	-2.90363	NO
Cenpw	-0.516409	3.17309	-2.76746	0.0125854	0.144536	-2.9042	NO
Trim36	0.953611	2.43397	2.72917	0.0136607	0.151208	-2.90808	NO
Atp1a3	-0.802837	1.48478	-2.68175	0.0151147	0.158577	-2.90886	NO
Acaa1a	-0.212335	6.52458	-2.96861	0.00814518	0.115404	-2.9094	NO
Btbd7	0.272388	6.35847	2.96752	0.00816453	0.115404	-2.91045	NO
Sh2d4b	0.798599	1.5752	2.6871	0.0149436	0.157761	-2.911	NO
Synj2	0.427659	5.02277	2.91844	0.00908457	0.122253	-2.91183	NO
Bmpr1a	0.211953	7.00214	2.96968	0.00812618	0.115273	-2.91524	NO
Anapc13	-0.464394	5.38537	-2.93705	0.00872439	0.119126	-2.91554	NO
Bzw2	-0.259085	7.102	-2.96646	0.00818337	0.115404	-2.91753	NO
Bola3	-0.579696	3.81333	-2.80473	0.0116168	0.139728	-2.92145	NO
Cep250	0.464083	4.39259	2.86868	0.0101193	0.129178	-2.92459	NO
Rbmx2	-0.258073	3.55768	-2.7922	0.0119341	0.141717	-2.92938	NO
Appl1	0.290032	5.23263	2.92126	0.00902913	0.122087	-2.92997	NO
Tomm7	-0.604286	6.01415	-2.94673	0.00854263	0.117873	-2.93187	NO
Cry2	0.566673	6.75766	2.9615	0.00827235	0.115837	-2.93339	NO
Anp32b	-0.289767	8.2115	-2.94911	0.0084985	0.117873	-2.9347	NO
Ube3a	0.217529	6.85392	2.9599	0.0083012	0.116117	-2.93482	NO
Mrps9	-0.269307	4.70432	-2.88156	0.00984108	0.127729	-2.93515	NO
Dut	-0.389132	5.80196	-2.94051	0.00865907	0.118556	-2.93557	NO
Sod1	-0.393277	6.92643	-2.95624	0.00836758	0.116709	-2.93656	NO
Map3k4	0.267	5.94854	2.94796	0.00851984	0.117873	-2.93741	NO
Hipk2	0.507594	3.52765	2.7795	0.0122643	0.142721	-2.93852	NO
Wdr77	-0.264949	6.15657	-2.94723	0.00853333	0.117873	-2.93854	NO
Csf2rb	1.07042	5.38709	2.92241	0.00900647	0.122014	-2.94144	YES
Uqcc2	-0.491196	4.89356	-2.89169	0.00962747	0.126439	-2.94208	NO
Mrpl22	-0.378033	4.01129	-2.81656	0.0113245	0.137497	-2.94532	NO
Vmn2r5	0.828965	-0.345594	2.66462	0.0156754	0.160113	-2.9494	NO
Ptpn7	-0.952953	1.2097	-2.65211	0.0160973	0.162779	-2.95037	NO
Asxl1	0.295625	6.94588	2.95234	0.0084389	0.117473	-2.95133	NO
Arg2	1.14509	1.46608	2.66074	0.0158052	0.160884	-2.95133	YES
Morc3	0.269437	5.30001	2.91532	0.00914635	0.122529	-2.95156	NO
Eif6	-0.29375	6.52749	-2.9469	0.00853944	0.117873	-2.95229	NO
Vmn1r17	1.10554	-1.63023	2.75513	0.0129225	0.146239	-2.95299	YES
Ulk3	0.304139	5.52949	2.926	0.00893663	0.1213	-2.95546	NO
Tmem176b	-0.260751	7.78949	-2.9428	0.00861604	0.118394	-2.958	NO
Tsen34	-0.268913	6.48728	-2.94158	0.0086389	0.118394	-2.962	NO
Zcrb1	-0.384029	5.03207	-2.89167	0.00962781	0.126439	-2.96343	NO
Yod1	0.260385	4.40204	2.85061	0.0105224	0.132296	-2.9636	NO
Tmem87a	0.253408	6.87777	2.94568	0.00856224	0.118029	-2.96438	NO
Arhgap12	0.209325	6.06194	2.93632	0.00873835	0.119132	-2.96483	NO
Smarca2	0.263117	6.09767	2.93697	0.008726	0.119126	-2.96677	NO
Elac1	0.291792	4.42936	2.85173	0.0104969	0.132093	-2.96918	NO
Olfr802	0.480748	1.29891	2.64661	0.0162862	0.163869	-2.97108	NO
Pex1	0.298262	4.67746	2.8681	0.0101319	0.129223	-2.97114	NO
Atp5l	-0.375394	7.24282	-2.93843	0.00869829	0.118977	-2.97254	NO
Baz1b	0.225924	7.12468	2.94164	0.00863772	0.118394	-2.97295	NO
Mbp	0.23048	5.61352	2.91917	0.00907019	0.122184	-2.97355	NO
Trmt61a	-0.326687	3.35564	-2.74979	0.0130711	0.147566	-2.97424	NO
Ccdc177	1.43974	-1.79568	2.75598	0.0128989	0.146088	-2.97856	YES
Zfp26	0.34086	4.47515	2.84603	0.0106271	0.132546	-2.98343	NO
Olfr1105	0.74944	-0.666009	2.66066	0.0158077	0.160884	-2.98349	NO
Fhdc1	0.275941	7.05015	2.93606	0.00874323	0.119132	-2.98474	NO
Snx7	-0.392954	2.81262	-2.69636	0.0146518	0.156672	-2.9902	NO
Ipo11	0.35238	5.06711	2.87971	0.00988064	0.128095	-2.99132	NO
Diras2	2.45938	-3.84178	3.00813	0.00747216	0.109848	-2.99247	YES
Lonrf1	0.454541	4.80874	2.87308	0.0100234	0.128923	-2.99256	NO
Cdkn1c	-0.999037	1.70566	-2.64684	0.0162783	0.163869	-2.99278	NO
Zfp369	0.797685	2.30792	2.66834	0.0155521	0.159429	-2.99692	NO
Tmem87b	0.27846	6.41951	2.92605	0.00893552	0.1213	-2.99859	NO
Mark2	0.222345	7.2042	2.92802	0.00889744	0.121116	-3.00049	NO
Rpl10-ps3	-0.336073	9.66819	-2.89098	0.0096423	0.126512	-3.00117	NO
Pcgf3	0.244792	6.4212	2.92381	0.00897917	0.121761	-3.0025	NO
Ptma	-0.251863	10.3098	-2.87521	0.00997717	0.12864	-3.00665	NO
Stard13	0.34947	5.72452	2.90846	0.00928346	0.123676	-3.0085	NO
Appl2	0.384875	7.90281	2.91914	0.00907083	0.122184	-3.00873	NO
Ppm1l	0.606231	4.69543	2.85613	0.0103977	0.131449	-3.00914	NO
Nf1	0.732151	8.87002	2.90157	0.00942328	0.124794	-3.00962	NO
Zfp597	0.363762	3.30517	2.72736	0.0137137	0.151378	-3.01352	NO
Mrps14	-0.293522	4.0784	-2.7844	0.0121358	0.141873	-3.01753	NO
Sez6l2	0.831087	1.65151	2.6315	0.016816	0.167063	-3.0204	NO
Eif4e1b	0.715802	-0.956777	2.64106	0.0164791	0.164524	-3.02054	NO
Psenen	-0.208474	6.12418	-2.90788	0.00929516	0.123676	-3.02288	NO
Nufip2	0.283664	6.06798	2.90794	0.00929405	0.123676	-3.0244	NO
Pla2g4f	0.755905	3.71462	2.74899	0.0130936	0.147584	-3.0245	NO
Anapc11	-0.444746	5.56588	-2.88715	0.00972252	0.126742	-3.02813	NO
Zc3h12c	0.439257	2.58228	2.66469	0.0156732	0.160113	-3.03244	NO
Nek9	0.162502	6.9895	2.91136	0.00922533	0.123382	-3.03442	NO
R3hdm2	0.206942	6.63388	2.90893	0.00927408	0.123676	-3.0368	NO
Mpp4	0.911198	-1.32359	2.66923	0.0155227	0.159243	-3.03991	NO
Fbxl3	0.275103	6.364	2.905	0.0093534	0.124218	-3.04013	NO
Fcho2	0.718479	4.75318	2.83994	0.0107677	0.133641	-3.04117	NO
Smim26	-0.51267	3.62524	-2.74015	0.0133437	0.148512	-3.04222	NO
Rbm26	0.196262	6.38752	2.90221	0.00941027	0.124794	-3.04393	NO
Stk19	-0.391664	3.86883	-2.7623	0.0127253	0.14505	-3.04565	NO
Dnah10	1.07418	-1.37107	2.67697	0.0152691	0.158577	-3.04634	YES
Eny2	-0.346571	5.43161	-2.87129	0.0100622	0.128923	-3.04941	NO
Cyp19a1	1.84063	-3.25101	2.86903	0.0101117	0.129178	-3.04981	YES
Psma6	-0.20309	7.16038	-2.90191	0.00941645	0.124794	-3.05031	NO
Mrps18a	-0.237408	5.03866	-2.84885	0.0105624	0.132546	-3.05094	NO
Ahsa1	-0.175814	6.87051	-2.90022	0.00945097	0.125044	-3.05339	NO
Ndufaf8	-0.455466	3.50708	-2.72208	0.0138693	0.152562	-3.05981	NO
Cfdp1	-0.276826	6.21887	-2.88944	0.00967443	0.126698	-3.06186	NO
Mlph	0.388116	7.66626	2.89404	0.00957847	0.126259	-3.06423	NO
Cox20	-0.524728	4.2674	-2.78891	0.0120188	0.141873	-3.06538	NO
Sntb2	0.482926	8.67937	2.87846	0.00990723	0.128205	-3.06991	NO
Mdc1	0.241414	5.68147	2.8721	0.0100447	0.128923	-3.07043	NO
Perm1	0.743681	4.82134	2.83364	0.010915	0.134305	-3.07212	NO
Tert	0.855027	2.72325	2.64286	0.0164162	0.164196	-3.07468	NO
Pradc1	-0.349003	4.42112	-2.78603	0.0120934	0.141873	-3.07634	NO
Ankle2	0.180341	6.18213	2.88332	0.00980352	0.127563	-3.07692	NO
Vamp8	-0.316639	7.38224	-2.88735	0.00971833	0.126742	-3.07713	NO
Tial1	-0.34072	5.67683	-2.8662	0.0101738	0.129291	-3.07739	NO
Rnaseh2a	-0.319191	5.15434	-2.84479	0.0106554	0.132673	-3.07806	NO
Spin1	0.182	6.99321	2.88857	0.00969274	0.126742	-3.08112	NO
Traf3ip2	0.268617	5.04767	2.8353	0.0108761	0.134134	-3.08202	NO
Adamts9	0.730602	1.86118	2.59784	0.0180556	0.173886	-3.08225	NO
Sar1a	-0.229178	7.33311	-2.8847	0.00977443	0.127301	-3.08408	NO
Fam207a	-0.185819	4.84314	-2.81746	0.0113026	0.137466	-3.08442	NO
Olfr1410	1.05177	-0.77328	2.59465	0.0181775	0.174586	-3.08518	YES
Snrpb	-0.304313	7.81845	-2.87882	0.0098995	0.128205	-3.08773	NO
Nipsnap1	-0.379546	5.27511	-2.84293	0.0106984	0.133091	-3.08779	NO
Dennd1b	0.48452	3.05246	2.66506	0.0156609	0.160113	-3.08831	NO
Gm14124	0.911224	-0.656115	2.58409	0.0185868	0.175785	-3.08875	NO
Vps33a	0.22514	5.94636	2.87204	0.0100459	0.128923	-3.09056	NO
Stard10	-0.230841	6.9545	-2.88145	0.00984338	0.127729	-3.09169	NO
Ctsc	-0.500236	6.44724	-2.87413	0.0100007	0.128826	-3.09249	NO
Csde1	0.231314	8.28681	2.87126	0.0100629	0.128923	-3.09531	NO
Mea1	-0.213859	5.90718	-2.86654	0.0101663	0.129291	-3.09632	NO
Mtx3	0.368265	5.27915	2.8391	0.0107873	0.133727	-3.09831	NO
Phlpp2	0.29058	4.09229	2.75038	0.0130546	0.147497	-3.10228	NO
Eif5a	-0.296757	9.0769	-2.85253	0.0104789	0.131983	-3.10394	NO
Creb1	0.182581	6.15333	2.86928	0.0101062	0.129178	-3.1061	NO
Wdfy1	0.238238	6.32355	2.8704	0.0100817	0.129047	-3.10852	NO
Lgals1	-1.03332	5.23677	-2.80865	0.0115192	0.138907	-3.11513	YES
Sipa1l3	0.352161	5.64546	2.84651	0.010616	0.132546	-3.11738	NO
Olfr250	0.735739	-0.158643	2.55112	0.0199205	0.181277	-3.11779	NO
Slc7a11	-0.828116	1.59728	-2.56601	0.0193076	0.179088	-3.11823	NO
Tmem167	-0.237317	5.72022	-2.84721	0.0105999	0.132546	-3.11844	NO
Rbmx	0.393476	5.6123	2.84581	0.010632	0.132546	-3.11981	NO
Ndufs8	-0.263277	6.05755	-2.85638	0.0103921	0.131449	-3.1223	NO
Cdc42bpg	0.302626	7.24345	2.86753	0.0101446	0.129268	-3.12406	NO
Vmn1r39	0.768198	-1.09922	2.58279	0.0186377	0.175836	-3.12435	NO
Gpat2	0.841948	-0.896093	2.56651	0.019287	0.179088	-3.12439	NO
Depp1	0.994296	2.27019	2.6097	0.0176095	0.171113	-3.12656	NO
Adar	0.518975	6.68634	2.86547	0.0101898	0.129379	-3.12789	NO
Rasgrp4	-1.08653	0.482696	-2.54043	0.0203722	0.182733	-3.12857	YES
Lor	-1.84352	-2.32489	-2.71486	0.0140849	0.153977	-3.12952	YES
Lmo3	-1.34703	-3.42703	-2.70179	0.0144832	0.155811	-3.13121	YES
Sncaip	0.913361	-0.389302	2.54476	0.0201883	0.18239	-3.13178	NO
Fcor	-1.22246	-1.5194	-2.59996	0.0179751	0.173347	-3.13357	YES
Ltn1	0.313479	6.68154	2.86178	0.0102713	0.130297	-3.13378	NO
Pdcd6	-0.183091	6.32996	-2.85606	0.0103993	0.131449	-3.13395	NO
Otud7b	0.175282	5.81415	2.84641	0.0106183	0.132546	-3.13439	NO
Tdrd1	1.76875	-4.11197	2.841	0.0107431	0.133529	-3.1353	YES
Cep290	0.354418	4.09626	2.74055	0.0133324	0.148502	-3.13688	NO
Plp2	-0.297438	6.74229	-2.85702	0.0103777	0.131449	-3.13837	NO
Gm2004	1.72139	-4.44008	2.98165	0.00791674	0.113553	-3.13933	YES
Mcrip1	-0.359816	6.15573	-2.84754	0.0105924	0.132546	-3.14452	NO
Cd244a	3.37254	-1.72322	2.67373	0.0153748	0.158877	-3.14522	YES
Tfec	-2.03182	-0.103317	-2.55246	0.0198646	0.181277	-3.14672	YES
Bclaf1	0.226537	7.24434	2.85443	0.0104359	0.131725	-3.15071	NO
Urb1	0.291962	3.9273	2.7077	0.0143018	0.155205	-3.15289	NO
Rangrf	-0.50261	4.5513	-2.76251	0.0127197	0.14505	-3.15307	NO
Gak	0.183802	6.79656	2.85255	0.0104783	0.131983	-3.15312	NO
Ndufa12	-0.414076	5.36424	-2.81561	0.0113476	0.137659	-3.1541	NO
Ralyl	1.78635	-3.60934	2.78757	0.0120534	0.141873	-3.15467	YES
Tma16	-0.460467	2.90082	-2.61902	0.0172658	0.169509	-3.15965	NO
Cyb561d2	-0.304534	4.16687	-2.73012	0.0136332	0.151139	-3.16116	NO
Fbh1	0.373096	7.11202	2.84942	0.0105496	0.13252	-3.16217	NO
Rpl39	-0.697477	8.31078	-2.83406	0.0109051	0.134305	-3.16225	NO
Dnah8	1.54182	-1.50929	2.5856	0.0185276	0.175745	-3.1631	YES
Dennd2c	0.464679	2.3403	2.57482	0.018953	0.177694	-3.16472	NO
Dennd4b	0.347699	3.70931	2.68175	0.0151149	0.158577	-3.16721	NO
Rapgef2	0.208504	4.58515	2.75908	0.0128135	0.145703	-3.16787	NO
Abhd16b	0.936124	-0.619556	2.5359	0.0205665	0.183581	-3.16791	NO
Tbc1d15	0.19803	6.02137	2.83556	0.0108699	0.134134	-3.16852	NO
Muc3a	1.03868	-2.59047	2.67645	0.0152862	0.158577	-3.16903	YES
Vmn1r50	1.60731	-2.82074	2.67125	0.015456	0.159193	-3.17515	YES
Phip	0.222716	6.32606	2.83723	0.0108309	0.134134	-3.1759	NO
Sidt2	0.330874	8.33232	2.8298	0.0110059	0.134999	-3.17863	NO
Epb41l1	0.307593	7.37872	2.8398	0.0107709	0.133641	-3.17911	NO
Ccl17	-1.98656	-1.77124	-2.62789	0.016945	0.167405	-3.17935	YES
Rag2	0.845925	-0.618044	2.5229	0.0211338	0.18654	-3.17935	NO
Ptdss1	0.256912	5.85306	2.82407	0.0111428	0.136225	-3.1815	NO
Tbc1d5	0.201755	5.1023	2.78739	0.0120582	0.141873	-3.1869	NO
Gadd45gip1	-0.267418	5.13474	-2.787	0.0120682	0.141873	-3.18929	NO
Fam227b	2.1389	-4.49919	2.94349	0.00860315	0.118362	-3.18979	YES
Arid5b	0.455471	5.48883	2.80492	0.011612	0.139728	-3.19	NO
Ifi27l2b	1.70531	-2.15381	2.6018	0.0179056	0.172912	-3.1971	YES
Golga4	0.229346	7.17941	2.83068	0.010985	0.134879	-3.19874	NO
Adam1b	2.02522	-3.18348	2.70489	0.0143878	0.15525	-3.19972	YES
Zfp458	0.622599	1.31472	2.50998	0.0217122	0.188808	-3.20002	NO
Zfp704	0.512077	6.22442	2.82482	0.0111247	0.136121	-3.20057	NO
Mospd2	0.436391	6.51067	2.82829	0.0110418	0.135224	-3.20071	NO
Rufy4	-1.67211	-2.97813	-2.69597	0.0146639	0.156672	-3.20147	YES
Gm4070	0.712054	3.49529	2.62246	0.0171409	0.168986	-3.20151	NO
Pank4	0.576794	3.98726	2.69387	0.0147297	0.156806	-3.20159	NO
Jam2	0.541652	4.69568	2.7463	0.0131692	0.147616	-3.20343	NO
Olfr1537	1.2615	-1.99836	2.57306	0.0190235	0.178001	-3.20485	YES
Erp29	-0.242649	6.5674	-2.82282	0.0111728	0.136356	-3.20607	NO
Fam92a	-0.247508	4.60204	-2.7425	0.0132768	0.148208	-3.20849	NO
Gm12185	1.12336	-0.661466	2.50931	0.0217425	0.188956	-3.21046	YES
Copa	0.246565	8.1658	2.8169	0.0113163	0.137497	-3.2105	NO
Pi4kb	0.216003	6.0758	2.81508	0.0113607	0.137668	-3.2122	NO
Brms1	-0.255942	4.89576	-2.75859	0.012827	0.145739	-3.21255	NO
Olfr1218	1.17881	-1.66347	2.55012	0.0199626	0.181277	-3.21386	YES
Lgals4	0.364546	3.16466	2.60761	0.0176871	0.171622	-3.21801	NO
Col4a5	0.319021	6.94793	2.82145	0.0112058	0.136641	-3.21825	NO
Wnt2b	0.607283	0.339857	2.4818	0.0230262	0.193781	-3.21883	NO
Map2	0.35251	6.77028	2.8191	0.0112626	0.137098	-3.22264	NO
Frs3	0.694339	1.07059	2.48742	0.0227585	0.19316	-3.22511	NO
Uqcrc1	-0.177792	7.59772	-2.81345	0.0114007	0.137831	-3.2255	NO
Olfr576	1.27495	-2.16908	2.59243	0.0182628	0.174811	-3.2256	YES
Cotl1	-0.322057	7.81091	-2.81151	0.0114483	0.138288	-3.226	NO
Slc5a4b	0.909851	-1.76339	2.54212	0.0203004	0.1825	-3.22708	NO
Mex3c	0.255117	5.80419	2.79996	0.0117366	0.140216	-3.22717	NO
Mcub	-1.21546	-0.910544	-2.51228	0.0216081	0.188598	-3.22902	YES
Akr1d1	1.09379	-1.74147	2.54213	0.0203	0.1825	-3.22906	YES
Rag1	2.44164	-3.61973	2.6931	0.014754	0.156806	-3.23049	YES
Snx29	0.51104	2.40367	2.54223	0.0202958	0.1825	-3.23324	NO
Gpaa1	-0.303948	5.4496	-2.77932	0.0122689	0.142721	-3.23376	NO
Scarb2	0.24677	8.2737	2.80266	0.0116686	0.139756	-3.23378	NO
Dzank1	0.639382	2.40237	2.55089	0.0199303	0.181277	-3.23514	NO
Fdxacb1	0.338721	2.82876	2.56611	0.0193034	0.179088	-3.2358	NO
Gm3448	0.488668	1.89627	2.51244	0.0216012	0.188598	-3.23642	NO
Ccdc17	3.85313	-1.41104	2.56373	0.0194002	0.179287	-3.23665	YES
Slc35f5	0.303444	6.33131	2.80774	0.0115417	0.139061	-3.23671	NO
Slfn3	2.02039	-1.63352	2.56547	0.0193294	0.179088	-3.24015	YES
Ethe1	-0.294872	4.21535	-2.68835	0.014904	0.157739	-3.2406	NO
Bmp8b	1.69017	-3.86094	2.70102	0.0145068	0.155822	-3.24143	YES
P2rx7	0.351395	6.20427	2.80353	0.0116467	0.139731	-3.24176	NO
Mef2a	0.249163	5.78855	2.79188	0.0119424	0.141717	-3.24346	NO
Tslp	2.86105	-3.68883	2.67634	0.0152898	0.158577	-3.24351	YES
Bach2	0.505955	4.95581	2.75785	0.0128475	0.145776	-3.2452	NO
Zfp575	-1.01144	-0.227522	-2.46675	0.0237578	0.19646	-3.24726	YES
Map7	0.195589	6.54989	2.80413	0.0116318	0.139731	-3.2476	NO
Nup188	0.352357	6.37777	2.80202	0.0116845	0.139829	-3.24818	NO
Zfyve1	0.254875	6.05218	2.79684	0.0118157	0.140923	-3.24974	NO
N4bp2	0.384553	5.24153	2.76507	0.0126499	0.144579	-3.2506	NO
Jmy	0.246348	6.61778	2.80378	0.0116406	0.139731	-3.25107	NO
Olfr113	1.03915	-1.98077	2.53871	0.0204458	0.183081	-3.25143	YES
Kit	0.529675	9.16971	2.77765	0.0123131	0.143117	-3.2519	NO
Crocc	0.598462	2.15038	2.51774	0.0213633	0.187521	-3.25194	NO
Nudt8	-0.468029	3.10971	-2.58662	0.0184878	0.175745	-3.25449	NO
Gatad2b	0.201393	6.47444	2.80024	0.0117296	0.140216	-3.25475	NO
Pih1d1	-0.243825	4.97254	-2.74415	0.0132299	0.148177	-3.25576	NO
Tmem101	-0.230466	4.39708	-2.70299	0.0144461	0.15576	-3.25599	NO
Arpc1a	-0.292066	7.04367	-2.79929	0.0117536	0.1403	-3.25742	NO
Atxn7l1	0.308508	4.0362	2.67283	0.0154044	0.15896	-3.25848	NO
Dlg3	0.563625	3.7272	2.63021	0.0168619	0.167166	-3.25866	NO
Odf2	0.331162	6.13256	2.7929	0.0119161	0.141717	-3.25892	NO
Lztfl1	0.307367	4.9427	2.74331	0.0132539	0.148208	-3.25997	NO
Olfr1434	1.18832	-2.38344	2.55625	0.0197073	0.180607	-3.26016	YES
Fbxw10	-2.22717	0.12037	-2.46191	0.023998	0.197293	-3.26248	YES
N4bp1	0.244781	5.99883	2.78733	0.0120595	0.141873	-3.26271	NO
Tma7	-0.251009	5.32399	-2.76005	0.0127869	0.145518	-3.26321	NO
Cks2	-0.407766	4.70646	-2.71346	0.0141271	0.154081	-3.26375	NO
Defb22	-1.94102	-3.95141	-2.71093	0.0142035	0.154557	-3.26535	YES
Gm42417	3.47808	-3.48027	2.67573	0.0153095	0.158619	-3.26626	YES
Zfp551	0.882906	0.80008	2.45585	0.0243019	0.198638	-3.26883	NO
Tm2d2	-0.234185	5.79241	-2.77564	0.0123664	0.143149	-3.27036	NO
Elf2	0.280249	6.04782	2.78579	0.0120996	0.141873	-3.27118	NO
Srsf2	-0.187952	7.84426	-2.78851	0.012029	0.141873	-3.27268	NO
Ccdc59	-0.287855	4.46222	-2.69384	0.0147306	0.156806	-3.27617	NO
Tecr	-0.339329	8.47846	-2.77614	0.0123531	0.143149	-3.27631	NO
Plagl2	0.314672	5.11396	2.74221	0.013285	0.148208	-3.27763	NO
Cck	-2.24428	-3.26225	-2.64943	0.016189	0.163482	-3.27806	YES
Atrx	0.218668	7.81137	2.78569	0.0121022	0.141873	-3.2797	NO
Olfr1290	1.57879	-3.50272	2.66133	0.0157855	0.160884	-3.28009	YES
Tbc1d12	0.283925	3.71921	2.62697	0.0169779	0.167496	-3.28036	NO
Dynlt1f	-0.283321	6.65492	-2.78583	0.0120986	0.141873	-3.28066	NO
Nup153	0.203839	6.1065	2.7802	0.0122459	0.142721	-3.28102	NO
Naxe	-0.219469	6.02334	-2.77686	0.0123338	0.143149	-3.28187	NO
Wasf1	-1.60249	-0.540647	-2.45047	0.0245745	0.199256	-3.28191	YES
Mylk4	-0.892252	1.20296	-2.45658	0.0242649	0.198613	-3.28231	NO
Ttc21b	0.257194	4.46607	2.6978	0.0146069	0.15654	-3.28313	NO
Susd6	0.316364	6.78321	2.78841	0.0120318	0.141873	-3.28317	NO
Pla2g3	1.97967	-5.12521	2.82098	0.0112171	0.136662	-3.28344	YES
Rack1	-0.269756	9.80419	-2.74804	0.0131204	0.147616	-3.28362	NO
Fus	-0.428962	7.02041	-2.78527	0.0121131	0.141873	-3.2838	NO
Atp13a3	0.359475	7.30408	2.78887	0.0120198	0.141873	-3.28387	NO
Gal3st1	-1.24134	-1.51979	-2.48763	0.0227482	0.19316	-3.28523	YES
Arf5	-0.348364	6.88115	-2.7844	0.0121359	0.141873	-3.28608	NO
Cep95	0.306427	4.6754	2.71377	0.0141177	0.154081	-3.28704	NO
S100a1	-0.326195	6.95008	-2.7834	0.0121618	0.141941	-3.28875	NO
Adcy6	0.458855	6.47706	2.78364	0.0121557	0.141941	-3.28926	NO
Zbtb46	0.427611	2.36339	2.50365	0.022001	0.190268	-3.29168	NO
Akap11	0.28926	6.1779	2.77587	0.0123602	0.143149	-3.29381	NO
Zfp964	0.261664	3.33916	2.58501	0.0185508	0.175745	-3.29437	NO
Chd9	0.312882	5.83379	2.76923	0.0125375	0.144405	-3.29557	NO
Cryga	2.46392	-4.79371	2.83664	0.0108448	0.134134	-3.29593	YES
Ak3	0.287615	8.58554	2.76696	0.0125988	0.144536	-3.29616	NO
Gm19426	-1.31352	-1.39309	-2.48277	0.0229797	0.193781	-3.29733	YES
Msln	-1.78857	-4.77734	-2.76402	0.0126785	0.14475	-3.29806	YES
Uhmk1	0.223831	6.59762	2.77978	0.0122568	0.142721	-3.2984	NO
Mdn1	0.397729	5.67473	2.76029	0.0127804	0.145518	-3.29957	NO
Nrip1	0.353362	4.70197	2.70141	0.0144948	0.155811	-3.30036	NO
Gm35315	5.02945	-3.3327	2.70173	0.0144851	0.155811	-3.30066	YES
Olfr1325	0.982992	-1.16246	2.45298	0.0244465	0.199067	-3.30114	NO
Alox5ap	-0.96318	2.13159	-2.47235	0.0234831	0.195214	-3.30429	NO
Thoc3	-0.271598	5.36608	-2.74134	0.0133097	0.148367	-3.30454	NO
Olfr1441	1.20292	-2.11901	2.49071	0.0226026	0.192878	-3.30529	YES
Sult2b1	-0.758614	2.99511	-2.54648	0.0201155	0.181964	-3.3065	NO
Polr3a	0.243652	4.44511	2.67709	0.0152652	0.158577	-3.30774	NO
Cklf	-0.349657	2.67675	-2.52287	0.0211351	0.18654	-3.30959	NO
Zcchc2	0.405619	6.40509	2.77214	0.0124597	0.143876	-3.30986	NO
Clip1	0.265819	6.31386	2.76853	0.0125565	0.144405	-3.31326	NO
Spopl	0.225416	4.82572	2.70753	0.0143069	0.155205	-3.3134	NO
Chrac1	-0.376729	4.60794	-2.68177	0.015114	0.158577	-3.31397	NO
Lman2l	0.361583	5.05832	2.72395	0.0138142	0.152192	-3.31425	NO
Gcnt2	0.951474	4.09923	2.64744	0.0162575	0.163813	-3.31497	NO
Faap24	-0.481154	2.62016	-2.5051	0.0219346	0.189985	-3.31584	NO
Speer4b	1.56717	-5.00895	2.86703	0.0101554	0.129289	-3.32227	YES
Slc46a2	2.25085	-3.99602	2.72833	0.0136853	0.151244	-3.32395	YES
Cgnl1	0.283237	9.70727	2.72932	0.0136566	0.151208	-3.32511	NO
Efhb	2.12967	-4.66534	2.8236	0.0111539	0.136243	-3.32556	YES
Srsf11	-0.24015	6.84084	-2.76495	0.0126534	0.144579	-3.32647	NO
Cyp26c1	1.9333	-5.03312	2.80293	0.0116618	0.139756	-3.32684	YES
Ckap5	0.354543	6.72705	2.76659	0.0126088	0.144536	-3.32708	NO
Larp4	0.282536	6.97486	2.7672	0.0125924	0.144536	-3.32734	NO
Carmil1	0.258402	6.06927	2.75749	0.0128572	0.145776	-3.32767	NO
Sdhaf1	-0.399031	3.76326	-2.59203	0.0182783	0.174842	-3.32873	NO
Mmaa	0.349595	2.42907	2.48843	0.0227104	0.19316	-3.3297	NO
Rab11fip4	0.380673	7.18352	2.76521	0.0126461	0.144579	-3.33173	NO
Ttc17	0.279764	5.67606	2.74245	0.0132781	0.148208	-3.33267	NO
Atp5f1	-0.320732	6.44428	-2.75735	0.0128611	0.145776	-3.33335	NO
Thap2	0.286093	5.77256	2.74688	0.0131529	0.147616	-3.33501	NO
Fam13b	0.285347	5.42268	2.72856	0.0136787	0.151244	-3.33692	NO
Aoc2	0.468689	2.2927	2.47466	0.0233707	0.194809	-3.34456	NO
Cpne7	-2.70376	-1.43338	-2.47955	0.023134	0.193906	-3.34788	YES
Aimp2	-0.256841	4.97414	-2.6934	0.0147444	0.156806	-3.34911	NO
Glt1d1	0.881909	-1.37461	2.43182	0.0255417	0.203371	-3.35127	NO
Ppm1k	0.296962	4.89368	2.69182	0.0147941	0.156884	-3.35141	NO
Vmn1r72	0.614026	0.573141	2.40027	0.0272599	0.210212	-3.35249	NO
Atp11b	0.382775	5.99712	2.74279	0.0132686	0.148208	-3.35364	NO
Polr3f	0.283743	5.71614	2.73371	0.0135289	0.150218	-3.35455	NO
Ngp	1.96715	-4.48944	2.77046	0.0125046	0.144159	-3.35567	YES
Hist1h2ap	-0.476409	6.51777	-2.74629	0.0131694	0.147616	-3.35599	NO
Map7d3	-1.8475	-2.9807	-2.57356	0.0190033	0.17793	-3.35717	YES
Srpk1	-0.336786	4.77297	-2.6713	0.0154544	0.159193	-3.35745	NO
Igfbp3	0.393528	6.83666	2.75244	0.012997	0.146964	-3.35753	NO
Pinx1	-0.455467	2.35979	-2.46301	0.0239432	0.197293	-3.35794	NO
Trmt112	-0.262381	5.20016	-2.70498	0.0143848	0.15525	-3.35973	NO
Arhgef2	0.24409	6.93425	2.74905	0.0130919	0.147584	-3.36325	NO
Olfr642	0.872935	-2.00216	2.44279	0.0249684	0.201527	-3.36326	NO
U2af2	-0.212535	7.06634	-2.74684	0.0131539	0.147616	-3.36374	NO
Dmac1	-0.451128	4.37018	-2.6398	0.016523	0.16473	-3.36385	NO
Fam110b	-0.406604	1.86224	-2.439	0.0251651	0.202307	-3.36518	NO
Tcf23	1.34906	-2.61105	2.47745	0.0232354	0.194296	-3.36712	YES
Nudcd2	-0.358479	4.83755	-2.6728	0.0154053	0.15896	-3.36739	NO
Zfp407	0.272011	3.83015	2.58988	0.0183612	0.175279	-3.3675	NO
Trim25	0.390304	7.12631	2.74725	0.0131423	0.147616	-3.36812	NO
Ndufs5	-0.425295	5.04547	-2.69484	0.0146993	0.156806	-3.369	NO
Ccnb2	-0.394364	5.58901	-2.71683	0.0140258	0.153687	-3.37009	NO
Oas1h	1.06204	1.03462	2.40023	0.0272621	0.210212	-3.37207	YES
Dyrk2	0.295093	5.52924	2.71727	0.0140125	0.15366	-3.37369	NO
Zfp518a	0.501632	4.70816	2.66107	0.0157942	0.160884	-3.37515	NO
Psd3	0.394633	4.78242	2.67383	0.0153717	0.158877	-3.37529	NO
Pde1b	-1.07921	1.16601	-2.39233	0.0277088	0.212845	-3.37667	YES
Frg1	-0.258401	5.36685	-2.70489	0.0143878	0.15525	-3.37771	NO
Stpg1	0.718878	-0.374793	2.37874	0.0284937	0.216409	-3.37792	NO
Mocs2	-0.239106	4.83789	-2.66956	0.0155117	0.159243	-3.37957	NO
Erbb3	0.338312	8.55784	2.7252	0.0137772	0.151903	-3.3797	NO
Mast4	0.331037	5.44255	2.70893	0.0142644	0.154981	-3.38229	NO
Upf2	0.31909	7.17523	2.73876	0.0133835	0.148837	-3.38431	NO
Prkcq	-2.57575	-3.22504	-2.54586	0.020142	0.182088	-3.38797	YES
Otud4	0.270379	6.07687	2.72718	0.0137189	0.151378	-3.38877	NO
Als2cl	0.457765	4.71165	2.65967	0.0158409	0.161107	-3.39009	NO
Kctd9	0.468022	3.75362	2.56313	0.0194246	0.179287	-3.3909	NO
Zc3hc1	-0.297723	4.26816	-2.61087	0.0175658	0.171031	-3.39104	NO
Lgals8	0.386925	5.03717	2.67955	0.0151855	0.158577	-3.39121	NO
Mapk13	-0.298074	4.93891	-2.67108	0.0154617	0.159193	-3.39229	NO
Pif1	-1.22335	1.77955	-2.40611	0.0269338	0.209162	-3.39265	YES
Nefl	2.03695	-4.00781	2.56277	0.0194395	0.179287	-3.39304	YES
Gm12886	1.80746	-2.73915	2.48407	0.0229176	0.193583	-3.39447	YES
Gstm5	-0.309265	5.37916	-2.69241	0.0147757	0.156806	-3.39548	NO
Tspan5	0.615055	2.40979	2.45526	0.0243313	0.198649	-3.39598	NO
Mrpl36	-0.208919	5.16288	-2.68125	0.0151308	0.158577	-3.396	NO
Gpr182	0.723324	-0.320358	2.36446	0.0293407	0.219805	-3.39916	NO
Myrip	0.979248	-1.43119	2.39761	0.0274097	0.211006	-3.39935	NO
Mogat2	-1.81171	-1.45345	-2.41526	0.0264307	0.20732	-3.3994	YES
Mdp1	-0.325804	4.07416	-2.59169	0.0182916	0.174851	-3.3995	NO
Olfr1234	1.57889	-3.35206	2.55352	0.0198207	0.181151	-3.40034	YES
Gm26620	-1.14561	-1.31719	-2.38799	0.0279572	0.214172	-3.40038	YES
Olfr506	0.651336	-0.734844	2.36798	0.02913	0.219241	-3.40128	NO
Met	0.202881	5.98298	2.71531	0.0140712	0.153946	-3.40355	NO
Agtr1b	1.87187	-5.04776	2.74852	0.0131068	0.147616	-3.40494	YES
Brf2	-0.309041	3.291	-2.51575	0.0214523	0.18805	-3.4062	NO
Rom1	-0.408044	1.89058	-2.41208	0.0266045	0.207859	-3.40633	NO
Rcor3	0.378026	4.2691	2.61325	0.0174779	0.170707	-3.40663	NO
Sh2b3	0.727051	3.46133	2.5221	0.0211696	0.186697	-3.4069	NO
Ctif	0.333935	4.31956	2.61997	0.0172312	0.169509	-3.40721	NO
Spata24	-0.676656	2.51542	-2.44931	0.0246334	0.199391	-3.40746	NO
Gm1673	-1.29387	0.123405	-2.35761	0.0297549	0.221472	-3.40782	YES
Olfr488	2.20028	-4.18848	2.67458	0.0153471	0.158823	-3.41261	YES
Nexn	-0.790113	1.8895	-2.40122	0.0272064	0.210011	-3.41276	NO
Uri1	0.297351	5.15511	2.67726	0.0152599	0.158577	-3.41389	NO
Vps26a	0.175308	6.55627	2.72077	0.0139081	0.152832	-3.41427	NO
Gm11444	1.22687	-3.30766	2.48035	0.0230957	0.193781	-3.41503	YES
Rab24	-0.198685	5.59967	-2.69629	0.0146539	0.156672	-3.41541	NO
Mms19	-3.16819	1.24796	-2.35488	0.0299219	0.222248	-3.4195	YES
Pdcl	0.311841	6.32157	2.71618	0.0140454	0.153782	-3.42013	NO
Dcp1a	0.233671	5.22316	2.67553	0.0153162	0.158619	-3.42202	NO
Slc12a6	0.703776	5.53868	2.69704	0.0146307	0.156672	-3.42236	NO
Msantd3	-0.818109	1.82746	-2.39553	0.0275274	0.211796	-3.42319	NO
Phkb	0.285866	5.47916	2.68774	0.0149232	0.157739	-3.42402	NO
Ube2c	-0.473776	6.17752	-2.706	0.0143536	0.15525	-3.42425	NO
Rel	0.511202	3.60088	2.53798	0.0204771	0.18313	-3.42469	NO
Pate6	1.86358	-4.87005	2.61564	0.0173897	0.170253	-3.42748	YES
Zbtb9	0.374934	4.11826	2.59288	0.0182456	0.174765	-3.42782	NO
Rpl28	-0.277287	8.90783	-2.69308	0.0147547	0.156806	-3.42885	NO
Traf3ip3	-1.15019	-0.546098	-2.35588	0.0298608	0.222027	-3.42888	YES
Mtmr10	0.377292	6.3998	2.71251	0.0141557	0.154274	-3.42959	NO
Napg	0.227906	5.34623	2.68056	0.015153	0.158577	-3.43008	NO
Tns2	0.523831	6.07479	2.70639	0.0143419	0.15525	-3.43043	NO
Tmem54	-0.458996	4.64227	-2.62873	0.0169149	0.167405	-3.43534	NO
Pak2	0.19546	7.27189	2.71213	0.0141672	0.15428	-3.43617	NO
Mecom	0.628953	2.3673	2.42098	0.0261205	0.206201	-3.4363	NO
Olfr1116	0.45271	1.49629	2.37919	0.0284672	0.216409	-3.43689	NO
Tmem109	-0.247149	6.40798	-2.70531	0.0143749	0.15525	-3.4374	NO
Yy2	-0.520336	1.57904	-2.3711	0.0289439	0.218538	-3.43747	NO
Zfp382	0.590032	0.260234	2.34037	0.0308228	0.226281	-3.4399	NO
Ywhae	-0.174965	9.31957	-2.67861	0.0152162	0.158577	-3.44122	NO
Rp2	0.196765	5.22213	2.66582	0.0156356	0.160052	-3.44123	NO
Smn1	-0.209168	4.56179	-2.61593	0.0173792	0.170253	-3.44161	NO
Spata31d1a	0.621079	-0.0111406	2.33318	0.0312786	0.227834	-3.44444	NO
Zfp541	1.62606	-4.232	2.57191	0.0190696	0.178277	-3.44934	YES
Fam166b	2.03948	-4.58681	2.68322	0.0150674	0.158577	-3.4523	YES
Tk2	0.352285	4.47899	2.61016	0.0175922	0.171113	-3.45231	NO
Nelfe	-0.194935	5.62511	-2.67683	0.0152737	0.158577	-3.45504	NO
Glyr1	0.190656	7.5909	2.69965	0.0145494	0.156161	-3.45744	NO
Zfp518b	0.415836	3.73102	2.5367	0.020532	0.183409	-3.45762	NO
Smad3	0.338125	6.81797	2.70144	0.014494	0.155811	-3.45873	NO
Cyp46a1	0.659962	3.08978	2.47038	0.0235796	0.195443	-3.45971	NO
Gm3383	2.04848	-4.27485	2.5409	0.0203525	0.182708	-3.45993	YES
Flywch2	-0.605692	1.34085	-2.34889	0.0302908	0.224165	-3.46064	NO
Cox14	-0.304686	5.84113	-2.68204	0.0151054	0.158577	-3.46095	NO
Mup15	2.5533	-5.04971	2.63056	0.0168494	0.167159	-3.46097	YES
Map2k1	0.211255	6.37343	2.69563	0.0146745	0.156672	-3.46102	NO
Tm2d3	-0.185675	4.84308	-2.63084	0.0168395	0.167159	-3.46122	NO
B3gnt2	0.393121	4.07465	2.56819	0.0192191	0.179004	-3.46168	NO
Ppfia1	0.285042	5.19338	2.6494	0.01619	0.163482	-3.46236	NO
Crebbp	0.239255	6.22843	2.69242	0.0147752	0.156806	-3.46396	NO
Gm29609	0.572744	1.52688	2.36562	0.029271	0.219661	-3.46419	NO
Atp13a4	0.723914	3.89807	2.54205	0.0203035	0.1825	-3.46528	NO
Clcn5	0.365413	4.90016	2.62756	0.0169569	0.167405	-3.46632	NO
Xpo7	0.158518	6.20167	2.68912	0.0148793	0.15767	-3.46693	NO
Exoc2	0.205907	5.45726	2.66629	0.01562	0.160009	-3.467	NO
Ccser2	0.551667	7.09737	2.69792	0.0146032	0.15654	-3.46716	NO
Olfr328	0.806628	-0.0547937	2.31676	0.0323423	0.232894	-3.46755	NO
Tamm41	-0.310874	3.38394	-2.48972	0.0226494	0.19316	-3.46845	NO
Atf6	0.285944	5.94364	2.68339	0.015062	0.158577	-3.46931	NO
Dus1l	-0.28795	5.17513	-2.64784	0.0162438	0.163792	-3.47085	NO
Nanog	0.555555	0.192695	2.31556	0.0324214	0.233187	-3.47373	NO
Prpf8	0.234543	8.16214	2.68414	0.015038	0.158577	-3.47566	NO
Tmem29	1.26137	-2.80035	2.41301	0.0265533	0.207688	-3.47581	YES
Ccr6	1.57677	-2.71687	2.44175	0.0250225	0.201848	-3.4763	YES
Mc2r	2.22341	-4.75222	2.64491	0.0163449	0.163885	-3.4769	YES
Pcbd2	-0.465147	3.2527	-2.47331	0.0234366	0.195057	-3.47755	NO
Trim3	0.266505	4.56751	2.60049	0.0179553	0.173274	-3.47774	NO
Klk13	1.89012	-3.85077	2.51264	0.0215919	0.188598	-3.48181	YES
Ccdc144b	0.733307	-0.752756	2.3093	0.0328373	0.234492	-3.48461	NO
Med30	-0.336704	4.87256	-2.61932	0.0172549	0.169509	-3.48476	NO
Ankib1	0.19653	5.48331	2.65675	0.0159397	0.161645	-3.4852	NO
Prm2	1.73216	-5.06744	2.65843	0.015883	0.161302	-3.48998	YES
Pcnx	0.287141	5.32273	2.64885	0.0162089	0.163556	-3.49066	NO
Pdk1	0.472318	6.51232	2.68341	0.0150615	0.158577	-3.49067	NO
Vmn1r220	1.11148	-1.51915	2.33366	0.0312479	0.227834	-3.49505	YES
Tmed8	0.263633	4.29522	2.56559	0.0193244	0.179088	-3.49538	NO
Cox5a	-0.29415	7.00411	-2.67961	0.0151837	0.158577	-3.49643	NO
Susd5	-1.34013	2.06813	-2.35855	0.0296981	0.221367	-3.49834	YES
Opa1	0.254803	6.55996	2.67871	0.0152127	0.158577	-3.4987	NO
Zfp410	0.270516	4.9411	2.61925	0.0172576	0.169509	-3.50031	NO
Sprr2a2	1.66949	-4.05862	2.51602	0.0214401	0.18805	-3.50142	YES
Smc1a	0.177627	6.78114	2.67858	0.0152171	0.158577	-3.50167	NO
Olfr13	2.05647	-4.17175	2.58376	0.0185997	0.175785	-3.50319	YES
Azi2	0.212674	6.1198	2.66985	0.0155022	0.159243	-3.50355	NO
Cacnb2	1.9916	-3.09752	2.43565	0.0253402	0.202679	-3.50422	YES
Ncf2	-0.5906	3.15286	-2.43327	0.0254653	0.203203	-3.50428	NO
Trpc7	1.63894	-4.27169	2.54906	0.0200068	0.181311	-3.50544	YES
Usp25	0.28021	6.78469	2.67705	0.0152666	0.158577	-3.50576	NO
Tm9sf4	0.324461	7.0332	2.67763	0.015248	0.158577	-3.50635	NO
Treml4	-1.37063	-0.283571	-2.29031	0.0341275	0.239417	-3.50672	YES
Aqr	0.367217	6.15473	2.66961	0.01551	0.159243	-3.50687	NO
Krt79	-1.11588	0.528513	-2.29305	0.0339382	0.23868	-3.50789	YES
Snx14	0.379148	5.35772	2.6401	0.0165124	0.16473	-3.50814	NO
Snrpd1	-0.400846	5.59625	-2.64266	0.0164231	0.164196	-3.5104	NO
Ogt	0.243928	8.6653	2.65641	0.015951	0.161645	-3.51233	NO
Olfr1256	1.63807	-3.34435	2.43106	0.0255818	0.203462	-3.51238	YES
Olfr911-ps1	1.65724	-3.53876	2.45542	0.0243236	0.198649	-3.5136	YES
Lrrc75a	-0.501952	2.69893	-2.39465	0.0275768	0.21199	-3.51531	NO
Ppp1r3f	0.498816	0.900647	2.30495	0.0331286	0.235798	-3.51578	NO
Anks3	0.237337	4.57513	2.58552	0.0185308	0.175745	-3.51663	NO
Insr	0.265153	6.552	2.66941	0.0155166	0.159243	-3.51708	NO
Nrip2	1.81929	-4.38731	2.52909	0.020862	0.184937	-3.51781	YES
Sptbn5	1.00579	1.64939	2.32971	0.0315003	0.228927	-3.51806	YES
Gtf2a2	-0.32793	4.7595	-2.58903	0.0183942	0.175358	-3.52008	NO
Elp1	0.376374	4.97474	2.61372	0.0174605	0.170707	-3.52009	NO
Mrm2	-0.311888	2.98932	-2.42461	0.025925	0.205384	-3.52181	NO
Olfr284	1.42533	-0.748905	2.28202	0.0347057	0.241971	-3.52378	YES
Arnt	0.197554	6.29587	2.66257	0.0157439	0.160697	-3.52464	NO
Bcdin3d	-0.323279	3.27397	-2.45365	0.0244128	0.199067	-3.52597	NO
Cwc15	-0.190371	6.23315	-2.658	0.0158972	0.161331	-3.52699	NO
Meig1	2.19922	-4.93832	2.58628	0.0185012	0.175745	-3.52921	YES
Jagn1	-0.328252	4.83044	-2.58572	0.018523	0.175745	-3.52959	NO
Ncoa1	0.252852	6.17781	2.65593	0.0159675	0.161697	-3.53284	NO
Dglucy	0.6156	1.45303	2.32365	0.0318918	0.230824	-3.53373	NO
Asgr2	-1.5845	-2.36345	-2.36586	0.0292567	0.219661	-3.53389	YES
Scrn3	0.27759	4.77023	2.58944	0.0183783	0.175324	-3.53532	NO
Lefty2	1.79847	-4.05857	2.41317	0.0265445	0.207688	-3.53663	YES
Apol11b	3.70176	-4.06806	2.51055	0.0216863	0.188808	-3.53668	YES
Tmem17	-0.536552	1.53077	-2.3216	0.0320256	0.231356	-3.53671	NO
Rad51c	0.542456	1.34394	2.3154	0.0324323	0.233187	-3.53801	NO
Ythdc2	0.379629	2.91555	2.41041	0.026696	0.208265	-3.53936	NO
Trap1a	1.90723	-4.32846	2.5644	0.0193728	0.179287	-3.53938	YES
Arih1	0.178235	6.86538	2.65878	0.0158712	0.161298	-3.54171	NO
Gm21798	1.93591	-3.99548	2.43745	0.025246	0.202497	-3.54172	YES
Olfr23	1.42014	-3.53945	2.4238	0.0259688	0.205501	-3.54255	YES
Cul4b	0.247881	5.66023	2.63568	0.0166678	0.165823	-3.54396	NO
Mrtfb	0.324824	6.35693	2.65258	0.0160814	0.162734	-3.54487	NO
Pdcd11	0.147985	5.86008	2.64156	0.0164614	0.164463	-3.54499	NO
Bud23	-0.250379	4.34044	-2.54022	0.0203811	0.182733	-3.54511	NO
Klhl28	0.25994	4.51063	2.55963	0.0195679	0.180002	-3.54902	NO
Vmn1r167	1.60813	-4.56887	2.43349	0.0254536	0.203203	-3.54971	YES
Ankrd22	0.576121	3.19791	2.42883	0.0257002	0.203945	-3.54988	NO
Clstn2	1.49122	-2.22003	2.31935	0.0321726	0.232026	-3.55015	YES
Ankrd29	2.32491	-2.77069	2.34634	0.0304492	0.224984	-3.55017	YES
Gm42372	0.7837	-0.946234	2.26094	0.036216	0.246331	-3.553	NO
Gm21761	2.08759	-4.66137	2.53665	0.0205342	0.183409	-3.55428	YES
Myl12b	-0.269124	6.32005	-2.64456	0.0163572	0.163885	-3.55555	NO
Qrich1	0.181085	6.25579	2.64538	0.0163286	0.163885	-3.55585	NO
Olfr1489	0.456077	1.11691	2.28623	0.0344106	0.24045	-3.55674	NO
Sh3tc1	0.928176	0.32844	2.25926	0.0363391	0.246503	-3.55727	NO
Vta1	-0.264498	3.98997	-2.49969	0.0221839	0.191008	-3.55792	NO
Vmn1r213	0.5385	0.372341	2.26256	0.0360983	0.246302	-3.55923	NO
Sirt7	-0.41362	4.33106	-2.53106	0.0207762	0.184407	-3.55986	NO
Cd93	0.577543	4.94594	2.58615	0.0185063	0.175745	-3.56002	NO
Krtcap2	-0.276617	6.07942	-2.63622	0.0166489	0.165751	-3.56149	NO
Amdhd1	-1.13022	-2.68219	-2.31109	0.0327174	0.234492	-3.56223	YES
Tmem92	-2.04269	-4.18302	-2.4208	0.0261302	0.206201	-3.56322	YES
Nme2	-0.436401	7.18211	-2.64467	0.0163532	0.163885	-3.56355	NO
Zcchc9	-0.202693	4.07824	-2.50388	0.0219906	0.190268	-3.5677	NO
Ang2	1.91493	-4.32043	2.46817	0.0236881	0.196113	-3.56869	YES
Dgka	0.209847	6.50673	2.64303	0.0164104	0.164196	-3.56903	NO
Kdm6b	0.289075	7.23102	2.64519	0.0163354	0.163885	-3.56938	NO
Chrm4	2.31493	-2.68232	2.30982	0.0328025	0.234492	-3.56995	YES
Lamc1	0.364061	6.95452	2.64487	0.0163465	0.163885	-3.57071	NO
Moap1	0.462423	2.207	2.33489	0.0311695	0.227834	-3.5709	NO
Hist1h2bb	1.81423	-3.29099	2.381	0.0283619	0.216112	-3.57204	YES
Rpl13a	-0.466549	9.19001	-2.6123	0.017513	0.170858	-3.57236	NO
Mapkbp1	0.38362	5.83292	2.62844	0.0169251	0.167405	-3.5725	NO
Mtg2	-0.31003	3.40831	-2.43975	0.0251258	0.202106	-3.57311	NO
Rnf31	0.435165	5.2288	2.59501	0.0181638	0.174586	-3.57352	NO
Pfkfb4	-1.06377	0.0749664	-2.24268	0.0375739	0.250908	-3.57391	YES
Gpr85	-1.62247	-1.64809	-2.27287	0.0353538	0.244174	-3.57623	YES
Bach1	0.258663	5.04462	2.58364	0.0186042	0.175785	-3.5765	NO
Serpina1a	1.98317	-2.10678	2.31016	0.0327795	0.234492	-3.57656	YES
Lmna	-0.348262	7.54484	-2.63686	0.0166261	0.16564	-3.57681	NO
Glyatl3	2.16114	-4.182	2.47197	0.0235018	0.195256	-3.57694	YES
Klri1	2.2049	-4.31534	2.50653	0.0218693	0.189825	-3.57831	YES
Exosc1	-0.23843	4.04008	-2.49494	0.0224047	0.191883	-3.57864	NO
Trub1	-0.242101	4.25351	-2.51532	0.0214716	0.188102	-3.58151	NO
Ttc9b	1.3113	-3.27222	2.37981	0.0284313	0.216283	-3.58306	YES
Usp40	0.368035	4.43239	2.53354	0.0206687	0.18403	-3.58418	NO
Clpp	-0.224759	5.45437	-2.60292	0.0178632	0.172738	-3.58477	NO
Pum2	0.181056	7.63516	2.634	0.0167273	0.166298	-3.58587	NO
Clcn2	0.519612	4.51497	2.54375	0.0202309	0.1825	-3.58751	NO
Tex19.1	1.99329	-4.91731	2.48762	0.022749	0.19316	-3.58975	YES
Gm21897	0.441864	2.96733	2.38891	0.0279046	0.213885	-3.59104	NO
Nbeal2	0.288719	5.511	2.60248	0.0178797	0.17278	-3.59439	NO
Nxpe4	-1.41329	-0.442504	-2.22827	0.0386782	0.253738	-3.59451	YES
Olfr1391	1.71989	-5.00943	2.53472	0.0206175	0.183805	-3.59491	YES
Dkk1	0.979653	-2.64056	2.28636	0.0344018	0.24045	-3.59524	NO
Paqr4	-0.506786	3.94355	-2.46509	0.0238402	0.197026	-3.596	NO
Gm49601	2.72063	-5.08628	2.48593	0.0228292	0.193182	-3.59657	YES
Duxbl1	-1.54065	-1.88113	-2.27076	0.0355052	0.244835	-3.59715	YES
Blmh	-0.177764	6.65704	-2.6276	0.0169555	0.167405	-3.59739	NO
Tmem238l	1.65541	-4.42145	2.44053	0.0250857	0.202106	-3.59781	YES
Sptan1	0.375122	10.0174	2.5848	0.0185589	0.175745	-3.5984	NO
Vmn1r215	1.61306	-2.82948	2.29744	0.0336377	0.237511	-3.59865	YES
Arfgef2	0.352887	6.70503	2.6297	0.01688	0.167229	-3.59892	NO
Tomm40	-0.288605	6.23796	-2.62003	0.0172293	0.169509	-3.59894	NO
Polr2k	-0.492693	4.77679	-2.5492	0.020001	0.181311	-3.60002	NO
Tyk2	0.222582	5.74444	2.60904	0.0176339	0.171223	-3.60271	NO
Gfm2	0.219082	5.00597	2.56935	0.0191725	0.178922	-3.60402	NO
Gm10717	2.08325	-2.98443	2.3278	0.0316236	0.229235	-3.60663	YES
Galnt14	1.55201	-3.29349	2.3448	0.0305453	0.225459	-3.60859	YES
Mettl22	-0.302344	2.71877	-2.35146	0.0301321	0.223223	-3.60935	NO
Tmem53	-0.532381	2.835	-2.3622	0.0294766	0.220328	-3.61082	NO
Hist1h3d	0.932106	0.435905	2.23161	0.0384192	0.253112	-3.61086	NO
Tmc3	0.470928	2.59849	2.34287	0.0306657	0.225795	-3.61229	NO
Nyx	0.78634	0.0715861	2.22041	0.0392927	0.25552	-3.61312	NO
Srsf3	-0.355627	7.08376	-2.6198	0.0172376	0.169509	-3.61346	NO
Mib2	0.451596	4.43347	2.52748	0.0209326	0.18533	-3.61374	NO
Ghitm	0.154199	7.78301	2.61745	0.0173233	0.169956	-3.61464	NO
Ghrl	1.07657	-1.8658	2.2469	0.0372558	0.249612	-3.61493	YES
Gm16181	0.654894	-0.0680951	2.21532	0.0396954	0.256379	-3.61501	NO
Ldlrad4	0.548632	4.56845	2.53892	0.020437	0.183081	-3.61539	NO
Mblac1	-0.439284	1.77158	-2.28265	0.0346615	0.241845	-3.6156	NO
Bcl2	0.476824	6.11544	2.61307	0.0174843	0.170707	-3.61867	NO
Pkd2l2	0.277296	4.03295	2.47874	0.0231734	0.194007	-3.61895	NO
Lsm10	-0.349833	3.47843	-2.42145	0.0260948	0.206201	-3.61955	NO
Leng8	0.245793	7.83835	2.61518	0.0174068	0.170303	-3.61978	NO
Olfr71	1.01112	-1.96654	2.24817	0.0371609	0.24933	-3.62276	YES
Gm21992	-0.560526	1.9056	-2.29112	0.0340717	0.239263	-3.62279	NO
Cgn	0.223638	7.31617	2.61685	0.0173453	0.170054	-3.62393	NO
Cubn	0.607924	0.537207	2.22754	0.0387344	0.253989	-3.6248	NO
Apon	0.859785	-1.80874	2.23556	0.0381157	0.252202	-3.62589	NO
Stxbp1	0.440244	5.06592	2.56033	0.0195393	0.179855	-3.62591	NO
Fkbp8	-0.252397	7.53235	-2.612	0.0175239	0.170858	-3.62597	NO
Yipf5	-0.195601	6.18232	-2.60656	0.0177266	0.171887	-3.62651	NO
Atp2a2	0.337815	7.7891	2.61158	0.0175395	0.170893	-3.6275	NO
Dtd1	-0.282022	4.10013	-2.4864	0.0228065	0.193182	-3.62901	NO
Olfr1432	0.743119	-1.45203	2.21154	0.0399974	0.257033	-3.62919	NO
Rps28	-0.737365	7.83473	-2.60415	0.017817	0.172528	-3.63052	NO
Olfr118	0.91437	-1.78442	2.22172	0.0391894	0.255265	-3.63125	NO
Vmn1r80	0.620438	0.0795376	2.20788	0.0402915	0.257871	-3.63173	NO
Carf	0.326134	3.53707	2.41754	0.0263065	0.207188	-3.63226	NO
Thap8	2.18459	-4.39029	2.43272	0.0254944	0.203223	-3.63255	YES
Trmt13	0.812857	0.57759	2.21914	0.0393926	0.2557	-3.63461	NO
Eif2a	0.298472	6.49415	2.60967	0.0176105	0.171113	-3.63472	NO
Grin3a	1.63446	-2.06566	2.23501	0.0381578	0.252312	-3.63618	YES
Zfp11	0.312827	2.53891	2.32028	0.0321114	0.231703	-3.63658	NO
Gm12166	4.30699	-3.11212	2.2966	0.0336952	0.237798	-3.63891	YES
Camta1	0.899705	2.56796	2.34309	0.0306521	0.225795	-3.63964	NO
Dcaf6	0.281251	5.87881	2.59406	0.0182001	0.174684	-3.6404	NO
Srprb	-0.372178	5.54595	-2.57683	0.0188732	0.17718	-3.64105	NO
Tmem128	-0.223823	5.0462	-2.55189	0.0198887	0.181277	-3.64159	NO
Mrpl13	-0.337886	5.78869	-2.58342	0.0186128	0.175785	-3.64522	NO
Gdf9	1.19869	-2.37438	2.24153	0.0376607	0.250908	-3.64601	YES
Cpne9	2.77958	-4.58804	2.4174	0.0263138	0.207188	-3.64754	YES
Hint2	-0.493938	4.53704	-2.51269	0.0215898	0.188598	-3.64827	NO
Npw	-1.34551	-1.79224	-2.2049	0.0405323	0.258529	-3.64891	YES
Glis3	0.399314	4.90253	2.53829	0.020464	0.183128	-3.64931	NO
Fam168b	0.160854	7.33872	2.60319	0.0178529	0.172738	-3.65027	NO
Slc25a36	0.308049	7.14014	2.60416	0.0178167	0.172528	-3.65067	NO
Mybphl	0.825422	-1.89356	2.20835	0.0402534	0.257871	-3.65219	NO
Bicd2	0.177543	6.1761	2.59482	0.0181711	0.174586	-3.65268	NO
Ddb2	0.346203	4.26983	2.49087	0.0225952	0.192878	-3.6528	NO
Dcp2	0.221699	5.175	2.55429	0.0197888	0.181093	-3.65314	NO
Sapcd1	-1.50934	-2.17944	-2.25198	0.0368762	0.24848	-3.6539	YES
Mtcp1	0.384239	2.88222	2.34279	0.0306706	0.225795	-3.65394	NO
Galk1	-0.340185	5.6216	-2.57408	0.0189827	0.177854	-3.65486	NO
Fnta	-0.277832	5.71769	-2.57867	0.0188	0.176727	-3.65503	NO
Atp5k	-0.750159	5.50369	-2.56417	0.0193823	0.179287	-3.65556	NO
Ndufb2	-0.365301	5.67618	-2.57647	0.0188872	0.177194	-3.65641	NO
Garem1	0.584986	5.64639	2.57985	0.0187535	0.176408	-3.65645	NO
Senp7	0.306883	4.19366	2.47536	0.0233366	0.194797	-3.6566	NO
Myo1e	0.24717	6.67884	2.59927	0.0180014	0.173482	-3.65724	NO
Mbtps2	0.218498	4.99826	2.54221	0.0202964	0.1825	-3.65756	NO
Exosc3	-0.249824	4.25568	-2.48116	0.0230566	0.193781	-3.65782	NO
Dnph1	-0.331624	3.54454	-2.40147	0.0271928	0.210011	-3.65857	NO
Gimap9	-0.68549	3.6702	-2.39943	0.0273069	0.210356	-3.6593	NO
Chil3	1.56264	-3.54796	2.33259	0.031316	0.227834	-3.66126	YES
Cgrrf1	-0.253767	4.74634	-2.51797	0.0213528	0.187521	-3.6621	NO
Ralgapa2	0.545536	5.4196	2.56211	0.0194662	0.179299	-3.66232	NO
C1qbp	-0.241312	6.37675	-2.59041	0.0183409	0.175204	-3.66242	NO
Ccdc73	0.545812	0.991191	2.21772	0.0395053	0.255962	-3.66301	NO
Rpl30	-0.381619	7.32458	-2.59371	0.0182138	0.174697	-3.66306	NO
Fbxw9	-0.333228	4.65901	-2.51138	0.0216491	0.188607	-3.66327	NO
Aff3	-2.23546	-0.156801	-2.17844	0.04273	0.265203	-3.66354	YES
Tubgcp6	0.322343	5.09334	2.54103	0.0203468	0.182708	-3.66433	NO
Esyt3	0.505951	6.51947	2.59485	0.01817	0.174586	-3.66581	NO
Olfr267	1.12747	-2.70164	2.23754	0.0379642	0.25185	-3.66655	YES
Uhrf2	0.301903	5.5551	2.56858	0.0192032	0.178973	-3.66679	NO
Tmcc2	0.540477	1.87122	2.2564	0.0365496	0.247102	-3.66789	NO
Zfp84	0.248347	4.06327	2.45218	0.0244873	0.199184	-3.66796	NO
Rexo1	0.224887	5.64968	2.56888	0.0191912	0.178973	-3.66838	NO
Ptges3l	-0.401785	3.6103	-2.4014	0.0271965	0.210011	-3.66948	NO
Mrpl57	-0.252769	3.61653	-2.40644	0.0269158	0.209137	-3.66995	NO
Nup214	0.455497	6.71875	2.59332	0.0182286	0.174721	-3.67091	NO
Gpr4	0.672528	1.35922	2.22011	0.0393159	0.255553	-3.67468	NO
Olfr784	0.399748	4.59107	2.5024	0.0220585	0.190416	-3.67594	NO
Dek	-0.243648	6.72992	-2.58555	0.0185295	0.175745	-3.67925	NO
Brk1	-0.359138	6.78491	-2.58486	0.0185568	0.175745	-3.68005	NO
Vmn1r198	0.682583	-0.532592	2.16439	0.0439406	0.269339	-3.68179	NO
Gsdmc4	1.613	-3.74383	2.26077	0.0362285	0.246331	-3.68246	YES
Gal3st2c	0.565941	0.120709	2.17377	0.0431291	0.266279	-3.68252	NO
Olfr109	0.732867	-0.574506	2.16226	0.0441268	0.269734	-3.68465	NO
Cacybp	-0.290327	5.64479	-2.55618	0.0197103	0.180607	-3.6856	NO
Slc35g3	-1.01078	-3.18422	-2.23271	0.0383345	0.252772	-3.68663	YES
Pwwp2a	0.222004	4.15041	2.45648	0.02427	0.198613	-3.68678	NO
Vmn1r208	0.676281	-0.181314	2.16291	0.0440703	0.269621	-3.68722	NO
Ppp1r13b	0.278154	6.41698	2.58133	0.0186952	0.176101	-3.68752	NO
Gpx8	-0.949121	2.30795	-2.26913	0.0356225	0.245203	-3.68794	NO
Fam189b	-1.29904	2.34754	-2.26074	0.036231	0.246331	-3.68818	YES
Gp1bb	-2.17281	-3.56681	-2.2485	0.0371364	0.24933	-3.68855	YES
Cep68	0.224636	5.70204	2.56278	0.0194388	0.179287	-3.68876	NO
Oxsr1	0.183977	5.80997	2.56719	0.0192594	0.179088	-3.68956	NO
Vps25	-0.267165	6.7987	-2.58065	0.0187218	0.176226	-3.68997	NO
Gm14325	0.360072	3.66449	2.40474	0.0270099	0.209638	-3.69084	NO
Olfr765	2.02952	-3.63468	2.28116	0.0347662	0.242217	-3.69116	YES
Dgkd	0.303226	7.25289	2.58265	0.0186431	0.175836	-3.69178	NO
Tsc2	0.220072	6.6761	2.58131	0.018696	0.176101	-3.69211	NO
Prdx1	-0.345107	9.02466	-2.55578	0.0197268	0.180642	-3.69271	NO
Pagr1a	-1.70033	0.788558	-2.19062	0.0417054	0.262384	-3.69378	YES
Brca2	0.367621	3.44904	2.3675	0.0291586	0.21934	-3.69402	NO
Myl9	-1.0613	2.72796	-2.28429	0.0345464	0.24128	-3.69539	YES
Grhl2	0.316242	6.03475	2.56955	0.0191643	0.178922	-3.69541	NO
Tshz1	0.24266	6.1305	2.57169	0.0190782	0.178277	-3.6985	NO
Kctd21	0.320717	2.78879	2.306	0.0330582	0.235415	-3.69908	NO
Stk36	0.506358	2.19166	2.25929	0.0363369	0.246503	-3.69957	NO
Mapk6	0.298629	5.53927	2.54966	0.019982	0.181311	-3.7	NO
Olfml3	-0.784901	3.18393	-2.32938	0.0315215	0.228964	-3.70006	NO
Serac1	0.307232	3.05562	2.32863	0.0315697	0.229078	-3.70032	NO
Espnl	0.781249	-0.132864	2.15617	0.0446638	0.272076	-3.70124	NO
Mrpl45	-0.263451	5.42993	-2.54257	0.0202813	0.1825	-3.70139	NO
Man2a2	0.550454	3.90115	2.41107	0.0266601	0.208178	-3.70169	NO
Lrrn4	1.55703	-3.89676	2.25881	0.0363722	0.246504	-3.70182	YES
Arap1	0.212244	6.79109	2.57691	0.01887	0.17718	-3.70205	NO
Tra2a	-0.344527	6.27043	-2.56707	0.0192643	0.179088	-3.70365	NO
Slx4ip	0.838457	2.73553	2.29225	0.0339938	0.238854	-3.70542	NO
Olfr714	0.765497	-1.32648	2.15562	0.0447127	0.272085	-3.70672	NO
Pin4	-0.412875	4.62365	-2.4809	0.0230691	0.193781	-3.70795	NO
Gm14440	3.36899	-3.5001	2.22159	0.0391994	0.255265	-3.70908	YES
Bcr	0.230484	5.84298	2.55622	0.0197087	0.180607	-3.71029	NO
Nsun5	-0.310678	3.89064	-2.4067	0.0269014	0.209137	-3.71092	NO
Laptm4b	-0.34354	5.41287	-2.53061	0.0207957	0.184464	-3.71135	NO
Emg1	-0.369114	6.03737	-2.55667	0.0196901	0.180607	-3.71334	NO
Gpr84	-1.0692	-2.44066	-2.1922	0.0415736	0.262164	-3.71435	YES
Tmx4	0.275526	6.1392	2.56278	0.0194389	0.179287	-3.7153	NO
Prnd	0.972607	1.83004	2.21927	0.0393822	0.2557	-3.71545	NO
Spty2d1	0.188993	5.73458	2.5509	0.0199301	0.181277	-3.71571	NO
Cbll1	0.251419	4.51643	2.47086	0.0235558	0.195443	-3.71649	NO
Rpl35	-0.452336	8.00665	-2.55904	0.0195924	0.18011	-3.7173	NO
Snx20	-0.589065	1.32715	-2.18883	0.0418543	0.26253	-3.71901	NO
Dnaja1	-0.252537	7.61767	-2.56244	0.019453	0.179294	-3.72173	NO
Hmgb3	-0.28851	5.92361	-2.5485	0.0200305	0.181311	-3.72186	NO
Zcchc18	1.72044	-3.21682	2.22466	0.0389587	0.254434	-3.72316	YES
Abra	-1.49904	-0.738021	-2.1336	0.0467052	0.27899	-3.72343	YES
Togaram1	0.261501	4.45234	2.46133	0.0240271	0.197303	-3.72458	NO
Ubn1	0.168759	6.88086	2.56554	0.0193265	0.179088	-3.72464	NO
Gm10775	0.650866	-0.294505	2.13307	0.0467534	0.279042	-3.72738	NO
Olfr457	1.4804	-2.58396	2.1761	0.0429298	0.265766	-3.73284	YES
Pik3r6	-2.84455	-0.508612	-2.1312	0.0469265	0.279604	-3.73313	YES
Uqcrh	-0.411388	7.16915	-2.55774	0.0196459	0.180485	-3.7334	NO
Tomm22	-0.331588	6.20638	-2.55036	0.0199525	0.181277	-3.73349	NO
Plxna2	0.434601	2.47682	2.26813	0.0356941	0.245302	-3.73393	NO
Sp9	1.49075	-3.73848	2.23653	0.0380417	0.252133	-3.73671	YES
Ppargc1b	0.697431	0.497846	2.14354	0.0457955	0.275415	-3.73747	NO
Dda1	-0.283325	4.91126	-2.48802	0.0227297	0.19316	-3.73857	NO
Tnfrsf19	0.864307	5.6223	2.53143	0.0207601	0.184407	-3.74066	NO
Gm9774	2.07252	-3.46167	2.22686	0.0387878	0.253989	-3.74211	YES
Atp5j	-0.308746	7.12945	-2.55372	0.0198123	0.181151	-3.74301	NO
Sycp2	1.84139	-5.07498	2.35202	0.0300975	0.223201	-3.74373	YES
Tada2b	0.319563	5.24361	2.50999	0.021712	0.188808	-3.74409	NO
Bbs9	0.386817	4.16751	2.42551	0.0258771	0.205118	-3.74424	NO
Fsd1l	0.516285	5.60257	2.5326	0.0207092	0.184159	-3.74441	NO
Ypel4	-3.21607	-2.4262	-2.18923	0.041821	0.262438	-3.74656	YES
Zfp385c	-0.612157	-0.959963	-2.11529	0.0484225	0.285276	-3.74734	NO
Lrrfip1	0.226329	6.68075	2.55183	0.0198909	0.181277	-3.74959	NO
Slc6a8	0.324627	6.77143	2.552	0.0198841	0.181277	-3.75011	NO
Wwc1	-0.287827	8.65905	-2.5326	0.0207093	0.184159	-3.75033	NO
Pard3b	-0.948755	1.28334	-2.16959	0.0434895	0.26792	-3.75048	NO
Pcf11	0.194396	6.54729	2.55044	0.0199493	0.181277	-3.7505	NO
Osbpl8	0.233324	5.27576	2.50854	0.0217779	0.189147	-3.75404	NO
Rnf216	0.179253	5.9159	2.5355	0.020584	0.183621	-3.75523	NO
Ctnna2	1.72056	-5.17578	2.34323	0.0306429	0.225795	-3.75537	YES
Gm13762	0.847972	-1.59611	2.11378	0.0485672	0.285653	-3.75765	NO
Mfsd4a	1.04278	7.3666	2.54853	0.0200293	0.181311	-3.76018	YES
Pmf1	-0.370454	4.79838	-2.46692	0.0237494	0.19646	-3.76041	NO
Raet1e	-1.7619	-2.5469	-2.15221	0.0450163	0.272932	-3.76049	YES
Sec13	-0.443179	5.76514	-2.51769	0.0213655	0.187521	-3.76228	NO
Gm14862	1.45804	-4.59775	2.26485	0.0359313	0.246095	-3.76231	YES
Gm14434	-3.46594	-1.00994	-2.10807	0.0491162	0.287304	-3.7627	YES
Akr1c12	1.42812	-3.47734	2.23002	0.0385422	0.253316	-3.76354	YES
Man2b1	-0.223185	6.8542	-2.54292	0.0202661	0.1825	-3.76378	NO
Gpr55	1.882	-2.62355	2.15224	0.045013	0.272932	-3.76383	YES
Plekhd1	-0.573004	2.84081	-2.26248	0.0361042	0.246302	-3.76894	NO
Foxb1	1.9784	-3.66274	2.21235	0.0399322	0.257009	-3.77193	YES
Olfr1258	1.20273	-2.07763	2.1163	0.0483269	0.284949	-3.77259	YES
Gm16427	1.60803	-4.50699	2.2731	0.0353378	0.244174	-3.77435	YES
Ucp1	1.41178	-3.97297	2.21831	0.0394585	0.255776	-3.77552	YES
Olfr958	1.03333	-1.8971	2.10701	0.0492181	0.28752	-3.7757	YES
Fbxo41	1.75472	-3.26033	2.18261	0.0423766	0.264284	-3.77587	YES
Ccdc151	1.05597	-2.35475	2.1261	0.0474018	0.281842	-3.77732	YES
Rsph10b	0.841383	-1.40792	2.09736	0.0501601	0.289024	-3.77799	NO
Vmn1r88	0.346995	1.96793	2.19407	0.0414191	0.261748	-3.778	NO
Ppp1r13l	0.263633	6.42642	2.53434	0.0206339	0.183835	-3.77852	NO
Olfr432	0.828336	-1.62166	2.09384	0.0505086	0.289846	-3.78036	NO
Olfr339	1.67711	-3.7051	2.19644	0.0412233	0.261235	-3.78061	YES
Gm36210	1.29528	-2.66776	2.12559	0.0474492	0.282006	-3.78209	YES
Bbs1	0.25783	3.74601	2.36158	0.0295144	0.220377	-3.7821	NO
Tmem60	-0.178292	4.45884	-2.43116	0.0255765	0.203462	-3.78306	NO
U2af1l4	-0.302962	3.68217	-2.3464	0.0304454	0.224984	-3.7837	NO
Tmem97	-0.487434	4.78423	-2.45147	0.0245234	0.199184	-3.78486	NO
Ddx51	0.1875	4.58061	2.43822	0.0252057	0.202404	-3.78501	NO
Olfr1047	1.55962	-4.12112	2.20848	0.0402432	0.257871	-3.78747	YES
Gpam	0.294882	5.96147	2.52096	0.0212198	0.186821	-3.78801	NO
Pstk	-0.302515	3.43672	-2.31278	0.0326057	0.234077	-3.78822	NO
Ppp1r1c	1.55787	-4.32723	2.23377	0.0382526	0.252606	-3.78909	YES
Ube4a	0.253194	6.7583	2.53117	0.0207716	0.184407	-3.79117	NO
Ybx3	-0.379595	7.06301	-2.52697	0.0209547	0.18541	-3.79384	NO
Vmn1r73	-0.637074	-0.59588	-2.07937	0.051961	0.295189	-3.79641	NO
Atxn3	0.259107	5.49987	2.49865	0.0222319	0.191077	-3.79688	NO
Fnbp4	0.299997	6.74582	2.52761	0.0209268	0.18533	-3.79768	NO
Mfn1	0.186327	6.70524	2.52584	0.0210045	0.185618	-3.80008	NO
Vmn2r105	0.498371	-0.3106	2.07985	0.0519119	0.295029	-3.80066	NO
Trim62	0.351919	3.07673	2.27712	0.0350517	0.242891	-3.80084	NO
Fndc3c1	1.38718	-4.70438	2.19562	0.0412906	0.261427	-3.80129	YES
Cldn34b2	-1.23618	-4.43825	-2.19389	0.0414337	0.261748	-3.80149	YES
Pkn1	0.221726	7.21614	2.52592	0.0210007	0.185618	-3.80168	NO
Atp9b	0.283732	5.30385	2.48515	0.022866	0.193378	-3.8031	NO
Olfr1265	0.551287	-0.322265	2.07992	0.0519052	0.295029	-3.80318	NO
Ptch1	0.329841	5.38029	2.49114	0.0225825	0.192878	-3.80446	NO
Atp5j2	-0.395111	7.53367	-2.51895	0.0213091	0.187374	-3.80515	NO
Cyb5d1	0.269035	3.55675	2.32887	0.0315545	0.229078	-3.80599	NO
Vkorc1	-0.294829	5.56213	-2.49156	0.022563	0.192878	-3.8068	NO
Brat1	0.179783	5.05597	2.4685	0.0236718	0.196092	-3.80687	NO
Mia3	0.187921	7.58649	2.52119	0.0212096	0.186821	-3.80699	NO
Cd300c2	-0.594477	1.89581	-2.16108	0.0442304	0.270134	-3.80717	NO
Sppl2a	0.298142	8.25613	2.51159	0.0216396	0.188607	-3.80742	NO
Olfr586	0.710414	-1.05014	2.06917	0.0530075	0.297671	-3.8076	NO
Stk32b	-1.47551	-1.33337	-2.07611	0.0522938	0.295511	-3.80769	YES
Atxn1l	0.265281	5.58847	2.496	0.0223548	0.191688	-3.80824	NO
Ppp6r3	0.177854	7.1409	2.52187	0.0211793	0.186697	-3.80934	NO
Dtx1	0.699851	0.284345	2.08893	0.0509975	0.291733	-3.8094	NO
Psma4	-0.211606	6.99227	-2.51919	0.0212985	0.187374	-3.81068	NO
Wfdc17	-1.26346	2.32054	-2.17281	0.0432111	0.266669	-3.81177	YES
Eml4	0.220865	4.28217	2.39008	0.0278374	0.213485	-3.81239	NO
Olfr95	0.79462	1.93336	2.18049	0.0425555	0.264497	-3.81284	NO
Rsbn1l	0.200447	5.80004	2.50287	0.0220369	0.190346	-3.81302	NO
Alg5	-0.251932	5.75144	-2.49916	0.022208	0.191008	-3.81395	NO
Olfr1160	0.665688	-0.376844	2.07063	0.0528563	0.297364	-3.81463	NO
Vmn2r12	1.86302	-4.7156	2.22832	0.0386741	0.253738	-3.81465	YES
Tmem134	-0.196938	5.88343	-2.50138	0.0221055	0.190705	-3.81483	NO
Pikfyve	0.204688	5.06769	2.46151	0.0240178	0.197303	-3.81518	NO
Psme2b	-1.60276	-0.472565	-2.06267	0.0536848	0.300273	-3.81578	YES
Atp1b3	-0.224251	6.55746	-2.51366	0.0215461	0.188598	-3.81594	NO
Ksr2	0.65615	0.0289393	2.07715	0.0521873	0.295511	-3.81792	NO
Tmem129	0.447924	2.59341	2.21161	0.0399912	0.257033	-3.81861	NO
Ndufb9	-0.36427	7.27047	-2.51321	0.0215665	0.188598	-3.81959	NO
Tsta3	-0.335808	5.40506	-2.47583	0.023314	0.194724	-3.82	NO
Csrnp3	1.37944	-3.26462	2.12302	0.0476906	0.283132	-3.82058	YES
Mctp2	0.256184	3.48259	2.31431	0.0325041	0.233466	-3.82066	NO
Prkcg	0.611184	1.03321	2.11395	0.0485512	0.285653	-3.82108	NO
Spred2	0.306243	5.69703	2.4936	0.0224669	0.192184	-3.82122	NO
Zhx3	0.246571	5.15757	2.47056	0.0235705	0.195443	-3.82126	NO
Psmc3ip	-0.425413	3.05136	-2.26398	0.0359946	0.246172	-3.82165	NO
Srrd	-0.408938	2.31278	-2.18998	0.0417583	0.262384	-3.82187	NO
Piwil1	1.60771	-4.38752	2.20907	0.0401956	0.257871	-3.8233	YES
Arhgap26	0.34671	3.47442	2.30944	0.0328277	0.234492	-3.82371	NO
Zfp644	0.198622	5.13417	2.4645	0.0238694	0.197082	-3.82384	NO
Ddc	-2.09157	-4.61662	-2.18512	0.0421648	0.263428	-3.82491	YES
Cfap74	0.846323	-0.291245	2.06049	0.0539129	0.300846	-3.82572	NO
Dbh	-1.81547	-3.63868	-2.13335	0.0467275	0.279005	-3.82642	YES
Ptpn14	0.648267	5.83953	2.50081	0.0221319	0.190728	-3.82846	NO
Ppa2	-0.226719	5.72638	-2.48861	0.0227021	0.19316	-3.82849	NO
Tiam1	0.593314	5.59634	2.48658	0.0227982	0.193182	-3.82909	NO
Unc93a	0.608467	-0.794671	2.05274	0.0547333	0.303145	-3.82961	NO
Stx16	0.269916	7.13374	2.51163	0.0216377	0.188607	-3.82994	NO
Setd5	0.348864	7.80269	2.5061	0.0218889	0.189878	-3.83226	NO
Commd2	-0.234413	3.46533	-2.29943	0.033502	0.237139	-3.83244	NO
Nlgn3	0.856463	-0.843978	2.04958	0.055071	0.304191	-3.83299	NO
Ralgapb	0.24876	6.36823	2.50495	0.0219415	0.189985	-3.83322	NO
Tnfrsf12a	-0.465207	5.91131	-2.48789	0.0227359	0.19316	-3.83358	NO
Czib	-0.280149	3.82507	-2.33792	0.0309772	0.227108	-3.83463	NO
Slx1b	-0.400089	3.55072	-2.3047	0.0331455	0.2358	-3.83499	NO
Pop5	-0.299107	3.95304	-2.3445	0.0305636	0.225476	-3.8352	NO
Csf2ra	-0.608809	3.1341	-2.23069	0.0384906	0.253316	-3.83639	NO
Etv1	0.330557	8.37081	2.49401	0.0224479	0.192137	-3.83703	NO
Ubap1l	1.36173	-3.1628	2.09933	0.0499672	0.289024	-3.83766	YES
Tmem239	1.68413	-4.31854	2.16024	0.0443045	0.270353	-3.83772	YES
Msi2	0.193433	6.58077	2.50546	0.0219183	0.189985	-3.83796	NO
Prickle2	0.373763	5.66461	2.48627	0.022813	0.193182	-3.83817	NO
Olfr1404	0.796008	-1.63327	2.04586	0.0554714	0.305568	-3.84	NO
Mob1b	0.278758	6.54378	2.50335	0.022015	0.190272	-3.84075	NO
Wfikkn2	-1.22953	-1.68585	-2.05317	0.054688	0.303145	-3.84233	YES
Trim65	0.351225	3.30513	2.27807	0.0349839	0.242826	-3.84269	NO
Ddx58	0.697124	6.07646	2.49639	0.022337	0.191688	-3.84269	NO
Ccdc66	0.333093	4.32741	2.38578	0.0280845	0.214799	-3.84279	NO
Zmiz1	0.361894	8.21403	2.49519	0.0223926	0.191883	-3.84281	NO
Arid2	0.332852	6.36869	2.49937	0.0221985	0.191008	-3.84332	NO
Sgtb	0.361128	2.66263	2.21389	0.0398091	0.256637	-3.84406	NO
Gnl3l	0.259093	6.32692	2.49841	0.022243	0.191077	-3.84465	NO
Vmn1r9	0.503532	0.357491	2.07236	0.0526778	0.296785	-3.84556	NO
Ticam1	0.212225	5.03713	2.4436	0.0249267	0.201305	-3.84615	NO
Ugt1a2	1.69764	-5.59181	2.23277	0.0383298	0.252772	-3.84695	YES
Atg14	0.245661	5.05892	2.44868	0.0246656	0.199538	-3.84765	NO
Marcksl1	-0.278433	7.7033	-2.49607	0.0223519	0.191688	-3.84777	NO
Psen1	0.191194	6.71215	2.50074	0.0221351	0.190728	-3.84821	NO
Tubb5	-0.293447	8.78998	-2.48064	0.0230817	0.193781	-3.84851	NO
Dhx37	0.161417	5.15744	2.45183	0.0245049	0.199184	-3.84915	NO
Fgd5	0.578025	1.55442	2.11884	0.0480857	0.284119	-3.85067	NO
Nudt21	-0.212041	5.98985	-2.48473	0.0228859	0.193431	-3.85353	NO
Parg	0.240257	5.19324	2.4499	0.0246035	0.199263	-3.854	NO
Tmem9b	-0.173374	5.40384	-2.45827	0.0241799	0.198214	-3.85876	NO
Hist1h1d	0.936462	1.89572	2.14709	0.0454749	0.27464	-3.8603	NO
Fdx1l	-0.425748	3.51283	-2.28942	0.0341895	0.239496	-3.86053	NO
Erich2	1.00329	0.689888	2.07404	0.0525059	0.296146	-3.86116	YES
Zfp629	0.270228	5.70678	2.47242	0.02348	0.195214	-3.86141	NO
Neu4	1.39792	-5.04815	2.20834	0.040254	0.257871	-3.86153	YES
Slc38a9	0.358463	4.6203	2.41033	0.0267007	0.208265	-3.86302	NO
Cav1	0.594288	4.47263	2.37812	0.0285303	0.216454	-3.86423	NO
Tm6sf2	0.743286	0.137893	2.04896	0.055138	0.304442	-3.86467	NO
Ssr2	-0.208089	7.86331	-2.48605	0.0228232	0.193182	-3.86527	NO
Napb	1.9804	-5.52949	2.199	0.0410131	0.260603	-3.86736	YES
Phb2	-0.325774	7.41473	-2.48811	0.0227254	0.19316	-3.86774	NO
Prrg3	0.914188	1.66611	2.10941	0.0489861	0.287162	-3.86876	NO
Mrpl46	-0.240829	4.23428	-2.35983	0.0296203	0.220935	-3.86878	NO
Hs6st2	-1.94205	-0.249746	-2.021	0.0582119	0.312754	-3.86893	YES
Med31	-0.263883	3.54569	-2.28963	0.0341747	0.239496	-3.86962	NO
Olfr675	0.588472	-0.697777	2.02212	0.0580862	0.312471	-3.8704	NO
Olfr1262	0.89572	-2.59374	2.04293	0.0557878	0.306714	-3.87057	NO
Acsbg2	1.56267	-5.01905	2.18046	0.042558	0.264497	-3.87084	YES
Bud31	-0.221112	5.95497	-2.47451	0.0233779	0.194809	-3.87128	NO
Clba1	-0.364117	2.12903	-2.14647	0.0455309	0.27464	-3.87238	NO
Trhr2	1.39433	-4.73139	2.14467	0.0456932	0.275052	-3.87495	YES
Ndor1	0.288787	5.6655	2.46242	0.0239726	0.197293	-3.87505	NO
Tyrobp	-0.680722	4.26967	-2.34152	0.0307504	0.226108	-3.87515	NO
Srgap2	0.215969	5.10763	2.42979	0.025649	0.203832	-3.87529	NO
Rfc1	0.18525	6.33787	2.48197	0.0230178	0.193781	-3.87551	NO
Ep400	0.19976	6.39339	2.48163	0.0230341	0.193781	-3.87739	NO
Ddx49	-0.241337	5.19954	-2.43582	0.0253314	0.202679	-3.87768	NO
Rps11	-0.31071	9.14125	-2.45619	0.0242847	0.198613	-3.87975	NO
Fam104a	-0.267445	5.15652	-2.43315	0.0254715	0.203203	-3.87979	NO
Stc1	0.528944	3.02562	2.24509	0.0373916	0.250048	-3.88001	NO
mt-Nd6	-0.396785	9.43434	-2.44991	0.0246026	0.199263	-3.88015	NO
Spr	-0.339499	5.24463	-2.43661	0.0252899	0.202679	-3.88038	NO
Ubxn1	-0.196335	6.87407	-2.48189	0.023022	0.193781	-3.8823	NO
Olfr1322	0.60822	0.318329	2.03868	0.0562503	0.307604	-3.88299	NO
Ndufaf3	-0.239754	3.99938	-2.33498	0.0311637	0.227834	-3.8834	NO
Ubac2	-0.168913	5.0316	-2.42263	0.0260313	0.20588	-3.88365	NO
Tbl1xr1	0.323397	5.60619	2.46192	0.0239976	0.197293	-3.88396	NO
Suco	0.221509	5.78823	2.46439	0.0238748	0.197082	-3.88422	NO
Slc25a4	-0.299338	7.43083	-2.47915	0.0231534	0.193954	-3.88439	NO
Ndufb11	-0.211174	6.87975	-2.48062	0.0230826	0.193781	-3.88454	NO
Foxred1	-0.383566	3.30741	-2.24159	0.0376558	0.250908	-3.88495	NO
Rest	0.234291	5.50935	2.45482	0.0243538	0.198718	-3.88518	NO
Gm13691	1.42209	-4.44218	2.12035	0.047942	0.283611	-3.88565	YES
Brd2	0.177094	7.38571	2.48071	0.0230782	0.193781	-3.88678	NO
Znhit1	-0.215831	5.23898	-2.43196	0.0255341	0.203371	-3.88853	NO
Ago2	0.342801	6.46259	2.47711	0.0232521	0.194321	-3.88941	NO
Atxn2l	0.250377	7.20947	2.48015	0.0231053	0.193781	-3.89007	NO
Rhox4a	2.61353	-4.75851	2.15064	0.045156	0.273544	-3.89076	YES
Mras	-0.378117	2.5014	-2.16236	0.0441181	0.269734	-3.89153	NO
Supt16	0.154588	6.81916	2.47823	0.0231976	0.194095	-3.89167	NO
[truncated: 12,158 more rows]

## Sheet: Table S5_DEGs_Comb
Gene	Fold change (log2)	Average Expression	t	P-value	FDR	B	Significant
Pdx1	4.11926	-2.1066	3.10581	0.006032	0.0968401	-2.54918	Upregulated
Mup14	3.912	-3.73194	3.31969	0.00376018	0.0758302	-2.57422	Upregulated
Adcy10	3.80998	-3.06222	4.29133	0.000428105	0.0285894	-1.54316	Upregulated
Carmil3	3.05685	-4.33936	3.21275	0.00476528	0.085738	-2.82603	Upregulated
Muc5b	2.93911	-4.36277	4.15732	0.000577583	0.0316932	-2.02583	Upregulated
Fcrla	2.68883	-3.96377	3.63516	0.00186061	0.0519499	-2.47408	Upregulated
Slc25a41	2.59	-2.73015	3.79813	0.00129158	0.0425231	-1.90606	Upregulated
Olfr1457	2.55454	-3.26035	3.69651	0.00162183	0.0483375	-2.22343	Upregulated
Ptgdr2	2.54738	-5.08763	4.6467	0.000194353	0.0207407	-1.74868	Upregulated
Cyp4a31	2.42139	-4.04917	3.52176	0.00239751	0.059573	-2.52077	Upregulated
Efhc2	2.41464	-5.16994	5.42325	3.58714e-05	0.00867823	-1.16685	Upregulated
Olfr1161	2.30251	-3.7641	3.15806	0.00537659	0.0914018	-2.86747	Upregulated
Ms4a2	2.22177	-0.630494	5.54688	2.75703e-05	0.00770982	1.09892	Upregulated
Kcnk10	2.16804	-3.49991	3.63396	0.00186561	0.0519499	-2.23587	Upregulated
Tssk2	2.11588	-3.83753	3.32222	0.00373909	0.0758302	-2.6826	Upregulated
Olfr316	2.11425	-3.18243	3.11618	0.00589604	0.0960753	-2.78171	Upregulated
Dlec1	2.11415	-0.934366	3.28881	0.00402683	0.0775768	-2.1397	Upregulated
Olfr1199	2.0771	-3.84878	3.46857	0.00269974	0.0635943	-2.48863	Upregulated
Csta1	2.07377	-2.64639	3.51464	0.00243597	0.0599757	-2.17834	Upregulated
Ercc6l2	1.77284	0.746519	3.9854	0.000848824	0.0361952	-0.624665	Upregulated
Palm2	1.72542	0.481611	3.4381	0.00288948	0.0658186	-1.63907	Upregulated
Olfr263	1.71458	-1.33934	4.64753	0.000193996	0.0207407	-0.290872	Upregulated
Angptl8	1.65982	-1.52234	3.68716	0.00165615	0.0485718	-1.63999	Upregulated
Bend7	1.41958	1.32087	4.07614	0.000692678	0.0329069	-0.398704	Upregulated
Pate13	1.40164	-1.12462	4.36468	0.000363504	0.0266639	-0.595619	Upregulated
Tmem132d	1.33599	-0.487429	4.49761	0.00027044	0.0243171	-0.188316	Upregulated
Slc6a5	1.31676	-2.10809	3.92364	0.000974855	0.0381207	-1.45044	Upregulated
Btbd16	1.29619	-0.664604	4.43553	0.000310449	0.0252588	-0.317158	Upregulated
Cd55b	1.20283	-0.669658	3.31199	0.00382499	0.0766167	-1.99066	Upregulated
Gm26992	1.19221	3.33232	5.5304	2.85518e-05	0.00777323	2.61878	Upregulated
Vmn2r28	1.1847	-1.00944	3.36555	0.00339595	0.0716491	-1.94832	Upregulated
Hist1h1e	1.11903	1.02299	3.25442	0.00434567	0.0803155	-1.89873	Upregulated
Ldhal6b	1.03234	-0.888925	3.15516	0.00541118	0.0914153	-2.31574	Upregulated
Tppp	0.996803	2.06316	3.50542	0.00248663	0.060383	-1.40867	Upregulated
Olfr566	0.978726	-1.37589	3.15898	0.0053658	0.0914018	-2.33617	Upregulated
Tet2	0.978126	5.17682	6.07214	9.1996e-06	0.00465138	3.71068	Upregulated
Ankrd61	0.969046	0.0818131	3.25967	0.00429542	0.0800136	-1.98566	Upregulated
Mlxip	0.967406	6.34125	6.84613	1.94872e-06	0.00367729	5.19807	Upregulated
Gpcpd1	0.958451	4.47538	3.99253	0.00083536	0.0358369	-0.571619	Upregulated
Pkd1	0.940364	5.01349	8.30781	1.29514e-07	0.00109574	7.77835	Upregulated
Sik2	0.927076	5.17682	4.15944	0.000574855	0.0316932	-0.301128	Upregulated
Rev3l	0.918079	3.72936	5.25969	5.09486e-05	0.00988055	2.10844	Upregulated
Lingo4	0.907654	1.00353	3.41547	0.00303891	0.0674114	-1.61324	Upregulated
Adcy9	0.879646	5.42179	4.9843	9.25708e-05	0.0140917	1.45483	Upregulated
Exph5	0.875298	3.6661	3.78089	0.00134247	0.0433912	-0.945729	Upregulated
Arhgef6	0.868416	6.22428	3.65115	0.00179523	0.0509712	-1.46251	Upregulated
Uprt	0.85424	2.46727	6.2115	6.916e-06	0.0043809	3.67214	Upregulated
Dop1b	0.849572	4.96398	4.47004	0.000287523	0.024793	0.390018	Upregulated
Faxc	0.84056	1.43072	3.22099	0.00467932	0.0847436	-1.94836	Upregulated
Dmxl2	0.818333	3.90981	5.08796	7.3868e-05	0.0120201	1.76057	Upregulated
Golga1	0.808861	5.27688	5.43869	3.47082e-05	0.00867823	2.41903	Upregulated
Atp7a	0.806339	4.65336	5.32298	4.44646e-05	0.00914206	2.21289	Upregulated
Zbtb49	0.804138	2.46289	3.46671	0.00271095	0.0637452	-1.48647	Upregulated
Apold1	0.786199	2.51148	3.6796	0.00168444	0.0489774	-1.07334	Upregulated
Gapdhs	0.783192	2.1812	4.55903	0.000235981	0.0224213	0.602502	Upregulated
Tanc1	0.779028	6.76893	4.61038	0.000210608	0.020997	0.61079	Upregulated
Pcnt	0.765678	4.41726	6.27125	6.12447e-06	0.0043809	4.10997	Upregulated
Prrg4	0.764744	4.62086	4.28106	0.000438039	0.0289781	0.00927012	Upregulated
Zfp532	0.761941	4.99229	4.3832	0.000348811	0.026374	0.203264	Upregulated
Xiap	0.761371	5.44235	4.02317	0.000779942	0.0347542	-0.614486	Upregulated
Lcor	0.755577	3.74863	5.76597	1.73704e-05	0.00630546	3.10996	Upregulated
Shroom2	0.753483	4.48978	5.48643	3.13501e-05	0.00837403	2.55696	Upregulated
Fv1	0.747346	2.18109	3.38529	0.00325006	0.0697802	-1.64185	Upregulated
Olfr374	0.745886	1.47562	3.49825	0.00252674	0.060835	-1.43908	Upregulated
Etl4	0.743369	6.7126	4.44895	0.00030132	0.0250103	0.261021	Upregulated
Bdp1	0.7425	4.38331	8.20676	1.54798e-07	0.00109574	7.54018	Upregulated
Gm37240	0.736747	2.2929	3.17052	0.005231	0.0905321	-2.05921	Upregulated
Naaladl2	0.728207	4.93204	4.08084	0.000685432	0.0327826	-0.450683	Upregulated
Elk4	0.72619	4.50825	6.37997	4.91524e-06	0.00434907	4.31959	Upregulated
Gm14137	0.723767	1.05684	3.66944	0.00172318	0.0494829	-1.15955	Upregulated
Cd44	0.722392	7.6652	3.89114	0.00104851	0.0388375	-0.949153	Upregulated
Fam160b1	0.721569	4.77804	3.37649	0.00331433	0.0702409	-1.93293	Upregulated
Mysm1	0.71407	4.67547	3.68902	0.00164927	0.0485718	-1.26123	Upregulated
Fam83b	0.711638	3.77412	3.58612	0.00207637	0.0544355	-1.36263	Upregulated
Ube3b	0.709753	6.11028	5.05146	7.99692e-05	0.0127205	1.56981	Upregulated
Cep192	0.70006	4.22815	4.16663	0.000565688	0.0316751	-0.180734	Upregulated
Acadsb	0.698587	5.61712	5.237	5.35016e-05	0.0100328	1.98127	Upregulated
Ppp4r4	0.696283	1.21065	3.17541	0.00517483	0.0898897	-2.0394	Upregulated
Tbc1d4	0.695893	5.61463	3.28369	0.00407283	0.0777276	-2.21583	Upregulated
Dhtkd1	0.693694	4.24498	3.68689	0.00165714	0.0485718	-1.21263	Upregulated
Reg2	0.681653	1.38212	3.15584	0.005403	0.0914153	-2.06728	Upregulated
[truncated: 814 more rows]

## Sheet: Table S6_DEG_GTPs
Gene	Fold change cut-off 1.5 (log2)	Average Expression	t	P-value	FDR	B
[truncated: 232 more rows]
