# Supplementary material for: Systematic integrated analyses of methylomic and transcriptomic impacts of early combined botanicals on estrogen receptor-negative mammary cancer
Source: Sci Rep. 2021 May 4;11:9481. doi: 10.1038/s41598-021-89131-5 (PMC8096837; doi:10.1038/s41598-021-89131-5)
Supplement: Supplementary file 2 — Supplementary Information 2. [file 41598_2021_89131_MOESM2_ESM.xlsx]

## Sheet: Table_S6_BSp_DMG
S.No	Feature name	Genes	Target row	Distance to feature	Feature strand	Chromosome	Start	End	Strand	P-Value	q-value	Methylation difference
1	NM_001001186	Zfp456	1953	-8194	-	13	67383956	67383956	+	3.4e-06	0.000224088	25.3301
2	NM_001001979	Megf10	3325	-39475	+	18	57093615	57093615	-	2.28e-09	5.95e-07	38.1259
3	NM_001001999	Gp1bb	2633	1012	-	16	18621392	18621392	-	7.49e-07	6.66e-05	31.5634
4	NM_001001999	Gp1bb	2636	716	-	16	18621688	18621688	-	3.62e-11	1.87e-08	31.2397
5	NM_001001999	Gp1bb	2632	1021	-	16	18621383	18621383	-	5.99e-08	8.66e-06	26.1023
6	NM_001001999	Gp1bb	2634	778	-	16	18621626	18621626	-	2.07e-11	1.17e-08	33.9219
7	NM_001001999	Gp1bb	2635	736	-	16	18621668	18621668	-	8.95e-10	2.76e-07	28.1797
8	NM_001001999	Gp1bb	2637	711	-	16	18621693	18621693	-	5.77e-08	8.43e-06	25.3695
9	NM_001003672	Pcdhac2	3252	511	+	18	37144478	37144478	+	1.22e-13	1.43e-10	28.8002
10	NM_001003672	Pcdhac2	3251	478	+	18	37144445	37144445	+	2.91e-19	1.49e-15	29.4884
11	NM_001004176	Maml3	4501	177021	-	3	51927986	51927986	+	1.9e-08	3.41e-06	27.9513
12	NM_001004182	Tmem178b	6043	-102644	+	6	40007609	40007609	+	3.84e-08	6.04e-06	-32.3964
13	NM_001004435	Pik3r6	998	-21695	+	11	68481324	68481324	-	1.08e-08	2.14e-06	-26.3692
14	NM_001004761	Gpr158	3663	1138	+	2	21368703	21368703	-	2.48e-12	1.91e-09	25.245
15	NM_001005343	Sp9	3896	9212	+	2	73281136	73281136	+	2.64e-08	4.47e-06	25.4902
16	NM_001005477	Barhl2	5488	474	-	5	106457693	106457693	-	4.98e-09	1.13e-06	-26.7157
17	NM_001005608	Itgb4	1355	-11081	+	11	115963644	115963644	+	1.78e-08	3.23e-06	-25.0916
18	NM_001005608	Itgb4	1356	-10684	+	11	115964041	115964041	-	9.62e-08	1.28e-05	-28.2657
19	NM_001005608	Itgb4	1357	-10679	+	11	115964046	115964046	-	4.04e-08	6.29e-06	-28.5043
20	NM_001005864	Mtus1	6906	-17037	-	8	41071832	41071832	+	2.99e-08	4.93e-06	26.2502
21	NM_001007462	Pabpn1l	7308	-7991	-	8	122630725	122630725	-	6.71e-07	6.09e-05	27.491
22	NM_001007573	Maneal	4906	645	-	4	124861527	124861527	+	3.7e-10	1.32e-07	30.9096
23	NM_001007573	Maneal	4907	-4498	-	4	124866668	124866668	+	0.00024914	0.00623859	-26.7378
24	NM_001007596	Rtn1	1562	-20843	-	12	72257569	72257569	-	9.03e-10	2.79e-07	28.084
25	NM_001007596	Rtn1	1561	-20842	-	12	72257568	72257568	+	1.85e-07	2.17e-05	26.2505
26	NM_001007596	Rtn1	1557	-20708	-	12	72257434	72257434	+	1.61e-07	1.94e-05	26.2292
27	NM_001007596	Rtn1	1560	-20830	-	12	72257556	72257556	-	2.74e-08	4.6e-06	27.7778
28	NM_001007596	Rtn1	1559	-20779	-	12	72257505	72257505	-	1.41e-12	1.18e-09	35.775
29	NM_001007596	Rtn1	1558	-20726	-	12	72257452	72257452	+	2.65e-08	4.47e-06	28.206
30	NM_001007596	Rtn1	1563	-21080	-	12	72257806	72257806	-	5.09e-08	7.61e-06	26.589
31	NM_001008419	Aox2	95	-8186	+	1	58270140	58270140	-	1.57e-05	0.00074717	-28.2166
32	NM_001008423	Ccdc177	1585	3204	-	12	80757512	80757512	+	9.41e-09	1.9e-06	28.9175
33	NM_001008423	Ccdc177	1584	3220	-	12	80757496	80757496	+	9.97e-08	1.32e-05	26.4151
34	NM_001009545	Adam6b	1754	-813	+	12	113488752	113488752	-	1.07e-10	4.71e-08	-28.5353
35	NM_001009947	Dock11	7798	325	+	X	35889155	35889155	+	1.88e-05	0.00085631	27.7291
36	NM_001010937	Gjb6	2167	-90436	-	14	57224046	57224046	-	2.23e-06	0.000159365	25.626
37	NM_001010937	Gjb6	2168	-121182	-	14	57254792	57254792	+	5.5e-08	8.11e-06	38.3966
38	NM_001011775	Olfr1419	3483	-7268	-	19	11878481	11878481	+	2.07e-08	3.64e-06	-25.1344
39	NM_001011787	Olfr1307	3996	11719	-	2	111933736	111933736	-	7.61e-11	3.49e-08	31.9343
40	NM_001011812	Olfr951	7404	2176	+	9	39395967	39395967	+	2.56e-06	0.000177839	25.9026
41	NM_001012309	Nsrp1	1052	-34553	-	11	77112989	77112989	+	2.17e-07	2.46e-05	25.7083
42	NM_001013741	Ddn	2527	8124	-	15	98799802	98799802	-	4.82e-12	3.36e-09	47.4027
43	NM_001014761	Scn2b	7434	-1878	+	9	45115998	45115998	+	9.87e-10	3e-07	26.0649
44	NM_001014976	Espl1	2572	1709	+	15	102298000	102298000	+	1.32e-09	3.82e-07	30.3072
45	NM_001014976	Espl1	2573	2302	+	15	102298593	102298593	+	3.71e-09	8.86e-07	31.3043
46	NM_001018031	Otol1	4522	11198	+	3	70018809	70018809	-	1.24e-07	1.57e-05	31.8317
47	NM_001024138	Gpr139	6636	-1465	-	7	119185838	119185838	-	4.77e-09	1.09e-06	29.5026
48	NM_001024138	Gpr139	6635	30238	-	7	119154137	119154137	-	3.62e-07	3.71e-05	25.0878
49	NM_001024147	Gm5868	5377	407	-	5	72587144	72587144	+	2.38e-06	0.00016831	31.8485
50	NM_001024474	Diras2	1856	138048	-	13	52392789	52392789	+	1.51e-07	1.84e-05	-30.7506
51	NM_001024474	Diras2	1857	18737	-	13	52512100	52512100	+	5.92e-06	0.000347314	-29.1724
52	NM_001024604	Ankrd28	2106	-12291	-	14	31842705	31842705	-	3.6e-05	0.00141776	27.037
53	NM_001024614	Cfap299	5456	1227	+	5	98330529	98330529	+	4.08e-06	0.000258282	27.6408
54	NM_001024717	Gal3st3	3453	97	+	19	5298426	5298426	-	5.45e-10	1.83e-07	29.8535
55	NM_001024717	Gal3st3	3452	-29	+	19	5298302	5298302	+	2.64e-07	2.88e-05	25.9358
56	NM_001024918	Rfx4	676	-15078	+	10	84740970	84740970	-	1.6e-06	0.00012223	-26.544
57	NM_001025254	Mbp	3435	8759	+	18	82563265	82563265	+	5.68e-09	1.26e-06	27.7426
58	NM_001025305	Tfap2b	15	22186	+	1	19234238	19234238	+	8.47e-07	7.36e-05	32.5987
59	NM_001025305	Tfap2b	17	22770	+	1	19234822	19234822	-	3.57e-06	0.000232432	26.7838
60	NM_001025305	Tfap2b	14	22159	+	1	19234211	19234211	+	2.93e-05	0.00121125	25.6863
61	NM_001025305	Tfap2b	18	22828	+	1	19234880	19234880	-	1.07e-08	2.11e-06	31.9531
62	NM_001025305	Tfap2b	13	22039	+	1	19234091	19234091	-	1.95e-15	3.83e-12	32.4986
63	NM_001025305	Tfap2b	12	22019	+	1	19234071	19234071	-	9.38e-13	8.3e-10	25.9779
64	NM_001025305	Tfap2b	16	22761	+	1	19234813	19234813	-	4.63e-05	0.00172405	29.7719
65	NM_001025305	Tfap2b	19	22833	+	1	19234885	19234885	+	1.74e-07	2.06e-05	27.6365
66	NM_001025565	Lhx9	305	2639	-	1	138839806	138839806	+	1.96e-07	2.26e-05	25.607
67	NM_001025565	Lhx9	304	9645	-	1	138832800	138832800	-	4.56e-13	4.47e-10	25.5716
68	NM_001025584	Kcnj6	2800	34752	-	16	94962945	94962945	+	5.56e-11	2.68e-08	27.9034
69	NM_001025584	Kcnj6	2801	14231	-	16	94983466	94983466	-	7.64e-09	1.6e-06	-28.3129
70	NM_001025612	Snx22	7519	-1426	-	9	66071156	66071156	+	2.64e-05	0.00111654	-32.9268
71	NM_001029873	Unc13a	6998	11200	-	8	71660558	71660558	+	3.24e-05	0.00130784	26.1261
72	NM_001029877	Nova2	6290	1120	+	7	18927006	18927006	-	2.05e-05	0.000916262	29.0429
73	NM_001030291	Enpp7	1394	11357	+	11	118999543	118999543	-	1.79e-10	7.25e-08	28.2517
74	NM_001030292	Kcnk15	4277	9810	+	2	163863558	163863558	+	3.43e-08	5.52e-06	26.1938
75	NM_001033041	Acmsd	261	-2835	+	1	127726578	127726578	+	6.19e-18	2.34e-14	32.4041
76	NM_001033041	Acmsd	260	-11818	+	1	127717595	127717595	-	0.000117834	0.00352793	-25.7246
77	NM_001033149	Ttc9	1588	877	+	12	81632124	81632124	+	2.21e-06	0.000158255	25.015
78	NM_001033149	Ttc9	1587	865	+	12	81632112	81632112	+	3.88e-06	0.000248156	25.5932
79	NM_001033156	Fbxo33	1539	3429	-	12	59216055	59216055	+	0.000174627	0.00476425	25.3221
80	NM_001033173	Usp31	6647	878	-	7	121706376	121706376	+	5.29e-09	1.19e-06	29.6566
81	NM_001033199	Clca4b	4695	-8564	-	3	144941092	144941092	+	4.86e-07	4.7e-05	28.3688
82	NM_001033199	Clca4b	4696	-8675	-	3	144941203	144941203	-	9.36e-07	7.97e-05	29.526
83	NM_001033275	Gxylt1	2497	22477	-	15	93252608	93252608	-	4.89e-08	7.36e-06	-32.3769
84	NM_001033318	Cog7	6655	10614	-	7	121971080	121971080	+	9.61e-05	0.00302249	25.4785
85	NM_001033320	NA	7107	272	+	8	105691176	105691176	-	3.39e-07	3.52e-05	29.662
86	NM_001033320	NA	7108	3454	+	8	105694358	105694358	-	3.36e-07	3.5e-05	33.1176
87	NM_001033333	Myrfl	722	24608	-	10	116872272	116872272	-	2.12e-08	3.72e-06	25.826
88	NM_001033372	Gm648	7817	4	-	X	56549603	56549603	+	2.08e-09	5.53e-07	30.2088
89	NM_001033399	Gfod1	1826	-1635	-	13	43305806	43305806	-	7.5e-08	1.04e-05	30.5975
90	NM_001033419	Ceacam16	6301	2732	-	7	19858568	19858568	+	9.11e-10	2.8e-07	26.0829
91	NM_001033422	Thoc2	7805	838	-	X	41911064	41911064	-	4.18e-12	2.99e-09	-26.8161
92	NM_001033436	Atxn7l1	1504	4150	+	12	33306663	33306663	-	2.16e-05	0.000956606	27.7085
93	NM_001033436	Atxn7l1	1503	2727	+	12	33305240	33305240	-	1.67e-07	2e-05	31.5199
94	NM_001033441	Alg10b	2491	-11778	+	15	90212533	90212533	+	1.65e-19	9.18e-16	-35.6472
95	NM_001033442	Gm1604b	2822	-3524	+	17	7022019	7022019	-	2.43e-05	0.00104676	29.0366
96	NM_001033442	Gm1604b	2823	-3480	+	17	7022063	7022063	-	0.000304257	0.00724633	26.1273
97	NM_001033455	Ccdc27	5173	-1537	-	4	154044213	154044213	+	1.48e-10	6.21e-08	33.2682
98	NM_001033477	NA	3867	-80745	+	2	67093089	67093089	+	4.17e-08	6.46e-06	-38.4574
99	NM_001033477	NA	3868	-80744	+	2	67093090	67093090	-	4.49e-09	1.04e-06	-35.1136
100	NM_001033488	Mfsd2b	1429	448	-	12	4873912	4873912	-	5.47e-09	1.22e-06	-25.6783
101	NM_001033535	Tnfaip8l3	7471	32829	-	9	54035583	54035583	-	2.19e-07	2.48e-05	30.645
102	NM_001033633	Slc2a13	2493	-29654	-	15	91602914	91602914	-	1.09e-05	0.000558927	-26.6294
103	NM_001033768	Pin1rt1	3980	1659	-	2	104714632	104714632	-	8.89e-11	3.99e-08	27.2442
104	NM_001033768	Pin1rt1	3978	1773	-	2	104714518	104714518	-	2.67e-11	1.45e-08	25.4685
105	NM_001033768	Pin1rt1	3979	1714	-	2	104714577	104714577	+	1.03e-11	6.41e-09	28.2971
106	NM_001033768	Pin1rt1	3977	2012	-	2	104714279	104714279	+	3.89e-13	3.9e-10	31.997
107	NM_001033979	Ldlrad2	5020	15768	-	4	137559413	137559413	-	1.45e-10	6.08e-08	28.5451
108	NM_001033979	Ldlrad2	5019	15865	-	4	137559316	137559316	+	1.96e-05	0.000886118	28.6393
109	NM_001034013	Asic2	1093	-5404	-	11	81973799	81973799	-	1.22e-06	9.88e-05	26.5232
110	NM_001034037	1700024G13Rik	2108	8469	-	14	32379905	32379905	-	3.27e-10	1.19e-07	27.1813
111	NM_001034851	Retreg1	2322	34518	+	15	25877814	25877814	+	9.61e-05	0.00302054	-25.1047
112	NM_001034858	Armc2	539	-13009	-	10	42031390	42031390	-	1.1e-05	0.000563217	30.5492
113	NM_001034858	Armc2	537	-12988	-	10	42031369	42031369	-	2.36e-06	0.000166869	32.4786
114	NM_001034858	Armc2	538	-12999	-	10	42031380	42031380	-	2e-05	0.000899731	28.8462
115	NM_001034858	Armc2	535	-12962	-	10	42031343	42031343	-	4.29e-07	4.25e-05	35.0884
116	NM_001034858	Armc2	534	-12957	-	10	42031338	42031338	-	2.29e-07	2.56e-05	35.677
117	NM_001034858	Armc2	540	-13014	-	10	42031395	42031395	-	1.61e-06	0.00012286	33.3918
118	NM_001034858	Armc2	536	-12972	-	10	42031353	42031353	-	2.71e-06	0.000186204	32.5502
119	NM_001034858	Armc2	533	-12951	-	10	42031332	42031332	-	2.22e-06	0.000159095	32.8128
120	NM_001034900	Zfp345	4147	-15617	-	2	150500679	150500679	+	1.15e-09	3.39e-07	-28.0041
121	NM_001034903	Mansc4	6256	166	-	6	147086867	147086867	+	5.34e-10	1.81e-07	32.0378
122	NM_001034903	Mansc4	6257	163	-	6	147086870	147086870	+	2.52e-09	6.46e-07	29.4032
123	NM_001036684	Atp2b2	6145	21128	-	6	113870249	113870249	-	2.83e-07	3.05e-05	-33.0973
124	NM_001036684	Atp2b2	6144	63988	-	6	113827389	113827389	+	1.35e-12	1.14e-09	35.1323
125	NM_001037247	Defb36	4162	3152	+	2	152607477	152607477	+	2.81e-07	3.03e-05	33.6436
126	NM_001037247	Defb36	4163	3215	+	2	152607540	152607540	+	7.56e-06	0.000420844	27.1057
127	NM_001037247	Defb36	4161	333	+	2	152604658	152604658	-	6.22e-06	0.000360839	27.517
128	NM_001037298	Piezo1	7302	3922	-	8	122547408	122547408	+	1.78e-05	0.00082176	-25.4809
129	NM_001037493	Slc41a3	6114	336	+	6	90619580	90619580	-	2.12e-09	5.6e-07	25.9278
130	NM_001037747	Card9	3676	2997	-	2	26356551	26356551	-	4.31e-09	1e-06	30.1076
131	NM_001037841	Cklf	7095	18542	+	8	104269401	104269401	+	2.13e-07	2.42e-05	27.5256
132	NM_001037877	Tcf25	7318	15160	+	8	123388869	123388869	-	3.12e-10	1.15e-07	28.9796
133	NM_001037906	Nell1	6460	1409	+	7	49976757	49976757	+	5.17e-08	7.71e-06	26.4685
134	NM_001037907	Ripply2	7561	2799	+	9	87018334	87018334	-	8.4e-09	1.73e-06	-33.8184
135	NM_001037931	NA	2203	35349	-	14	67279363	67279363	+	1.15e-08	2.25e-06	-29.2763
136	NM_001038589	Usp14	3178	-21977	-	18	10052125	10052125	-	3.43e-10	1.24e-07	-32.2027
137	NM_001038589	Usp14	3173	-21864	-	18	10052012	10052012	+	6.19e-17	1.84e-13	-33.7393
138	NM_001038589	Usp14	3179	-21987	-	18	10052135	10052135	-	2.92e-10	1.08e-07	-33.0507
139	NM_001038589	Usp14	3174	-21901	-	18	10052049	10052049	+	3.38e-14	4.67e-11	-30.5602
140	NM_001038589	Usp14	3176	-21956	-	18	10052104	10052104	-	1.43e-14	2.23e-11	-40.316
141	NM_001038589	Usp14	3182	-22001	-	18	10052149	10052149	-	1.46e-13	1.69e-10	-38.5714
142	NM_001038589	Usp14	3175	-21952	-	18	10052100	10052100	-	3.15e-13	3.29e-10	-39.4484
143	NM_001038589	Usp14	3180	-21991	-	18	10052139	10052139	-	1.43e-11	8.53e-09	-34.9231
144	NM_001038589	Usp14	3177	-21968	-	18	10052116	10052116	-	5.77e-11	2.77e-08	-34.3173
145	NM_001038589	Usp14	3184	-22006	-	18	10052154	10052154	-	1.29e-10	5.49e-08	-33.7403
146	NM_001038589	Usp14	3181	-21996	-	18	10052144	10052144	-	3.94e-11	2.01e-08	-34.2986
147	NM_001038589	Usp14	3172	-21840	-	18	10051988	10051988	+	3.65e-18	1.44e-14	-34.5793
148	NM_001038589	Usp14	3183	-22004	-	18	10052152	10052152	-	1.24e-10	5.3e-08	-33.6453
149	NM_001038589	Usp14	3185	-22024	-	18	10052172	10052172	-	8.09e-13	7.31e-10	-36.4002
150	NM_001038612	Olfm1	3699	-1040	+	2	28204649	28204649	-	3.25e-11	1.71e-08	30.2715
151	NM_001038655	Gng7	659	1052	-	10	81000314	81000314	-	4.4e-09	1.02e-06	-28.119
152	NM_001038655	Gng7	658	29471	-	10	80971895	80971895	-	4.44e-07	4.37e-05	26.7674
153	NM_001038701	Gabrb3	6467	61	+	7	57590577	57590577	+	7.14e-07	6.4e-05	29.6155
154	NM_001039074	Ldb3	2125	22815	-	14	34565793	34565793	+	6.51e-08	9.27e-06	25.3048
155	NM_001039074	Ldb3	2128	22802	-	14	34565806	34565806	-	3.69e-07	3.78e-05	25.939
156	NM_001039074	Ldb3	2126	22806	-	14	34565802	34565802	+	1.38e-08	2.61e-06	29.3408
157	NM_001039074	Ldb3	2127	22803	-	14	34565805	34565805	+	7.3e-08	1.02e-05	28.8971
158	NM_001039074	Ldb3	2124	22821	-	14	34565787	34565787	+	1.16e-08	2.26e-06	29.881
159	NM_001039074	Ldb3	2129	22778	-	14	34565830	34565830	-	8.45e-07	7.35e-05	25.548
160	NM_001039074	Ldb3	2130	21064	-	14	34567544	34567544	-	4.93e-05	0.00180708	26.0811
161	NM_001039086	Rapgef1	3710	-32438	+	2	29587282	29587282	+	7.55e-11	3.47e-08	-27.9554
162	NM_001039201	Hdhd2	3392	37236	+	18	76981652	76981652	-	1.41e-10	5.96e-08	36.6607
163	NM_001039242	2020-03-10	1279	-56	-	11	105456790	105456790	-	1.69e-06	0.000127931	30.1897
164	NM_001039242	2020-03-10	1278	0	-	11	105456735	105456735	+	4.37e-05	0.00164945	28.0833
165	NM_001039485	Piezo2	3349	133636	-	18	63253548	63253548	+	1.03e-06	8.63e-05	27.0416
166	NM_001039494	Catsperz	3465	-835	-	19	6926214	6926214	-	1.44e-06	0.000112733	26.4681
167	NM_001039532	Zfp784	6262	-2926	-	7	5041371	5041371	-	3.34e-09	8.12e-07	29.8181
168	NM_001039678	Urad	5955	-13616	-	5	147336055	147336055	+	6.62e-07	6.02e-05	-26.4003
169	NM_001040654	Cdkn2a	4829	189	-	4	89282004	89282004	-	2.89e-09	7.23e-07	27.5839
170	NM_001040654	Cdkn2a	4830	167	-	4	89282026	89282026	-	5.27e-08	7.83e-06	25.3178
171	NM_001042489	Hvcn1	5737	-442	+	5	122209287	122209287	-	4.19e-12	2.99e-09	32.3316
172	NM_001042502	Pitx2	4659	42695	+	3	129256625	129256625	-	4.06e-08	6.31e-06	32.5115
173	NM_001042617	Cadps	2063	156	-	14	12822924	12822924	+	5.07e-06	0.000307136	28.8169
174	NM_001042617	Cadps	2062	165	-	14	12822915	12822915	+	3.55e-09	8.53e-07	28.2882
175	NM_001044380	Hhipl1	1711	12319	+	12	108318587	108318587	+	8.34e-07	7.26e-05	28.8905
176	NM_001044383	Ubtf	1221	8418	-	11	102308870	102308870	+	1.48e-08	2.76e-06	25.7422
177	NM_001045489	Mfge8	6504	-45769	-	7	79194828	79194828	-	1.12e-07	1.44e-05	26.9602
178	NM_001045526	Scimp	1017	191	-	11	70812371	70812371	+	3.07e-13	3.22e-10	29.9805
179	NM_001045526	Scimp	1018	143	-	11	70812419	70812419	-	3.02e-09	7.49e-07	25.4994
180	NM_001048204	Zfp455	1952	-7060	+	13	67187446	67187446	+	1.07e-07	1.39e-05	27.4453
181	NM_001076681	Lyrm9	1066	11774	+	11	78838367	78838367	+	2.75e-06	0.000188623	25.2521
182	NM_001076681	Lyrm9	1061	-654	+	11	78825941	78825941	+	1.39e-12	1.17e-09	-30.9914
183	NM_001076681	Lyrm9	1064	-507	+	11	78826088	78826088	-	3.05e-13	3.21e-10	-31.5914
184	NM_001076681	Lyrm9	1065	-465	+	11	78826130	78826130	-	2.91e-09	7.25e-07	-25.5447
185	NM_001076681	Lyrm9	1062	-524	+	11	78826071	78826071	-	1.94e-11	1.1e-08	-29.4607
186	NM_001076681	Lyrm9	1063	-522	+	11	78826073	78826073	-	1.63e-11	9.48e-09	-29.7185
187	NM_001077407	Nrp2	110	-53138	+	1	62650179	62650179	+	1.44e-07	1.78e-05	-31.3463
188	NM_001077424	A4gnt	7608	-3489	+	9	99609013	99609013	-	7.44e-08	1.03e-05	-25.4853
189	NM_001080771	Prdm13	4745	-4943	-	4	21690905	21690905	-	4.16e-05	0.00158799	25.1572
190	NM_001080798	Aff1	5482	35173	+	5	103789744	103789744	+	3.71e-07	3.79e-05	25.9646
191	NM_001080798	Aff1	5483	44586	+	5	103799157	103799157	-	1.9e-09	5.13e-07	27.6087
192	NM_001080942	Bsph2	6269	37945	-	7	13533123	13533123	-	1.4e-07	1.73e-05	30.5556
193	NM_001080963	Plpp4	6709	59120	+	7	129316212	129316212	+	3.65e-09	8.74e-07	-26.1553
194	NM_001080966	Aurkc	6264	36072	+	7	7031455	7031455	-	3.21e-22	3.58e-18	35.1704
195	NM_001080979	Tead4	6217	-12971	-	6	128313783	128313783	+	1.23e-05	0.000615495	28.2782
196	NM_001080979	Tead4	6218	-12980	-	6	128313792	128313792	+	6.54e-05	0.00224833	26.8092
197	NM_001080979	Tead4	6216	-12944	-	6	128313756	128313756	+	2.88e-07	3.09e-05	31.5173
198	NM_001081007	Zfp382	6353	21175	+	7	30143121	30143121	-	2.18e-05	0.000960367	25.3488
199	NM_001081010	NA	3771	-16792	+	2	37250159	37250159	-	3.15e-05	0.00127926	25.7605
200	NM_001081035	Nav3	711	71128	-	10	109929092	109929092	+	1.11e-11	6.87e-09	25.8974
201	NM_001081052	Nhs	7941	-127371	-	X	162286811	162286811	-	2.1e-06	0.000151869	25.9975
202	NM_001081052	Nhs	7942	-186940	-	X	162346380	162346380	+	5.05e-13	4.9e-10	-29.2208
203	NM_001081065	Zfp707	2375	5311	+	15	75974494	75974494	-	0.000103549	0.00319656	25.1493
204	NM_001081065	Zfp707	2376	5322	+	15	75974505	75974505	-	3.09e-07	3.27e-05	32.3671
205	NM_001081072	Slc27a6	3328	-56071	+	18	58500169	58500169	+	2.04e-12	1.62e-09	-31.5887
206	NM_001081086	Ppig	3878	4302	+	2	69727388	69727388	-	8.54e-09	1.75e-06	-32.9936
207	NM_001081104	Chrna9	5368	8793	+	5	65975915	65975915	+	7.54e-10	2.39e-07	32.3129
208	NM_001081104	Chrna9	5369	8795	+	5	65975917	65975917	+	5.34e-08	7.92e-06	26.8216
209	NM_001081115	Nccrp1	6320	2156	-	7	28545099	28545099	-	6.95e-09	1.48e-06	30.1327
210	NM_001081133	Kif16b	4118	22229	-	2	142879236	142879236	+	1.69e-05	0.000791719	35.2919
211	NM_001081134	Kcng1	4348	10586	-	2	168258746	168258746	-	3.45e-11	1.8e-08	26.537
212	NM_001081137	Sis	4523	384414	-	3	72582453	72582453	+	0.00016553	0.00457354	-26.6995
213	NM_001081141	Gabbr2	4796	18558	-	4	46973157	46973157	+	1.81e-06	0.000134892	30.4118
214	NM_001081151	Gan	7198	16609	+	8	117174742	117174742	-	7.86e-07	6.93e-05	34.6711
215	NM_001081151	Gan	7197	16253	+	8	117174386	117174386	-	5.21e-07	4.97e-05	27.7484
216	NM_001081151	Gan	7196	16223	+	8	117174356	117174356	-	2.55e-06	0.000177343	26.4151
217	NM_001081160	Mdga1	2923	9662	-	17	29878221	29878221	+	1.3e-07	1.62e-05	-26.445
218	NM_001081160	Mdga1	2922	13601	-	17	29874282	29874282	+	3.54e-05	0.00139985	26.7362
219	NM_001081202	L1td1	4836	2283	+	4	98729035	98729035	-	1.29e-06	0.000102889	28.1545
220	NM_001081202	L1td1	4835	286	+	4	98727038	98727038	+	9.28e-05	0.00294103	31.4706
221	NM_001081209	Prdm14	8	-6135	-	1	13133297	13133297	+	2.76e-07	2.99e-05	27.9808
222	NM_001081209	Prdm14	9	-6285	-	1	13133447	13133447	-	1.91e-10	7.67e-08	28.762
223	NM_001081235	Mn1	5533	1765	+	5	111419929	111419929	-	1.16e-08	2.25e-06	28.9142
224	NM_001081235	Mn1	5524	1325	+	5	111419489	111419489	-	7.27e-08	1.02e-05	26.4636
225	NM_001081235	Mn1	5518	1076	+	5	111419240	111419240	+	3.73e-08	5.91e-06	30.6216
226	NM_001081235	Mn1	5543	2054	+	5	111420218	111420218	-	1.53e-11	9e-09	38.3401
227	NM_001081235	Mn1	5535	1799	+	5	111419963	111419963	-	2.18e-10	8.52e-08	28.8947
228	NM_001081235	Mn1	5542	2050	+	5	111420214	111420214	-	1.28e-10	5.45e-08	38.0142
229	NM_001081235	Mn1	5531	1711	+	5	111419875	111419875	+	2.82e-11	1.52e-08	33.5829
230	NM_001081235	Mn1	5528	1383	+	5	111419547	111419547	+	2.63e-08	4.44e-06	39.5833
231	NM_001081235	Mn1	5538	1936	+	5	111420100	111420100	+	5.42e-10	1.83e-07	30.3742
232	NM_001081235	Mn1	5526	1341	+	5	111419505	111419505	-	6.2e-13	5.82e-10	35.0453
233	NM_001081235	Mn1	5540	2033	+	5	111420197	111420197	-	5.88e-10	1.95e-07	36.3085
234	NM_001081235	Mn1	5541	2039	+	5	111420203	111420203	-	3.8e-14	5.2e-11	43.7783
235	NM_001081235	Mn1	5512	885	+	5	111419049	111419049	+	4.54e-08	6.93e-06	37.9423
236	NM_001081235	Mn1	5532	1745	+	5	111419909	111419909	-	4.24e-07	4.21e-05	25.7176
237	NM_001081235	Mn1	5525	1339	+	5	111419503	111419503	-	2.37e-09	6.13e-07	28.8921
238	NM_001081235	Mn1	5522	1217	+	5	111419381	111419381	+	1.01e-07	1.33e-05	28.9259
239	NM_001081235	Mn1	5530	1457	+	5	111419621	111419621	-	3.74e-09	8.92e-07	32.2195
240	NM_001081235	Mn1	5515	1057	+	5	111419221	111419221	-	0.000138512	0.00399599	30.2239
241	NM_001081235	Mn1	5536	1906	+	5	111420070	111420070	+	1.64e-07	1.96e-05	26.2761
242	NM_001081235	Mn1	5534	1776	+	5	111419940	111419940	-	3.63e-07	3.72e-05	25.6899
243	NM_001081235	Mn1	5539	1989	+	5	111420153	111420153	-	7.6e-09	1.59e-06	33.7392
244	NM_001081235	Mn1	5529	1405	+	5	111419569	111419569	+	0.000204581	0.00537916	26.0842
245	NM_001081235	Mn1	5511	717	+	5	111418881	111418881	+	7.23e-13	6.61e-10	28.7582
246	NM_001081235	Mn1	5527	1378	+	5	111419542	111419542	+	2.39e-07	2.66e-05	33.0383
247	NM_001081235	Mn1	5544	11522	+	5	111429686	111429686	+	2.75e-09	6.91e-07	25.4674
248	NM_001081235	Mn1	5545	21800	+	5	111439964	111439964	+	4.17e-07	4.16e-05	27.255
249	NM_001081235	Mn1	5520	1190	+	5	111419354	111419354	-	3.28e-14	4.53e-11	34.7552
250	NM_001081235	Mn1	5513	1036	+	5	111419200	111419200	-	0.000453487	0.00976659	27.3025
251	NM_001081235	Mn1	5523	1309	+	5	111419473	111419473	-	2.44e-10	9.37e-08	28.6633
252	NM_001081235	Mn1	5516	1062	+	5	111419226	111419226	+	6.76e-08	9.56e-06	30.9607
253	NM_001081235	Mn1	5521	1206	+	5	111419370	111419370	-	1.16e-12	1e-09	32.6315
254	NM_001081235	Mn1	5514	1054	+	5	111419218	111419218	-	0.000376517	0.00849949	27.9114
255	NM_001081235	Mn1	5537	1908	+	5	111420072	111420072	+	6.05e-09	1.32e-06	28.7968
256	NM_001081235	Mn1	5517	1063	+	5	111419227	111419227	-	0.000108199	0.00330861	27.3267
257	NM_001081235	Mn1	5519	1154	+	5	111419318	111419318	-	2.8e-14	4e-11	34.3764
258	NM_001081236	2410131K14Rik	5664	53161	+	5	118298386	118298386	-	2.55e-07	2.8e-05	26.3844
259	NM_001081236	2410131K14Rik	5665	53171	+	5	118298396	118298396	-	3.4e-08	5.48e-06	28.0423
260	NM_001081236	2410131K14Rik	5666	53173	+	5	118298398	118298398	-	1.34e-08	2.54e-06	28.564
261	NM_001081263	Slc44a5	4722	39568	+	3	154013002	154013002	-	2.24e-09	5.87e-07	29.6111
262	NM_001081295	Arhgef26	4513	1604	+	3	62340379	62340379	-	4.57e-09	1.05e-06	33.4296
263	NM_001081295	Arhgef26	4514	1631	+	3	62340406	62340406	-	7.39e-08	1.03e-05	29.5684
264	NM_001081316	Dsel	223	110321	-	1	111754598	111754598	+	1.79e-09	4.88e-07	33.8409
265	NM_001081329	Zkscan2	6665	1282	-	7	123499168	123499168	+	4.32e-06	0.000269974	-26.9388
266	NM_001081337	Sipa1l2	7345	39323	-	8	125453388	125453388	+	2.23e-08	3.87e-06	27.2532
267	NM_001081337	Sipa1l2	7343	39361	-	8	125453350	125453350	+	2.72e-09	6.87e-07	26.4401
268	NM_001081337	Sipa1l2	7342	39371	-	8	125453340	125453340	+	5.55e-08	8.17e-06	27.1911
269	NM_001081337	Sipa1l2	7344	39339	-	8	125453372	125453372	+	1.89e-10	7.59e-08	28.5323
270	NM_001081351	Cped1	6000	24590	+	6	22010498	22010498	+	4.02e-08	6.27e-06	27.6497
271	NM_001081351	Cped1	6001	24790	+	6	22010698	22010698	-	3.31e-07	3.46e-05	27.4113
272	NM_001081351	Cped1	5999	24557	+	6	22010465	22010465	+	1.52e-10	6.34e-08	30.9309
273	NM_001081351	Cped1	5998	24554	+	6	22010462	22010462	+	1.59e-10	6.56e-08	31.6164
274	NM_001081351	Cped1	5997	24548	+	6	22010456	22010456	+	2.03e-08	3.59e-06	27.3709
275	NM_001081388	Rimbp2	5819	697	-	5	128952790	128952790	-	1.06e-10	4.64e-08	28.8754
276	NM_001081448	Vmn2r84	782	32704	-	10	130361538	130361538	+	9.78e-07	8.26e-05	-26.5341
277	NM_001081549	Rcan1	2791	-913	-	16	92467081	92467081	+	1.11e-05	0.000567861	26.1054
278	NM_001081672	Fam43b	5023	2262	-	4	138394197	138394197	-	1.72e-05	0.000799808	25.6229
279	NM_001081959	Klc1	1745	-12319	+	12	111746530	111746530	+	1.98e-05	0.000892383	28.3961
280	NM_001081971	Ankrd63	4028	7911	-	2	118696053	118696053	-	2.84e-12	2.13e-09	29.9951
281	NM_001082535	Sppl2c	1271	20714	+	11	104207039	104207039	+	3.45e-31	1.59e-26	44.7595
282	NM_001082535	Sppl2c	1272	20715	+	11	104207040	104207040	-	6.92e-18	2.59e-14	41.429
283	NM_001083126	Lhx6	3765	6497	-	2	36097564	36097564	-	4.92e-13	4.79e-10	30.0297
284	NM_001083808	Rusc1	4552	669	-	3	89089363	89089363	-	3.64e-08	5.8e-06	-26.8769
285	NM_001083927	Tle3	7494	29863	+	9	61402227	61402227	+	2.77e-05	0.00115998	28.0729
286	NM_001085387	Myl10	5874	14002	+	5	136708177	136708177	-	1.25e-14	1.97e-11	26.5683
287	NM_001085491	Fam229a	4963	507	+	4	129491695	129491695	-	4.25e-08	6.57e-06	31.176
288	NM_001085491	Fam229a	4962	499	+	4	129491687	129491687	-	2.28e-07	2.56e-05	30.5017
289	NM_001085491	Fam229a	4971	684	+	4	129491872	129491872	+	1.64e-06	0.000124641	25.4776
290	NM_001085491	Fam229a	4974	773	+	4	129491961	129491961	-	4.09e-09	9.59e-07	29.3262
291	NM_001085491	Fam229a	4973	693	+	4	129491881	129491881	+	8.87e-08	1.2e-05	26.0864
292	NM_001085491	Fam229a	4972	687	+	4	129491875	129491875	+	1.31e-11	7.86e-09	34.0302
293	NM_001085491	Fam229a	4964	515	+	4	129491703	129491703	-	1.24e-09	3.61e-07	31.351
294	NM_001085491	Fam229a	4960	486	+	4	129491674	129491674	-	1.07e-09	3.21e-07	36.0513
295	NM_001085491	Fam229a	4970	678	+	4	129491866	129491866	+	6.6e-08	9.38e-06	28.856
296	NM_001085491	Fam229a	4966	643	+	4	129491831	129491831	+	1.21e-08	2.34e-06	30.9743
297	NM_001085491	Fam229a	4969	669	+	4	129491857	129491857	+	5.34e-10	1.81e-07	31.9444
298	NM_001085491	Fam229a	4959	476	+	4	129491664	129491664	-	7.26e-07	6.49e-05	29.0548
299	NM_001085491	Fam229a	4968	657	+	4	129491845	129491845	+	6.2e-09	1.35e-06	25.6306
300	NM_001085491	Fam229a	4961	493	+	4	129491681	129491681	-	3.01e-07	3.21e-05	30.0292
301	NM_001085491	Fam229a	4965	638	+	4	129491826	129491826	+	4.17e-08	6.46e-06	28.8207
302	NM_001085491	Fam229a	4967	647	+	4	129491835	129491835	+	4.29e-10	1.5e-07	33.0725
303	NM_001085498	Chmp6	1412	3369	+	11	119917177	119917177	-	4.26e-06	0.000267005	-29.6099
304	NM_001085498	Chmp6	1413	3408	+	11	119917216	119917216	-	4.14e-06	0.000261113	-29.9289
305	NM_001085498	Chmp6	1411	3366	+	11	119917174	119917174	-	1.58e-05	0.000750034	-27.7685
306	NM_001085501	Ppp1r3d	4406	234	-	2	178414230	178414230	+	2.7e-12	2.04e-09	25.8383
307	NM_001085501	Ppp1r3d	4407	135	-	2	178414329	178414329	-	4.42e-15	7.88e-12	29.8863
308	NM_001085501	Ppp1r3d	4408	-36	-	2	178414498	178414498	-	2.96e-13	3.13e-10	25.9426
309	NM_001097621	Kif26a	1746	29365	+	12	112175571	112175571	-	4.62e-08	7.04e-06	26.6356
310	NM_001097977	Gm14151	4149	19230	-	2	151073121	151073121	+	7.58e-06	0.000421675	26.2009
311	NM_001098203	NA	1044	47261	-	11	75120892	75120892	+	6.11e-07	5.65e-05	30.419
312	NM_001098203	NA	1045	47190	-	11	75120963	75120963	+	9e-06	0.00048173	26.1006
313	NM_001098476	Grsf1	5419	32635	-	5	88642946	88642946	-	0.000291417	0.00701756	25.9933
314	NM_001098842	Gm6812	7848	-143455	-	X	69036507	69036507	+	1.83e-07	2.15e-05	25.7692
315	NM_001099275	Tekt5	2603	9828	-	16	10385621	10385621	-	4.06e-08	6.32e-06	30.2104
316	NM_001099299	Ajap1	5166	75034	-	4	153407797	153407797	-	1.55e-09	4.33e-07	-28.4322
317	NM_001099299	Ajap1	5168	22766	-	4	153460065	153460065	-	2.79e-06	0.000190552	33.5604
318	NM_001099299	Ajap1	5167	22797	-	4	153460034	153460034	-	7.92e-10	2.49e-07	38.2581
319	NM_001099310	Cfap47	7861	154478	-	X	79203591	79203591	+	9.8e-06	0.000515574	-25.348
320	NM_001099779	Pklr	4554	6697	+	3	89143318	89143318	-	1.1e-06	9.11e-05	30.8028
321	NM_001099917	Smim24	667	-2162	+	10	81390902	81390902	+	1.13e-06	9.28e-05	26.4411
322	NM_001101464	Foxi3	6078	9045	+	6	70965649	70965649	-	0.000407193	0.00901407	27.5
323	NM_001101483	Slc35g2	7620	-10146	-	9	100581230	100581230	-	4.64e-12	3.26e-09	33.4795
324	NM_001101483	Slc35g2	7619	-10140	-	9	100581224	100581224	-	4.83e-15	8.5e-12	38.6772
325	NM_001101483	Slc35g2	7618	-10057	-	9	100581141	100581141	+	1.5e-06	0.000116077	25.9725
326	NM_001101519	Cfap97d2	6845	25543	+	8	13731430	13731430	-	1.73e-08	3.15e-06	26.5738
327	NM_001101546	Tmem233	5634	22226	-	5	116061021	116061021	-	5.82e-08	8.48e-06	32.8044
328	NM_001102665	H2afb1	7899	104469	+	X	117119224	117119224	+	1.13e-05	0.000576938	26.7347
329	NM_001104551	Vmn2r99	2847	15082	+	17	19377215	19377215	+	5.82e-08	8.48e-06	-29.4159
330	NM_001104562	Vmn2r100	2848	-19733	+	17	19485078	19485078	+	4.96e-10	1.7e-07	-27.3331
331	NM_001104565	Vmn2r103	2849	118701	+	17	19892062	19892062	-	4.91e-09	1.12e-06	-25.6205
332	NM_001104581	Vmn2r117	2853	40640	-	17	23438958	23438958	+	7.5e-10	2.38e-07	-31.2267
333	NM_001104591	Vmn2r120	3052	83715	-	17	57461600	57461600	-	6.6e-05	0.00226609	-26.2413
334	NM_001104927	Cyp2j8	4834	50833	-	4	96456554	96456554	-	2.86e-06	0.000194675	27.555
335	NM_001109743	Skor2	3391	2601	+	18	76859004	76859004	-	2.03e-06	0.000148231	27.038
336	NM_001109764	Ctnna2	6087	66867	-	6	77912801	77912801	+	5.48e-10	1.84e-07	37.6531
337	NM_001109973	Mdfi	3023	-31562	-	17	47866252	47866252	-	1.06e-05	0.000549023	25.1425
338	NM_001110250	Gm14819	7795	140756	+	X	35544969	35544969	-	7.03e-07	6.32e-05	-30.2815
339	NM_001110250	Gm14819	7795	140756	+	X	35544969	35544969	-	7.03e-07	6.32e-05	-30.2815
340	NM_001110273	Slc14a2	3402	-8690	-	18	78187861	78187861	+	4.94e-11	2.42e-08	29.642
341	NM_001110513	Ebf4	4090	14107	+	2	130310044	130310044	-	3.98e-05	0.00153402	30.2709
342	NM_001110807	Capn12	6339	6981	+	7	28888635	28888635	-	3.25e-08	5.28e-06	33.6812
343	NM_001110807	Capn12	6341	6989	+	7	28888643	28888643	-	7.67e-08	1.06e-05	33.3477
344	NM_001110807	Capn12	6342	6991	+	7	28888645	28888645	-	1.62e-09	4.49e-07	37.0019
345	NM_001110807	Capn12	6340	6983	+	7	28888637	28888637	-	4.06e-08	6.32e-06	33.0447
346	NM_001110807	Capn12	6345	7146	+	7	28888800	28888800	-	1.54e-11	9.02e-09	32.4852
347	NM_001110807	Capn12	6343	6993	+	7	28888647	28888647	-	6.73e-10	2.18e-07	37.6816
348	NM_001110807	Capn12	6344	7021	+	7	28888675	28888675	+	3.74e-08	5.93e-06	27.8238
349	NM_001111016	Nav2	6452	9830	+	7	48968901	48968901	-	5.19e-06	0.000313101	-25.4994
350	NM_001111016	Nav2	6451	1394	+	7	48960465	48960465	-	2.42e-08	4.15e-06	30.272
351	NM_001111037	H2al1a	7747	-31735	+	X	11267522	11267522	+	8.48e-07	7.36e-05	32.7778
352	NM_001111118	Rad51ap2	1459	131247	+	12	11587324	11587324	-	0.000200976	0.00530761	-25.8169
353	NM_001111331	Kcnip3	4085	18516	-	2	127463984	127463984	+	1.19e-07	1.51e-05	-27.3263
354	NM_001112739	Kcnc1	6438	1732	+	7	46398198	46398198	+	6.72e-06	0.00038335	26.5257
355	NM_001112739	Kcnc1	6439	1744	+	7	46398210	46398210	+	7.09e-08	9.95e-06	29.4337
356	NM_001112739	Kcnc1	6443	21862	+	7	46418328	46418328	-	9.03e-06	0.000482934	-27.3492
357	NM_001112739	Kcnc1	6442	1780	+	7	46398246	46398246	-	2.76e-07	2.98e-05	32.6866
358	NM_001112739	Kcnc1	6440	1745	+	7	46398211	46398211	-	1.87e-06	0.000138688	31.7275
359	NM_001112739	Kcnc1	6435	1472	+	7	46397938	46397938	+	1.35e-15	2.8e-12	35.6566
360	NM_001112739	Kcnc1	6441	1751	+	7	46398217	46398217	+	8.18e-06	0.000447376	28.29
361	NM_001112739	Kcnc1	6436	1586	+	7	46398052	46398052	-	4.57e-13	4.47e-10	36.1868
362	NM_001112739	Kcnc1	6437	1722	+	7	46398188	46398188	+	2.88e-07	3.09e-05	30.7665
363	NM_001113204	Ncam1	7454	2125	-	9	49796945	49796945	+	3.71e-11	1.91e-08	29.7078
364	NM_001113204	Ncam1	7455	2120	-	9	49796950	49796950	+	1.73e-09	4.73e-07	27.3352
365	NM_001113331	Shc1	4556	254	+	3	89421873	89421873	+	5.69e-07	5.33e-05	-34.0162
366	NM_001113408	Ldb1	3580	1772	-	19	46043440	46043440	+	1.96e-07	2.27e-05	25.3126
367	NM_001113415	Ebf3	6756	4696	-	7	137309750	137309750	-	3.77e-08	5.96e-06	26.3739
368	NM_001113415	Ebf3	6757	4678	-	7	137309768	137309768	-	1.08e-07	1.4e-05	25.5556
369	NM_001113415	Ebf3	6758	4667	-	7	137309779	137309779	-	1.9e-09	5.13e-07	29.9399
370	NM_001113415	Ebf3	6759	4662	-	7	137309784	137309784	-	5.67e-08	8.31e-06	26.9907
371	NM_001113415	Ebf3	6755	16404	-	7	137298042	137298042	+	1.2e-07	1.53e-05	26.1205
372	NM_001113514	Itga9	7692	53071	+	9	118764761	118764761	+	7.12e-13	6.52e-10	32.694
373	NM_001113514	Itga9	7693	57720	+	9	118769410	118769410	-	6.07e-08	8.76e-06	26.3713
374	NM_001114140	Tcf20	2429	333	-	15	82911802	82911802	-	5.46e-06	0.000325718	25.9136
375	NM_001114140	Tcf20	2430	225	-	15	82911910	82911910	+	5.95e-08	8.63e-06	27.8774
376	NM_001114347	Clasp2	7665	22206	+	9	113763677	113763677	+	7.03e-06	0.000397083	26.1654
377	NM_001123362	Prdm12	3733	-2133	+	2	31637904	31637904	-	4.99e-06	0.000303224	-30.2661
378	NM_001126047	Sema4c	53	-15454	-	1	36573834	36573834	-	3.87e-07	3.91e-05	30.4408
379	NM_001126047	Sema4c	54	-15460	-	1	36573840	36573840	-	2.49e-08	4.24e-06	33.7258
380	NM_001126317	Gm1140	7846	350661	-	X	67342902	67342902	-	0.000336991	0.00782511	-25.2525
381	NM_001126317	Gm1140	7847	350649	-	X	67342914	67342914	-	0.000173559	0.00474196	-26.7432
382	NM_001126321	Gm14743	7860	19550	-	X	78226372	78226372	+	0.000148706	0.00421948	-32.0346
383	NM_001126331	Trp73	5176	-1666	-	4	154098838	154098838	-	1.27e-08	2.43e-06	-26.6199
384	NM_001126487	Mroh7	4851	13603	-	4	106714328	106714328	-	1.41e-05	0.000684849	25.2042
385	NM_001127576	Meioc	1264	791	+	11	102666374	102666374	+	2.36e-09	6.13e-07	31.2975
386	NM_001127576	Meioc	1263	775	+	11	102666358	102666358	+	8.6e-08	1.17e-05	28.0306
387	NM_001127576	Meioc	1265	793	+	11	102666376	102666376	+	4.44e-09	1.03e-06	28.5959
388	NM_001130526	Lzts2	3565	3402	+	19	45021535	45021535	-	4.8e-07	4.65e-05	-26.0348
389	NM_001134460	Prickle2	6123	-17356	-	6	92498747	92498747	+	1.61e-05	0.000761328	25.7604
390	NM_001134460	Prickle2	6122	298	-	6	92481095	92481095	-	7.96e-06	0.000437662	35.0843
391	NM_001134733	CK137956	4946	9970	-	4	127960872	127960872	-	1.62e-06	0.00012353	25.8583
392	NM_001134733	CK137956	4945	9984	-	4	127960858	127960858	-	1.4e-09	4e-07	31.3983
393	NM_001135727	Sh3kbp1	7940	251	+	X	159627521	159627521	-	3.92e-06	0.000250599	-31.3949
394	NM_001136058	Crmp1	5319	269	+	5	37242325	37242325	-	1.04e-09	3.13e-07	29.1582
395	NM_001136058	Crmp1	5323	394	+	5	37242450	37242450	+	9.48e-09	1.91e-06	30.7106
396	NM_001136058	Crmp1	5324	395	+	5	37242451	37242451	-	1.49e-06	0.000115732	25.5312
397	NM_001136058	Crmp1	5325	423	+	5	37242479	37242479	-	2.43e-08	4.17e-06	30.9338
398	NM_001136058	Crmp1	5318	251	+	5	37242307	37242307	-	2.22e-07	2.51e-05	28.4047
399	NM_001136058	Crmp1	5321	392	+	5	37242448	37242448	+	1.37e-09	3.93e-07	30.0456
400	NM_001136058	Crmp1	5322	393	+	5	37242449	37242449	-	6.04e-07	5.6e-05	27.027
401	NM_001136058	Crmp1	5320	381	+	5	37242437	37242437	+	7.82e-13	7.08e-10	32.3962
402	NM_001136060	Dpp6	5235	363	+	5	27262296	27262296	-	5.91e-05	0.00207976	26.3807
403	NM_001136060	Dpp6	5234	-151	+	5	27261784	27261784	-	4.75e-11	2.34e-08	32.991
404	NM_001136073	Nfatc2	4352	3821	-	2	168586545	168586545	+	0.000274129	0.00670396	25.0363
405	NM_001136079	Ptger4	2304	1110	-	15	5243078	5243078	-	4.06e-10	1.43e-07	25.1117
406	NM_001142750	Tgif2lx2	7900	-539372	+	X	117887855	117887855	-	1.86e-09	5.03e-07	31.4804
407	NM_001144855	Ppfia4	286	-4679	-	1	134337606	134337606	+	6.85e-08	9.66e-06	28.5705
408	NM_001145015	Arhgap40	4220	11925	+	2	158524719	158524719	+	9.99e-15	1.61e-11	26.4957
409	NM_001145015	Arhgap40	4223	36551	+	2	158549345	158549345	-	8.31e-14	1.03e-10	-29.8689
410	NM_001145015	Arhgap40	4221	12064	+	2	158524858	158524858	-	6.82e-13	6.29e-10	26.8403
411	NM_001145015	Arhgap40	4222	36550	+	2	158549344	158549344	+	1.57e-05	0.000746526	-27.0564
412	NM_001145060	Glyatl3	2975	1608	-	17	40912743	40912743	-	0.000245911	0.00617694	-27.3333
413	NM_001145190	Crxos	6271	484	+	7	15902128	15902128	-	5.45e-08	8.06e-06	28.0444
414	NM_001145351	6430550D23Rik	4186	12766	-	2	155991662	155991662	+	2.88e-11	1.55e-08	26.1312
415	NM_001145351	6430550D23Rik	4188	12627	-	2	155991801	155991801	-	4.93e-14	6.5e-11	32.7496
416	NM_001145351	6430550D23Rik	4187	12663	-	2	155991765	155991765	-	3.67e-11	1.89e-08	29.1943
417	NM_001145433	Smim20	5355	7972	+	5	53275076	53275076	+	0.000160467	0.00446937	25.6373
418	NM_001145537	4930544D05Rik	1015	721	+	11	70616613	70616613	+	4.55e-05	0.00169985	28.8694
419	NM_001145537	4930544D05Rik	1014	710	+	11	70616602	70616602	+	3.81e-05	0.00148389	29.2892
420	NM_001145537	4930544D05Rik	1013	671	+	11	70616563	70616563	+	6.99e-05	0.0023655	27.8122
421	NM_001145537	4930544D05Rik	1016	722	+	11	70616614	70616614	-	4.93e-05	0.0018077	26.29
422	NM_001145854	Pak6	4021	258	+	2	118677502	118677502	+	8.14e-10	2.55e-07	-27.1634
423	NM_001145854	Pak6	4025	435	+	2	118677679	118677679	-	3e-13	3.17e-10	-25.4943
424	NM_001145854	Pak6	4024	279	+	2	118677523	118677523	+	7.53e-08	1.04e-05	-25.8694
425	NM_001145854	Pak6	4022	261	+	2	118677505	118677505	+	1.15e-10	5e-08	-27.3411
426	NM_001145854	Pak6	4023	271	+	2	118677515	118677515	+	1.9e-10	7.61e-08	-28.3883
427	NM_001145854	Pak6	4026	482	+	2	118677726	118677726	-	1.94e-07	2.25e-05	-25.2229
428	NM_001145854	Pak6	4027	706	+	2	118677950	118677950	-	6.79e-09	1.46e-06	-27.7625
429	NM_001145897	Gse1	7250	-15486	+	8	120520371	120520371	+	2.51e-14	3.63e-11	36.5354
430	NM_001145897	Gse1	7249	-15500	+	8	120520357	120520357	+	2.44e-11	1.34e-08	32.0111
431	NM_001145897	Gse1	7253	-15179	+	8	120520678	120520678	-	3.93e-08	6.15e-06	29.8571
432	NM_001145897	Gse1	7252	-15418	+	8	120520439	120520439	-	1.59e-13	1.81e-10	30.0242
433	NM_001145897	Gse1	7246	-15640	+	8	120520217	120520217	+	0.000224718	0.00577428	25.6275
434	NM_001145897	Gse1	7251	-15421	+	8	120520436	120520436	-	2.77e-19	1.43e-15	39.3193
435	NM_001145897	Gse1	7248	-15508	+	8	120520349	120520349	+	5.01e-13	4.87e-10	31.7855
436	NM_001145897	Gse1	7247	-15547	+	8	120520310	120520310	+	8.86e-10	2.74e-07	28.6198
437	NM_001145937	Tenm3	6920	-20628	-	8	48695317	48695317	-	2.13e-09	5.62e-07	25.541
438	NM_001145937	Tenm3	6922	-66278	-	8	48740967	48740967	-	8.78e-08	1.19e-05	27.9605
439	NM_001145937	Tenm3	6921	-66199	-	8	48740888	48740888	+	2.21e-13	2.43e-10	34.9335
440	NM_001145950	5730409E04Rik	4930	2094	+	4	126611946	126611946	+	9.51e-05	0.0029984	26.0194
441	NM_001145950	5730409E04Rik	4931	2341	+	4	126612193	126612193	-	6.78e-06	0.000385903	33.9001
442	NM_001145950	5730409E04Rik	4932	2358	+	4	126612210	126612210	-	0.000218043	0.00564514	27.4369
443	NM_001145952	Lpp	2652	35853	+	16	24483942	24483942	-	5.48e-07	5.17e-05	29.6914
444	NM_001145952	Lpp	2653	35897	+	16	24483986	24483986	-	4.64e-07	4.53e-05	29.475
445	NM_001145999	Zfp710	6510	-24284	+	7	80000530	80000530	+	1.32e-09	3.82e-07	34.4708
446	NM_001145999	Zfp710	6511	-24267	+	7	80000547	80000547	+	1.64e-10	6.72e-08	36.7028
447	NM_001146021	Lrrc18	2113	-32577	+	14	32958805	32958805	+	2.42e-05	0.00104506	28.0676
448	NM_001146022	Wdfy4	2115	88989	-	14	33096078	33096078	-	0.00026471	0.00652577	-26.0791
449	NM_001146022	Wdfy4	2117	67342	-	14	33117725	33117725	+	2.41e-06	0.000169527	26.7296
450	NM_001146022	Wdfy4	2116	83678	-	14	33101389	33101389	+	8.64e-07	7.48e-05	26.8759
451	NM_001146057	Acot7	5143	-3868	+	4	152182266	152182266	+	2.25e-05	0.000986017	-28.5619
452	NM_001146060	Als2cl	7656	8917	+	9	110889237	110889237	+	2.7e-09	6.83e-07	26.9621
453	NM_001146060	Als2cl	7655	8893	+	9	110889213	110889213	+	1.08e-10	4.74e-08	30.7876
454	NM_001146198	Nkx2-1	1532	1526	-	12	56533581	56533581	-	7.3e-11	3.37e-08	26.6922
455	NM_001146198	Nkx2-1	1531	1691	-	12	56533416	56533416	+	5.43e-10	1.83e-07	27.1552
456	NM_001146201	Pik3cg	1501	4317	-	12	32204022	32204022	-	8.04e-09	1.67e-06	25.3401
457	NM_001146268	Pdgfrb	3338	1965	+	18	61047113	61047113	-	4.37e-05	0.00165109	25.7266
458	NM_001159321	Grid2ip	5933	-418	+	5	143356920	143356920	+	0.000165899	0.00458076	25.3333
459	NM_001159389	Rfx6	567	-13820	+	10	51663940	51663940	+	0.000120205	0.00358373	-29.1363
460	NM_001159389	Rfx6	566	-13843	+	10	51663917	51663917	+	4.37e-05	0.00165107	-29.7917
461	NM_001159396	Irf1	945	7301	+	11	53777772	53777772	+	4.58e-05	0.0017096	26.7953
462	NM_001159396	Irf1	946	24224	+	11	53794695	53794695	+	3.76e-05	0.00146758	-25.2854
463	NM_001159497	Ppm1b	3136	-40558	+	17	84916183	84916183	+	3.76e-07	3.82e-05	25.8096
464	NM_001159564	Itgb6	3846	-51620	-	2	60774222	60774222	+	1.34e-16	3.73e-13	37.3905
465	NM_001159564	Itgb6	3845	-51595	-	2	60774197	60774197	+	1.34e-16	3.73e-13	38.4387
466	NM_001159564	Itgb6	3847	-51633	-	2	60774235	60774235	+	2.84e-14	4.03e-11	35.2162
467	NM_001159569	Meis2	4014	2609	-	2	116062013	116062013	-	2.67e-16	6.75e-13	33.6336
468	NM_001159569	Meis2	4016	2596	-	2	116062026	116062026	+	5.71e-11	2.74e-08	37.6945
469	NM_001159569	Meis2	4018	2556	-	2	116062066	116062066	+	2.8e-07	3.02e-05	25.2634
470	NM_001159569	Meis2	4010	3025	-	2	116061597	116061597	+	5.49e-09	1.22e-06	32.7894
471	NM_001159569	Meis2	4019	2555	-	2	116062067	116062067	-	2.83e-12	2.13e-09	27.7857
472	NM_001159569	Meis2	4012	2747	-	2	116061875	116061875	+	7.14e-17	2.08e-13	35.8553
473	NM_001159569	Meis2	4011	2812	-	2	116061810	116061810	-	9.6e-09	1.93e-06	35.4644
474	NM_001159569	Meis2	4009	3073	-	2	116061549	116061549	+	4.49e-12	3.18e-09	44.3837
475	NM_001159569	Meis2	4017	2572	-	2	116062050	116062050	+	1.65e-09	4.57e-07	27.6673
476	NM_001159569	Meis2	4015	2599	-	2	116062023	116062023	+	6.97e-12	4.6e-09	32.0345
477	NM_001159569	Meis2	4008	3081	-	2	116061541	116061541	+	2.63e-06	0.000182149	29.2793
478	NM_001159569	Meis2	4013	2662	-	2	116061960	116061960	-	2.41e-21	2.27e-17	41.1673
479	NM_001159648	Cntn1	2494	-74911	+	15	91976254	91976254	+	3.76e-12	2.72e-09	27.5899
480	NM_001159769	Nr5a2	300	504	-	1	136953127	136953127	+	0.000112928	0.00341546	25.9508
481	NM_001159885	Dnajb2	129	2905	+	1	75239605	75239605	+	3.05e-06	0.000204654	28.4095
482	NM_001159910	Ccdc85c	1710	5252	-	12	108270166	108270166	-	1.9e-05	0.000864588	26.2851
483	NM_001159941	Kctd10	5605	7506	-	5	114373000	114373000	-	1.77e-05	0.00081906	29.7199
484	NM_001160330	Mocs3	4347	17109	+	2	168247729	168247729	+	5.17e-07	4.94e-05	25.5495
485	NM_001160403	Il1rapl1	7867	628876	-	X	87486748	87486748	+	0.000410473	0.00906389	30.0466
486	NM_001161366	Tdrd6	2983	932	-	17	43629368	43629368	+	2.25e-05	0.000987617	28.1883
487	NM_001161366	Tdrd6	2982	949	-	17	43629351	43629351	-	8.76e-06	0.000471977	31.4389
488	NM_001161366	Tdrd6	2978	1176	-	17	43629124	43629124	-	3.41e-05	0.00135968	25.4647
489	NM_001161366	Tdrd6	2981	959	-	17	43629341	43629341	-	9.33e-07	7.96e-05	32.6303
490	NM_001161366	Tdrd6	2980	960	-	17	43629340	43629340	+	2.58e-06	0.000178959	25.7656
491	NM_001161366	Tdrd6	2979	1004	-	17	43629296	43629296	+	1.1e-08	2.17e-06	35.6203
492	NM_001161628	NA	2449	-18449	-	15	83954543	83954543	-	9.76e-07	8.24e-05	26.9847
493	NM_001161628	NA	2447	-10881	-	15	83946975	83946975	-	1.59e-06	0.000121906	25.5769
494	NM_001161628	NA	2448	-18448	-	15	83954542	83954542	+	2.27e-08	3.94e-06	32.659
495	NM_001161722	Tfeb	3022	-1325	+	17	47735712	47735712	-	1.27e-12	1.08e-09	29.252
496	NM_001161767	Galnt6	2538	739	-	15	100728638	100728638	-	4e-05	0.00154095	26.6846
497	NM_001161790	Mefv	2584	28505	-	16	3689620	3689620	+	3.28e-06	0.000217297	30.4354
498	NM_001162465	Dtnb	1425	-22101	+	12	3550290	3550290	-	3.5e-05	0.00138625	33.179
499	NM_001163144	Pcsk5	3491	-350692	-	19	18188323	18188323	+	3.61e-07	3.71e-05	-25.0538
500	NM_001163189	Enthd1	2417	60016	-	15	80500455	80500455	+	1.03e-08	2.05e-06	-27.3095
501	NM_001163223	Zfp804b	5203	-84105	-	5	7428482	7428482	-	5.43e-06	0.000324117	27.6812
502	NM_001163262	Cmip	7199	-44546	+	8	117212473	117212473	-	1.97e-10	7.84e-08	30.2556
503	NM_001163271	Fscb	1543	-151615	-	12	64626512	64626512	-	0.000210921	0.00550562	-28.0193
504	NM_001163271	Fscb	1544	-198756	-	12	64673653	64673653	-	2.82e-08	4.72e-06	30.9809
505	NM_001163314	Pgap1	89	-57663	-	1	54615346	54615346	-	1.81e-05	0.000831426	29.2804
506	NM_001163329	Ralyl	4464	37540	+	3	13983910	13983910	-	2.69e-08	4.53e-06	30.4575
507	NM_001163473	1810010H24Rik	1282	1422	+	11	107029643	107029643	-	4.15e-05	0.00158508	27.793
508	NM_001163493	Stard13	5977	10751	-	5	151179443	151179443	+	1.13e-09	3.36e-07	25.2884
509	NM_001163493	Stard13	5978	10556	-	5	151179638	151179638	-	4.96e-15	8.69e-12	34.4914
510	NM_001163518	Ccdc166	2380	1031	-	15	75981255	75981255	-	1.56e-06	0.000119969	33.1209
511	NM_001163518	Ccdc166	2378	1037	-	15	75981249	75981249	+	3.83e-11	1.96e-08	43.2969
512	NM_001163518	Ccdc166	2379	1032	-	15	75981254	75981254	+	3.19e-07	3.36e-05	30.0611
513	NM_001163518	Ccdc166	2377	1052	-	15	75981234	75981234	+	1.82e-09	4.95e-07	37.1748
514	NM_001163528	Itpripl1	4082	820	-	2	127141771	127141771	+	3.59e-06	0.000233571	26.9976
515	NM_001163555	Pou2f2	6311	10752	-	7	25121709	25121709	-	7.76e-05	0.00256299	31.2399
516	NM_001163565	Ptpn5	6445	879	-	7	47131720	47131720	+	1.87e-09	5.06e-07	25.8739
517	NM_001163566	Crb2	3777	17143	+	2	37793390	37793390	+	4.19e-13	4.16e-10	-45.3634
518	NM_001163566	Crb2	3799	17300	+	2	37793547	37793547	-	2.13e-16	5.52e-13	-37.2697
519	NM_001163566	Crb2	3794	17263	+	2	37793510	37793510	+	7.1e-20	4.21e-16	-45.3402
520	NM_001163566	Crb2	3798	17299	+	2	37793546	37793546	+	2.1e-17	7.03e-14	-46.766
521	NM_001163566	Crb2	3793	17228	+	2	37793475	37793475	-	9.77e-12	6.13e-09	-40.6277
522	NM_001163566	Crb2	3796	17279	+	2	37793526	37793526	+	6.26e-11	2.97e-08	-32.8738
523	NM_001163566	Crb2	3795	17277	+	2	37793524	37793524	+	1.9e-19	1.03e-15	-44.4482
524	NM_001163566	Crb2	3800	17312	+	2	37793559	37793559	-	2.17e-15	4.18e-12	-36.6475
525	NM_001163566	Crb2	3775	17118	+	2	37793365	37793365	+	5.86e-12	3.97e-09	-42.727
526	NM_001163566	Crb2	3773	503	+	2	37776750	37776750	-	9.81e-12	6.15e-09	36.0797
527	NM_001163566	Crb2	3783	17170	+	2	37793417	37793417	+	2.66e-12	2.02e-09	-43.192
528	NM_001163566	Crb2	3804	17342	+	2	37793589	37793589	-	6.62e-15	1.12e-11	-35.663
529	NM_001163566	Crb2	3774	891	+	2	37777138	37777138	+	4.02e-09	9.46e-07	25.2684
530	NM_001163566	Crb2	3802	17320	+	2	37793567	37793567	-	3.42e-17	1.08e-13	-38.8984
531	NM_001163566	Crb2	3807	17355	+	2	37793602	37793602	-	1.98e-15	3.88e-12	-35.9638
532	NM_001163566	Crb2	3797	17291	+	2	37793538	37793538	+	1.89e-15	3.72e-12	-40.0247
533	NM_001163566	Crb2	3776	17135	+	2	37793382	37793382	+	1.4e-16	3.85e-13	-47.1357
534	NM_001163566	Crb2	3791	17205	+	2	37793452	37793452	-	1.11e-09	3.31e-07	-36.6067
535	NM_001163566	Crb2	3786	17174	+	2	37793421	37793421	-	1.02e-07	1.34e-05	-32.9178
536	NM_001163566	Crb2	3801	17318	+	2	37793565	37793565	-	4.49e-14	6e-11	-34.9782
537	NM_001163566	Crb2	3785	17173	+	2	37793420	37793420	+	9.87e-09	1.98e-06	-36.4435
538	NM_001163566	Crb2	3782	17169	+	2	37793416	37793416	-	4.24e-08	6.55e-06	-34.0661
539	NM_001163566	Crb2	3790	17202	+	2	37793449	37793449	-	6.41e-16	1.46e-12	-47.7112
540	NM_001163566	Crb2	3781	17168	+	2	37793415	37793415	+	3.89e-11	1.98e-08	-41.7993
541	NM_001163566	Crb2	3788	17181	+	2	37793428	37793428	-	5.68e-08	8.32e-06	-32.6636
542	NM_001163566	Crb2	3806	17346	+	2	37793593	37793593	-	3.23e-15	5.98e-12	-35.659
543	NM_001163566	Crb2	3792	17227	+	2	37793474	37793474	+	4.03e-14	5.48e-11	-37.3699
544	NM_001163566	Crb2	3787	17180	+	2	37793427	37793427	+	1.48e-06	0.000114851	-29.7716
545	NM_001163566	Crb2	3805	17344	+	2	37793591	37793591	-	4.46e-20	2.78e-16	-41.9069
546	NM_001163566	Crb2	3778	17145	+	2	37793392	37793392	+	2.42e-18	1.01e-14	-53.978
547	NM_001163566	Crb2	3789	17193	+	2	37793440	37793440	-	2.91e-10	1.08e-07	-37.8682
548	NM_001163566	Crb2	3779	17165	+	2	37793412	37793412	+	1.4e-13	1.62e-10	-46.6283
549	NM_001163566	Crb2	3784	17171	+	2	37793418	37793418	-	1.03e-10	4.52e-08	-39.4491
550	NM_001163566	Crb2	3803	17330	+	2	37793577	37793577	-	1.17e-14	1.87e-11	-34.5572
551	NM_001163566	Crb2	3780	17166	+	2	37793413	37793413	-	1.08e-11	6.65e-09	-43.3813
552	NM_001163575	Parp10	2382	-820	-	15	76244259	76244259	-	4.76e-05	0.0017594	26.9963
553	NM_001163660	Nkd1	7053	11151	+	8	88538782	88538782	-	3.2e-05	0.00129418	27.0535
554	NM_001163660	Nkd1	7050	10841	+	8	88538472	88538472	+	1.47e-07	1.8e-05	34.3089
555	NM_001163660	Nkd1	7048	10804	+	8	88538435	88538435	-	2.23e-06	0.000159631	28.1843
556	NM_001163660	Nkd1	7052	10889	+	8	88538520	88538520	+	3.59e-10	1.29e-07	38.6939
557	NM_001163660	Nkd1	7047	2000	+	8	88529631	88529631	-	2.35e-06	0.000166428	26.4414
558	NM_001163660	Nkd1	7049	10826	+	8	88538457	88538457	-	7.4e-09	1.56e-06	34.9898
559	NM_001163660	Nkd1	7051	10842	+	8	88538473	88538473	-	3.02e-06	0.000203066	29.4567
560	NM_001163687	Naaa	5434	-372	-	5	92278552	92278552	-	2.89e-07	3.1e-05	31.0215
561	NM_001163756	Ces2e	7098	-17950	+	8	104908310	104908310	-	3.82e-08	6.02e-06	-34.0923
562	NM_001163756	Ces2e	7099	-16416	+	8	104909844	104909844	-	6.24e-07	5.74e-05	26.582
563	NM_001164109	Nfatc1	3415	-53418	-	18	80766488	80766488	-	4.3e-17	1.33e-13	30.6978
564	NM_001164109	Nfatc1	3416	-53477	-	18	80766547	80766547	-	5.48e-16	1.26e-12	28.6448
565	NM_001164109	Nfatc1	3417	-53488	-	18	80766558	80766558	-	8.25e-14	1.02e-10	26.9319
566	NM_001164225	Fbxl16	2883	1721	+	17	25810804	25810804	-	1.26e-06	0.000101359	27.2461
567	NM_001164352	Efemp2	3455	661	+	19	5475394	5475394	-	4.37e-08	6.73e-06	-25.6161
568	NM_001164352	Efemp2	3454	444	+	19	5475177	5475177	+	0.000160843	0.00447645	-25.3316
569	NM_001164363	Nt5c2	3583	-555	-	19	47015743	47015743	-	5.8e-09	1.28e-06	30.2617
570	NM_001164363	Nt5c2	3584	-611	-	19	47015799	47015799	-	2.15e-05	0.000951856	27.1401
571	NM_001164481	Sipa1	3459	8823	-	19	5654885	5654885	-	9.6e-05	0.00301955	27.4332
572	NM_001164481	Sipa1	3458	8835	-	19	5654873	5654873	-	3.93e-07	3.96e-05	35.0535
573	NM_001164481	Sipa1	3457	8888	-	19	5654820	5654820	-	2.87e-05	0.00119145	29.6504
574	NM_001164504	Rnf165	3397	-12266	-	18	77577401	77577401	+	2.12e-06	0.00015296	-26.67
575	NM_001164531	Zfyve27	3538	-2894	+	19	42167673	42167673	+	1.96e-07	2.27e-05	25.5887
576	NM_001164573	Myo1h	5604	12952	+	5	114327891	114327891	-	1.38e-08	2.61e-06	-25.4371
577	NM_001164585	Dnajc6	4839	1408	+	4	101509382	101509382	+	7.01e-12	4.62e-09	25.4869
578	NM_001164585	Dnajc6	4840	1605	+	4	101509579	101509579	+	3.29e-10	1.2e-07	30.3947
579	NM_001164594	Pdzrn4	2496	-73970	+	15	92523139	92523139	-	1.94e-06	0.000142725	-26.5948
580	NM_001164663	Soga1	4197	-392	-	2	157079656	157079656	+	2.9e-15	5.44e-12	45.7043
581	NM_001164663	Soga1	4195	-387	-	2	157079651	157079651	+	2.06e-14	3.07e-11	44.2862
582	NM_001164663	Soga1	4198	-394	-	2	157079658	157079658	+	2.44e-12	1.88e-09	40.4514
583	NM_001164663	Soga1	4199	-418	-	2	157079682	157079682	+	3.68e-08	5.85e-06	32.6573
584	NM_001164663	Soga1	4201	-427	-	2	157079691	157079691	+	5.2e-13	5.02e-10	42.1668
585	NM_001164663	Soga1	4196	-390	-	2	157079654	157079654	+	4.56e-14	6.06e-11	43.3215
586	NM_001164663	Soga1	4200	-420	-	2	157079684	157079684	+	1.58e-10	6.54e-08	36.652
587	NM_001164663	Soga1	4194	-385	-	2	157079649	157079649	+	6.2e-09	1.35e-06	33.7709
588	NM_001165957	NA	7606	6119	+	9	99462360	99462360	+	1.95e-07	2.26e-05	26.2732
589	NM_001166177	Arsg	1305	-26337	+	11	109517374	109517374	+	3.34e-07	3.48e-05	27.5299
590	NM_001166213	Fam129c	6993	5293	+	8	71602937	71602937	+	2.41e-09	6.22e-07	33.6235
591	NM_001166213	Fam129c	6992	5270	+	8	71602914	71602914	+	2.69e-07	2.92e-05	27.6285
592	NM_001166213	Fam129c	6994	5298	+	8	71602942	71602942	+	1.41e-08	2.67e-06	31.7067
593	NM_001166213	Fam129c	6995	5323	+	8	71602967	71602967	+	5.38e-10	1.82e-07	34.5086
594	NM_001166402	Tnfaip3	496	9459	-	10	19002505	19002505	+	7.17e-06	0.000403058	26.8887
595	NM_001166454	Pls3	7857	35376	-	X	75807646	75807646	-	1.49e-09	4.22e-07	26.1282
596	NM_001166458	Slc38a1	2503	-15056	-	15	96657968	96657968	+	6.01e-09	1.32e-06	29.2757
597	NM_001166458	Slc38a1	2504	-15369	-	15	96658281	96658281	-	2.32e-07	2.59e-05	26.2692
598	NM_001166464	Spock1	1915	154504	-	13	57753829	57753829	+	1.71e-05	0.000797752	28.2098
599	NM_001166464	Spock1	1916	152402	-	13	57755931	57755931	+	7.41e-13	6.76e-10	-28.9513
600	NM_001166464	Spock1	1917	39545	-	13	57868788	57868788	-	3.95e-05	0.00152443	-26.0725
601	NM_001166464	Spock1	1914	173452	-	13	57734881	57734881	+	6.5e-07	5.94e-05	30.397
602	NM_001166542	Hmga1	2896	-3976	+	17	27552598	27552598	+	9.1e-06	0.000486307	25.7353
603	NM_001166736	Vmn1r91	6303	-22651	+	7	20078507	20078507	+	1.36e-09	3.9e-07	26.1849
604	NM_001166741	Vmn1r121	6304	-13649	-	7	21112161	21112161	+	8.65e-10	2.69e-07	-38.8991
605	NM_001167923	Col6a5	7640	-40686	-	9	106001328	106001328	-	0.000288056	0.00695674	-28.1159
606	NM_001167923	Col6a5	7641	-50287	-	9	106010929	106010929	-	0.000100395	0.00312455	25.0877
607	NM_001167994	Trmt2b	7913	34843	-	X	134242142	134242142	-	0.000153288	0.00432071	26.3043
608	NM_001167994	Trmt2b	7911	34911	-	X	134242074	134242074	-	9.23e-06	0.000491966	30.9461
609	NM_001167994	Trmt2b	7910	34912	-	X	134242073	134242073	+	5.22e-05	0.00188999	26.4423
610	NM_001167994	Trmt2b	7912	34870	-	X	134242115	134242115	-	7.24e-09	1.53e-06	39.9204
611	NM_001167996	1110032F04Rik	4519	1036	+	3	68870620	68870620	-	2.56e-07	2.81e-05	28.276
612	NM_001168288	Arhgap39	2387	2170	-	15	76816001	76816001	-	5.46e-12	3.75e-09	-26.2827
613	NM_001168288	Arhgap39	2388	2163	-	15	76816008	76816008	-	6.69e-11	3.14e-08	-25.1303
614	NM_001168296	Ephb1	7622	-1944	-	9	102356636	102356636	+	9.46e-05	0.00298534	25.8929
615	NM_001168334	Btbd35f2	7794	40280	+	X	32318672	32318672	+	0.000270913	0.00664275	-29.3517
616	NM_001168346	Nfatc4	2164	1985	+	14	55826778	55826778	+	1.31e-08	2.5e-06	30.393
617	NM_001168346	Nfatc4	2163	1966	+	14	55826759	55826759	+	1.66e-06	0.000126039	25.633
618	NM_001168346	Nfatc4	2165	2017	+	14	55826810	55826810	+	4.11e-05	0.00157411	25.9088
619	NM_001168521	Sarm1	1059	14337	-	11	78483418	78483418	-	5.7e-10	1.9e-07	29.5308
620	NM_001168521	Sarm1	1060	14335	-	11	78483420	78483420	-	6.7e-09	1.44e-06	29.5038
621	NM_001168624	C2cd4c	641	-9522	-	10	79623546	79623546	+	1.98e-06	0.000145193	-25.0271
622	NM_001170705	Dthd1	5365	246955	+	5	63060776	63060776	+	1.46e-09	4.15e-07	-26.4116
623	NM_001170745	Magi2	5209	686	+	5	19908202	19908202	-	7.65e-07	6.78e-05	27.5447
624	NM_001170746	Magi2	5208	20760	+	5	19247804	19247804	-	1.03e-06	8.58e-05	-29.2473
625	NM_001170785	Mthfd1l	463	39636	+	10	4012709	4012709	-	2.55e-05	0.00108712	28.4797
626	NM_001170959	Pde6c	3534	-389	+	19	38132392	38132392	+	4e-07	4.02e-05	-26.8857
627	NM_001171007	Nod1	6061	27963	-	6	54943699	54943699	-	2.35e-06	0.000166103	30.2002
628	NM_001171007	Nod1	6059	27997	-	6	54943665	54943665	-	6.91e-05	0.00234526	25.3283
629	NM_001171007	Nod1	6060	27973	-	6	54943689	54943689	-	5.8e-06	0.000341561	28.9344
630	NM_001171011	Slc14a1	3399	-13519	-	18	78155637	78155637	+	1.44e-05	0.000698347	30.7163
631	NM_001171011	Slc14a1	3400	-13865	-	18	78155983	78155983	-	1.95e-07	2.26e-05	30.4756
632	NM_001171011	Slc14a1	3398	-7350	-	18	78149468	78149468	-	6.75e-06	0.000384359	25.9642
633	NM_001171011	Slc14a1	3401	-17189	-	18	78159307	78159307	-	1.63e-08	3e-06	27.0956
634	NM_001172207	Lrtm2	6165	21041	-	6	119308164	119308164	-	2.49e-05	0.00106723	-25.949
635	NM_001173506	Map1a	4032	11830	+	2	121307282	121307282	+	8.25e-06	0.000450183	-29.8063
636	NM_001173506	Map1a	4031	48	+	2	121295500	121295500	+	3.03e-05	0.00124145	27.5634
637	NM_001177504	Gm6588	5563	-19499	+	5	112429927	112429927	+	8.93e-06	0.00047898	26.0728
638	NM_001177504	Gm6588	5564	-19496	+	5	112429930	112429930	+	3.52e-10	1.27e-07	34.5306
639	NM_001177504	Gm6588	5566	11100	+	5	112460524	112460524	-	2.12e-12	1.67e-09	-31.3187
640	NM_001177504	Gm6588	5565	-1143	+	5	112448283	112448283	-	1.32e-06	0.000104677	27.0439
641	NM_001177534	NA	6944	-57	-	8	58700852	58700852	+	1.77e-06	0.000132485	-28.7582
642	NM_001177795	Rgs20	3	23557	-	1	5046729	5046729	-	1.34e-16	3.73e-13	-46.8033
643	NM_001177795	Rgs20	4	23516	-	1	5046770	5046770	-	4.21e-19	2.09e-15	-47.2054
644	NM_001177795	Rgs20	5	23498	-	1	5046788	5046788	-	1.22e-15	2.57e-12	-44.4364
645	NM_001177813	Wbp1l	3582	20509	+	19	46643908	46643908	-	5.67e-06	0.000335725	28.2109
646	NM_001177941	Eda	7879	-128	+	X	99975478	99975478	-	3.21e-07	3.38e-05	-27.8882
647	NM_001177941	Eda	7878	-134	+	X	99975472	99975472	-	9.42e-07	8.01e-05	-30.971
648	NM_001177941	Eda	7877	-162	+	X	99975444	99975444	-	2.47e-07	2.73e-05	-31.6374
649	NM_001177964	Dcdc2c	1495	118090	-	12	28430248	28430248	+	3.44e-12	2.51e-09	32.1892
650	NM_001185040	NA	6230	24499	+	6	133553686	133553686	-	3.06e-05	0.00125022	-26.4667
651	NM_001190187	Nrg3	2137	-357	-	14	39473444	39473444	-	3.44e-10	1.24e-07	25.374
652	NM_001190187	Nrg3	2138	-361	-	14	39473448	39473448	-	1.01e-09	3.05e-07	30.1909
653	NM_001190187	Nrg3	2136	-303	-	14	39473390	39473390	+	1.47e-09	4.16e-07	28.5484
654	NM_001190187	Nrg3	2134	-164	-	14	39473251	39473251	-	1.06e-05	0.000547315	30.0684
655	NM_001190187	Nrg3	2135	-178	-	14	39473265	39473265	-	0.000314095	0.00742552	27.1184
656	NM_001190187	Nrg3	2139	-373	-	14	39473460	39473460	-	2.15e-09	5.67e-07	26.4591
657	NM_001190352	Tmem132b	5780	-3688	+	5	125528730	125528730	-	6.26e-28	2.14e-23	-41.3021
658	NM_001190352	Tmem132b	5781	10987	+	5	125543403	125543403	+	3.8e-08	5.99e-06	30.8041
659	NM_001190352	Tmem132b	5783	54206	+	5	125586622	125586622	+	3.18e-07	3.35e-05	-25.0467
660	NM_001190352	Tmem132b	5782	54203	+	5	125586619	125586619	+	7.57e-06	0.000421159	-25.2317
661	NM_001190885	Kcnip1	858	22007	-	11	33821579	33821579	-	3.48e-12	2.54e-09	25.3073
662	NM_001190885	Kcnip1	857	22173	-	11	33821413	33821413	+	5.86e-13	5.56e-10	26.4791
663	NM_001190886	Kcnip1	861	663	-	11	33992531	33992531	+	9.54e-10	2.92e-07	31.3979
664	NM_001191032	Cypt14	7803	211387	-	X	39652218	39652218	+	2.88e-08	4.8e-06	-25.6243
665	NM_001194941	Dlc1	6902	935	-	8	36732120	36732120	-	1.12e-07	1.45e-05	31.0345
666	NM_001194941	Dlc1	6901	1174	-	8	36731881	36731881	+	2.4e-06	0.000169351	29.8165
667	NM_001194941	Dlc1	6900	43644	-	8	36689411	36689411	-	0.000118897	0.00355183	27.1092
668	NM_001195083	Phc2	4954	-15254	+	4	128712317	128712317	+	1.25e-06	0.000100462	-25.591
669	NM_001195083	Phc2	4953	-15554	+	4	128712017	128712017	-	2.37e-07	2.63e-05	-28.1903
670	NM_001195601	1700015G11Rik	6461	-160879	-	7	52176594	52176594	-	1.06e-08	2.09e-06	-32.5607
671	NM_001195687	Sgo2b	6947	80336	-	8	63871835	63871835	-	5.59e-07	5.25e-05	33.6241
672	NM_001195767	Lrrc74a	1624	29289	+	12	86763656	86763656	+	4.34e-15	7.78e-12	28.2977
673	NM_001195767	Lrrc74a	1623	6659	+	12	86741026	86741026	-	8.89e-08	1.2e-05	28.1616
674	NM_001198587	Nrxn3	1628	77261	+	12	88871763	88871763	+	1.3e-07	1.62e-05	28.6821
675	NM_001198787	Aatk	1414	49	-	11	120041733	120041733	+	1.65e-10	6.76e-08	-40.4941
676	NM_001198787	Aatk	1415	39	-	11	120041743	120041743	+	2.62e-08	4.44e-06	-35.7509
677	NM_001198794	AB124611	7375	9852	+	9	21536027	21536027	+	1.11e-06	9.15e-05	29.3671
678	NM_001198809	Sfmbt2	3647	34571	+	2	10407005	10407005	+	1.59e-10	6.59e-08	32.3504
679	NM_001198809	Sfmbt2	3646	228	+	2	10372662	10372662	+	2.25e-11	1.26e-08	37.1917
680	NM_001198823	App	2760	98953	-	16	85074755	85074755	+	4.22e-10	1.48e-07	38.0204
681	NM_001198984	Tcof1	3333	15208	-	18	60833757	60833757	+	5.02e-18	1.92e-14	39.9378
682	NM_001198984	Tcof1	3334	15197	-	18	60833768	60833768	+	6.15e-12	4.15e-09	32.403
683	NM_001198984	Tcof1	3335	15045	-	18	60833920	60833920	-	8.41e-11	3.81e-08	28.7017
684	NM_001199235	Sptbn4	6317	2975	-	7	27391532	27391532	+	9.45e-12	5.96e-09	33.4925
685	NM_001199235	Sptbn4	6318	2973	-	7	27391534	27391534	+	4.51e-09	1.04e-06	28.7268
686	NM_001199243	Kcnip4	5349	-27007	-	5	49551910	49551910	-	2.7e-10	1.02e-07	27.2078
687	NM_001201330	5730507C01Rik	1478	114	+	12	18514622	18514622	+	8.9e-08	1.2e-05	38.8562
688	NM_001201332	2410004P03Rik	1468	4829	-	12	17006899	17006899	+	1.07e-09	3.2e-07	-26.1058
689	NM_001201367	Tmem200b	4989	548	+	4	131922317	131922317	+	7.52e-07	6.69e-05	28.5832
690	NM_001201367	Tmem200b	4988	496	+	4	131922265	131922265	+	1.4e-07	1.73e-05	26.1912
691	NM_001201395	Cldn34d	7859	42656	-	X	76560269	76560269	-	1.23e-07	1.56e-05	26.4039
692	NM_001204233	Spp1	5484	320	+	5	104436510	104436510	+	4.48e-13	4.43e-10	-26.9687
693	NM_001204913	NA	32	99953	-	1	25178002	25178002	-	6.03e-09	1.32e-06	-27.8494
694	NM_001205081	Trim47	1363	1899	-	11	116108337	116108337	+	2.14e-08	3.75e-06	37.1636
695	NM_001205081	Trim47	1362	1912	-	11	116108324	116108324	+	4.29e-06	0.000268412	31.7224
696	NM_001205081	Trim47	1361	1931	-	11	116108305	116108305	-	6.26e-06	0.000362814	31.6853
697	NM_001205081	Trim47	1360	1932	-	11	116108304	116108304	+	5.67e-05	0.00201328	27.3191
698	NM_001205098	Mgat4c	700	-105979	+	10	101575508	101575508	-	6.33e-13	5.91e-10	30.5594
699	NM_001205173	Iffo2	5032	6425	+	4	139581143	139581143	-	3.02e-07	3.21e-05	-36.0324
700	NM_001205173	Iffo2	5033	6438	+	4	139581156	139581156	-	4.78e-07	4.64e-05	-37.2104
701	NM_001205204	Astn1	346	492	+	1	158362794	158362794	-	2.69e-11	1.46e-08	27.1741
702	NM_001205396	Gprc5d	6231	13370	-	6	135104914	135104914	-	8.5e-09	1.74e-06	26.1644
703	NM_001206390	Hk3	1893	5872	-	13	55014948	55014948	-	6.34e-05	0.00219697	25.3415
704	NM_001206661	Tmem200c	3076	-13696	+	17	68823440	68823440	+	2.09e-07	2.39e-05	36.6865
705	NM_001214911	Fignl2	2552	144	-	15	101054256	101054256	-	2.43e-06	0.000170868	25.4762
706	NM_001214911	Fignl2	2554	132	-	15	101054268	101054268	-	2.66e-09	6.75e-07	33.3063
707	NM_001214911	Fignl2	2555	121	-	15	101054279	101054279	-	9.09e-14	1.11e-10	37.7684
708	NM_001214911	Fignl2	2548	1160	-	15	101053240	101053240	-	8.53e-09	1.75e-06	25.8966
709	NM_001214911	Fignl2	2556	115	-	15	101054285	101054285	-	2.53e-12	1.95e-09	33.1679
710	NM_001214911	Fignl2	2550	190	-	15	101054210	101054210	+	8.34e-10	2.61e-07	32.3225
711	NM_001214911	Fignl2	2547	1321	-	15	101053079	101053079	+	2.01e-09	5.37e-07	33.2273
712	NM_001214911	Fignl2	2546	1349	-	15	101053051	101053051	+	2.81e-06	0.000191567	27.2059
713	NM_001214911	Fignl2	2553	133	-	15	101054267	101054267	+	7.13e-07	6.39e-05	27.0828
714	NM_001214911	Fignl2	2545	1355	-	15	101053045	101053045	+	6.32e-06	0.000365131	25.7353
715	NM_001214911	Fignl2	2544	1380	-	15	101053020	101053020	-	9.61e-06	0.000507533	27.2442
716	NM_001214911	Fignl2	2549	1106	-	15	101053294	101053294	-	7.51e-10	2.38e-07	25.565
717	NM_001214911	Fignl2	2551	147	-	15	101054253	101054253	-	1.15e-09	3.4e-07	34.856
718	NM_001242411	Srgap1	749	-3544	-	10	122050858	122050858	-	2.4e-09	6.2e-07	-28.4468
719	NM_001242940	NA	3668	10533	+	2	25301751	25301751	-	0.00010335	0.00319254	25.2641
720	NM_001243258	Gm4791	7443	72461	+	9	47071200	47071200	-	1.09e-05	0.000560105	25.8929
721	NM_001243258	Gm4791	7442	-11933	+	9	46986808	46986808	+	2.61e-06	0.000180813	-25.5831
722	NM_001243758	Pde2a	6589	-9269	+	7	101441251	101441251	-	2.57e-05	0.00109232	25.2938
723	NM_001244654	Gm9573	2965	13205	-	17	35613433	35613433	+	4.14e-06	0.00026093	-27.2977
724	NM_001244763	Esp18	2974	-33176	+	17	39373183	39373183	-	9.79e-06	0.000515264	26.15
725	NM_001251881	Ggnbp1	2888	-15898	+	17	27002137	27002137	-	1.27e-05	0.00063174	29.0201
726	NM_001252070	Dnah7a	88	-32	-	1	53706815	53706815	-	2.5e-07	2.75e-05	28.3256
727	NM_001252070	Dnah7a	87	13	-	1	53706772	53706772	+	3.1e-05	0.00126267	27.1387
728	NM_001252072	Hs3st4	6668	15624	+	7	123998803	123998803	-	1.22e-21	1.24e-17	-44.1113
729	NM_001252072	Hs3st4	6669	15650	+	7	123998829	123998829	-	1.06e-09	3.18e-07	-29.2051
730	NM_001252261	Npm1	851	-18683	-	11	33181888	33181888	+	1.92e-05	0.000869664	27.1837
731	NM_001252403	Gria1	955	142559	+	11	57155603	57155603	-	1.68e-05	0.000788606	-30.2298
732	NM_001252508	D430019H16Rik	1679	-23300	+	12	105430556	105430556	+	3.93e-07	3.96e-05	-27.8525
733	NM_001253691	Patz1	783	5680	+	11	3296135	3296135	+	6.65e-05	0.00227777	26.359
734	NM_001253754	Gpm6a	6934	63478	+	8	54842910	54842910	+	6.52e-07	5.95e-05	28.8827
735	NM_001253860	Scn5a	7702	584	-	9	119562095	119562095	+	7.48e-12	4.87e-09	-30.4694
736	NM_001253860	Scn5a	7701	26226	-	9	119536453	119536453	+	1.05e-05	0.000542589	25.1491
737	NM_001253860	Scn5a	7704	518	-	9	119562161	119562161	+	2.3e-08	3.98e-06	-25.6204
738	NM_001253860	Scn5a	7703	521	-	9	119562158	119562158	+	1.33e-09	3.83e-07	-26.1172
739	NM_001253872	Itgal	6684	13806	+	7	127310064	127310064	+	1.47e-08	2.75e-06	27.7459
740	NM_001256004	NA	7869	70000	-	X	91862981	91862981	+	5.5e-07	5.19e-05	25.7864
741	NM_001256122	Limch1	5371	604	+	5	66969018	66969018	-	1.2e-07	1.53e-05	36.6971
742	NM_001256263	3110082J24Rik	5244	-4424	-	5	30110509	30110509	-	5.53e-05	0.00197569	27.1706
743	NM_001256384	Rims2	2337	-86309	+	15	39573202	39573202	+	8.42e-29	3.11e-24	-40.2191
744	NM_001256384	Rims2	2338	-86307	+	15	39573204	39573204	+	1.34e-25	3.34e-21	-36.2
745	NM_001267625	Dpf3	1594	177116	-	12	83310621	83310621	+	5.9e-08	8.58e-06	30.4169
746	NM_001267625	Dpf3	1596	176863	-	12	83310874	83310874	+	4.29e-15	7.7e-12	29.5479
747	NM_001267625	Dpf3	1597	176861	-	12	83310876	83310876	+	1.45e-11	8.62e-09	25.9693
748	NM_001267625	Dpf3	1595	177060	-	12	83310677	83310677	+	2.13e-06	0.000153462	25.3457
749	NM_001267625	Dpf3	1598	29794	-	12	83457943	83457943	-	0.000119334	0.00356293	-25.4923
750	NM_001267846	Fign	3858	144301	-	2	63953738	63953738	+	5.47e-08	8.08e-06	28.1567
751	NM_001267846	Fign	3859	42570	-	2	64055469	64055469	-	1.17e-05	0.000593383	25.6928
752	NM_001271414	Nfam1	2441	9645	-	15	83013494	83013494	-	6.27e-16	1.43e-12	31.4405
753	NM_001271574	Tktl2	6951	45531	+	8	66557269	66557269	+	1.17e-08	2.27e-06	27.1004
754	NM_001271727	Trim2	4532	11795	-	3	84247985	84247985	-	0.000317697	0.00748808	26.5132
755	NM_001271730	Xbp1	794	-3175	+	11	5517466	5517466	+	2.63e-06	0.000181883	27.1278
756	NM_001271766	Gpr35	210	1211	+	1	92976556	92976556	-	4.16e-19	2.08e-15	27.1814
757	NM_001271963	Eya2	4320	-11179	+	2	165583849	165583849	-	1.91e-07	2.23e-05	26.3464
758	NM_001271963	Eya2	4319	-11517	+	2	165583511	165583511	-	2.52e-17	8.09e-14	35.4088
759	NM_001271963	Eya2	4318	-11518	+	2	165583510	165583510	+	4.17e-23	6.22e-19	36.622
760	NM_001271963	Eya2	4317	-11669	+	2	165583359	165583359	+	3.04e-16	7.48e-13	28.0995
761	NM_001272023	Scnn1b	6650	4919	+	7	121869955	121869955	-	3.78e-12	2.73e-09	31.1118
762	NM_001272023	Scnn1b	6651	4953	+	7	121869989	121869989	+	7.77e-15	1.29e-11	38.175
763	NM_001272023	Scnn1b	6652	5045	+	7	121870081	121870081	-	1.61e-12	1.32e-09	31.106
764	NM_001272023	Scnn1b	6648	4815	+	7	121869851	121869851	+	2.23e-15	4.28e-12	36.795
765	NM_001272023	Scnn1b	6649	4918	+	7	121869954	121869954	+	4.22e-11	2.13e-08	32.3287
766	NM_001272023	Scnn1b	6653	5058	+	7	121870094	121870094	-	1.87e-15	3.68e-12	36.8672
767	NM_001272023	Scnn1b	6654	10390	+	7	121875426	121875426	-	1.91e-09	5.15e-07	37.244
768	NM_001272041	Acta1	7323	688	-	8	123894088	123894088	+	9.57e-07	8.12e-05	-34.8291
769	NM_001272057	Adam5	6873	-26334	-	8	24850702	24850702	-	2.01e-05	0.000904584	27.1111
770	NM_001276332	Zbtb34	3753	-12520	-	2	33443843	33443843	-	5.22e-07	4.98e-05	26.0534
771	NM_001277186	Dlgap4	4189	3140	+	2	156616835	156616835	+	4.51e-05	0.00169086	-26.8908
772	NM_001277268	Fgf5	5455	-17916	+	5	98236268	98236268	+	6.99e-09	1.49e-06	-29.2291
773	NM_001277280	Ank1	6866	-566	+	8	22974270	22974270	+	1.03e-16	2.94e-13	-34.7826
774	NM_001277340	Aldoart2	1530	-27457	+	12	55537748	55537748	+	2.14e-06	0.000154352	27.4976
775	NM_001278220	Disp1	409	-17166	-	1	183164722	183164722	+	4.97e-07	4.78e-05	26.3238
776	NM_001278220	Disp1	410	-17287	-	1	183164843	183164843	-	1.54e-07	1.87e-05	31.129
777	NM_001278520	Prnd	4104	2464	+	2	131953499	131953499	-	3.98e-07	4e-05	-25.6537
778	NM_001278520	Prnd	4103	2389	+	2	131953424	131953424	+	2.36e-09	6.13e-07	-25.6883
779	NM_001278584	Pomc	1428	-1109	+	12	3953836	3953836	-	2.4e-05	0.00103589	29.1231
780	NM_001281531	H2afb3	7901	-911599	-	X	121224824	121224824	-	2.87e-09	7.19e-07	-25.117
781	NM_001281847	Kcnk2	436	146	-	1	189344047	189344047	-	5.7e-14	7.39e-11	32.308
782	NM_001282096	Tjp3	663	2757	-	10	81283025	81283025	-	9.78e-06	0.000514692	28.7739
783	NM_001282096	Tjp3	664	2745	-	10	81283037	81283037	-	0.000179957	0.00487655	26.1437
784	NM_001285412	Calu	6006	-11888	+	6	29336218	29336218	-	1.91e-07	2.22e-05	-27.0279
785	NM_001285428	Cacnb4	3826	56275	-	2	52619585	52619585	+	3.82e-15	6.94e-12	-33.1987
786	NM_001285428	Cacnb4	3827	56274	-	2	52619586	52619586	-	7.25e-14	9.16e-11	-46.6842
787	NM_001285437	Rbfox3	1392	-17099	-	11	118928695	118928695	-	7.52e-12	4.89e-09	33.3318
788	NM_001285437	Rbfox3	1391	-7504	-	11	118919100	118919100	+	2.13e-06	0.000153834	28.9233
789	NM_001285437	Rbfox3	1393	-26114	-	11	118937710	118937710	-	2.25e-06	0.000160678	26.4776
790	NM_001285459	Fmn1	4005	113445	+	2	113554507	113554507	-	1.28e-06	0.000102202	26.2947
791	NM_001285908	Gng2	2077	-2180	-	14	19979428	19979428	-	3.7e-08	5.88e-06	26.6399
792	NM_001285913	Cdh8	7085	77	-	8	99416395	99416395	-	5.59e-05	0.00199323	26.25
793	NM_001285916	Gmnc	2656	13821	-	16	26954425	26954425	+	2.5e-08	4.26e-06	26.1289
794	NM_001285916	Gmnc	2655	13837	-	16	26954409	26954409	-	2.61e-14	3.76e-11	40.9221
795	NM_001285916	Gmnc	2657	13820	-	16	26954426	26954426	-	1.21e-10	5.21e-08	34.4383
796	NM_001285930	Ubxn10	5028	7661	-	4	138717196	138717196	-	0.000171438	0.00469762	25.4132
797	NM_001286005	Abcg8	3132	-7611	+	17	84668691	84668691	+	6.97e-08	9.81e-06	-36.8899
798	NM_001286005	Abcg8	3134	-2734	+	17	84673568	84673568	+	0.000290699	0.0070052	25.7992
799	NM_001286005	Abcg8	3133	-2755	+	17	84673547	84673547	+	0.000225958	0.00579727	26.3242
800	NM_001286030	Dhx32	6734	-7478	-	7	133767746	133767746	+	1.08e-12	9.35e-10	44
801	NM_001286030	Dhx32	6733	16838	-	7	133743432	133743432	-	2.84e-08	4.74e-06	25.9844
802	NM_001286181	Lox	3312	1462	-	18	52528260	52528260	-	8.9e-15	1.47e-11	31.1031
803	NM_001286181	Lox	3310	1630	-	18	52528092	52528092	+	2.39e-11	1.32e-08	30.9188
804	NM_001286181	Lox	3311	1463	-	18	52528259	52528259	+	5.42e-09	1.21e-06	34.8464
805	NM_001286502	Pdyn	4089	5809	-	2	129692850	129692850	-	1.6e-10	6.6e-08	32.1172
806	NM_001289118	4933428G20Rik	1169	-9296	-	11	97509635	97509635	+	1.41e-05	0.000685502	32.9016
807	NM_001289507	Tfr2	5882	13272	+	5	137584075	137584075	+	9.77e-11	4.34e-08	32.9751
808	NM_001289687	Arhgef3	2092	-12277	+	14	27323760	27323760	-	6.37e-24	1.23e-19	-50.1421
809	NM_001289767	Spink2	5410	14208	-	5	77196998	77196998	-	7.98e-10	2.51e-07	28.0618
810	NM_001289767	Spink2	5409	14209	-	5	77196997	77196997	+	2.85e-14	4.04e-11	42.5827
811	NM_001289921	Rorb	3496	98517	-	19	18902601	18902601	+	1.62e-15	3.26e-12	36.4964
812	NM_001289921	Rorb	3497	98476	-	19	18902642	18902642	+	2.43e-12	1.87e-09	26.5116
813	NM_001290273	2020-03-01	419	482	-	1	184810819	184810819	+	3.15e-06	0.000210271	26.1465
814	NM_001290320	Slc26a8	2917	7402	-	17	28682586	28682586	+	3.06e-07	3.24e-05	26.0724
815	NM_001290444	Abo	3685	-17594	-	2	26882588	26882588	-	6.85e-09	1.46e-06	26.5075
816	NM_001290444	Abo	3681	-17437	-	2	26882431	26882431	+	1.53e-11	8.97e-09	30.4176
817	NM_001290444	Abo	3680	-17433	-	2	26882427	26882427	+	2.52e-13	2.73e-10	33.0895
818	NM_001290444	Abo	3683	-17479	-	2	26882473	26882473	+	4.35e-09	1.01e-06	27.4358
819	NM_001290444	Abo	3684	-17499	-	2	26882493	26882493	+	6.96e-11	3.24e-08	30.6137
820	NM_001290444	Abo	3686	-17631	-	2	26882625	26882625	-	2.65e-09	6.72e-07	26.4805
821	NM_001290444	Abo	3682	-17451	-	2	26882445	26882445	+	5.61e-15	9.66e-12	35.3591
822	NM_001290457	Relb	6300	-7686	-	7	19637123	19637123	+	1.17e-06	9.55e-05	27.8156
823	NM_001290462	Spag8	4770	237	-	4	43653358	43653358	+	3.75e-07	3.82e-05	25.3807
824	NM_001290470	Clta	4771	17320	+	4	44029968	44029968	+	4.55e-06	0.000280866	28.1396
825	NM_001290634	Ugp2	823	-7242	-	11	21378508	21378508	-	2.31e-08	3.99e-06	26.7246
826	NM_001290658	Pomgnt1	4866	1744	+	4	116153173	116153173	-	2.68e-09	6.79e-07	32.8309
827	NM_001290658	Pomgnt1	4865	1739	+	4	116153168	116153168	-	1.42e-07	1.76e-05	29.4437
828	NM_001290742	Gpn2	4991	-4509	+	4	133579864	133579864	+	4.82e-11	2.37e-08	27.5541
829	NM_001290777	Txlng	7944	-16718	-	X	162846171	162846171	+	0.000432942	0.00943571	-25.2418
830	NM_001290814	Aff3	60	27993	-	1	38599252	38599252	+	5.53e-07	5.21e-05	-30.5242
831	NM_001290821	Glra1	950	34853	-	11	55573346	55573346	+	6.26e-06	0.000362789	25.4632
832	NM_001290821	Glra1	949	34862	-	11	55573337	55573337	+	7.28e-07	6.51e-05	28.1046
833	NM_001290825	Col17a1	3587	31222	-	19	47660821	47660821	+	1.85e-07	2.17e-05	29.7957
834	NM_001291045	Grm4	2895	-1058	-	17	27504590	27504590	+	1.51e-12	1.24e-09	-29.5334
835	NM_001291105	E2f1	4184	4982	-	2	154564445	154564445	-	0.000217899	0.00564241	30.5326
836	NM_001291166	Apba2	6478	424	+	7	64502560	64502560	+	4.38e-10	1.53e-07	31.8529
837	NM_001291221	Isg20	6502	-1050	+	7	78912374	78912374	-	2.54e-10	9.67e-08	31.2279
838	NM_001291801	Drd1	1879	23695	-	13	54031086	54031086	-	1.7e-08	3.1e-06	26.8333
839	NM_001293561	Unc5c	4678	939	+	3	141466501	141466501	-	2.1e-07	2.4e-05	25.1705
840	NM_001293561	Unc5c	4677	781	+	3	141466343	141466343	-	5.08e-09	1.15e-06	25.3164
841	NM_001293795	Tm6sf2	6965	178	+	8	70073100	70073100	-	2.47e-10	9.43e-08	27.4423
842	NM_001293795	Tm6sf2	6966	247	+	8	70073169	70073169	-	8.47e-11	3.83e-08	31.2318
843	NM_001294162	Kcnh2	5218	7907	-	5	24321685	24321685	-	0.000169501	0.0046567	25.8696
844	NM_001294162	Kcnh2	5221	-2389	-	5	24331979	24331979	+	9.12e-09	1.85e-06	33.159
845	NM_001294162	Kcnh2	5222	-2390	-	5	24331980	24331980	-	1.62e-05	0.000764956	27.7818
846	NM_001294162	Kcnh2	5219	7527	-	5	24322065	24322065	+	1.09e-06	9.04e-05	29.1831
847	NM_001294162	Kcnh2	5224	-2453	-	5	24332043	24332043	+	2.95e-09	7.33e-07	31.6142
848	NM_001294162	Kcnh2	5223	-2438	-	5	24332028	24332028	+	6.37e-09	1.38e-06	27.8563
849	NM_001294162	Kcnh2	5220	573	-	5	24329019	24329019	+	1.9e-06	0.000140182	25.1391
850	NM_001300892	Serpinb6d	1807	72987	+	13	33734460	33734460	+	6.39e-07	5.86e-05	33.0836
851	NM_001300892	Serpinb6d	1808	73001	+	13	33734474	33734474	+	7.07e-06	0.000398761	26.3902
852	NM_001300892	Serpinb6d	1809	73036	+	13	33734509	33734509	+	2.98e-06	0.000200987	32.8192
853	NM_001300892	Serpinb6d	1811	73075	+	13	33734548	33734548	-	1.01e-05	0.000528386	28.9674
854	NM_001300892	Serpinb6d	1810	73037	+	13	33734510	33734510	-	6.38e-09	1.38e-06	43.4917
855	NM_001300957	Vgll2	569	-1528	+	10	52020974	52020974	-	1.34e-08	2.54e-06	31.9579
856	NM_001300957	Vgll2	568	-1529	+	10	52020973	52020973	+	1.68e-05	0.000788544	28.9446
857	NM_001301282	Ctf1	6699	4348	+	7	127717283	127717283	-	1.5e-12	1.24e-09	30.0931
858	NM_001301282	Ctf1	6686	4176	+	7	127717111	127717111	+	3.05e-20	2.04e-16	35.8442
859	NM_001301282	Ctf1	6688	4186	+	7	127717121	127717121	+	2.95e-18	1.19e-14	34.2297
860	NM_001301282	Ctf1	6700	4350	+	7	127717285	127717285	-	2.25e-13	2.48e-10	31.9643
861	NM_001301282	Ctf1	6703	4369	+	7	127717304	127717304	-	9.85e-14	1.19e-10	30.0699
862	NM_001301282	Ctf1	6692	4233	+	7	127717168	127717168	+	5.37e-15	9.31e-12	30.6843
863	NM_001301282	Ctf1	6702	4367	+	7	127717302	127717302	-	2.48e-10	9.48e-08	25.1635
864	NM_001301282	Ctf1	6695	4304	+	7	127717239	127717239	-	5.23e-12	3.61e-09	31.9544
865	NM_001301282	Ctf1	6698	4327	+	7	127717262	127717262	-	3.92e-13	3.92e-10	30.8718
866	NM_001301282	Ctf1	6697	4324	+	7	127717259	127717259	-	4.52e-11	2.26e-08	29.7628
867	NM_001301282	Ctf1	6685	4169	+	7	127717104	127717104	+	8.15e-21	6.67e-17	35.4041
868	NM_001301282	Ctf1	6696	4313	+	7	127717248	127717248	-	2.93e-12	2.18e-09	28.6489
869	NM_001301282	Ctf1	6704	4375	+	7	127717310	127717310	-	6.37e-11	3.01e-08	28.9044
870	NM_001301282	Ctf1	6694	4240	+	7	127717175	127717175	+	2.15e-17	7.14e-14	32.1842
871	NM_001301282	Ctf1	6691	4220	+	7	127717155	127717155	+	8.05e-16	1.79e-12	29.6842
872	NM_001301282	Ctf1	6690	4218	+	7	127717153	127717153	+	2.34e-17	7.61e-14	30.5573
873	NM_001301282	Ctf1	6689	4200	+	7	127717135	127717135	+	7.52e-21	6.26e-17	37.2208
874	NM_001301282	Ctf1	6693	4237	+	7	127717172	127717172	+	1.06e-17	3.84e-14	33.8472
875	NM_001301282	Ctf1	6701	4357	+	7	127717292	127717292	-	7.4e-10	2.35e-07	28.373
876	NM_001301282	Ctf1	6687	4180	+	7	127717115	127717115	+	4.97e-23	7.07e-19	38.6668
877	NM_001301341	Hnrnpk	1920	-12789	-	13	58416131	58416131	+	0.000172346	0.00471662	25.1032
878	NM_001301427	Vsx2	1612	1419	+	12	84571245	84571245	-	2.07e-08	3.64e-06	35.004
879	NM_001301811	Irf8	7259	9905	+	8	120748542	120748542	-	8.39e-10	2.62e-07	31.3278
880	NM_001301811	Irf8	7258	8006	+	8	120746643	120746643	-	2.28e-05	0.000996165	25.3759
881	NM_001302152	Erg	2805	-25976	-	16	95612568	95612568	-	1.4e-06	0.000110247	25.5406
882	NM_001302373	Trpc7	1909	31894	-	13	56863896	56863896	+	8.44e-09	1.73e-06	37.4942
883	NM_001302389	Plpp2	639	-7766	-	10	79541552	79541552	+	7.16e-07	6.42e-05	28.2963
884	NM_001302479	Acy3	3447	1859	+	19	3988427	3988427	-	2.85e-09	7.15e-07	43.19
885	NM_001302497	Gjb1	7881	110	+	X	101383840	101383840	-	2.11e-05	0.000936506	-26.3585
886	NM_001302794	NA	470	-7750	+	10	6750843	6750843	+	0.000441047	0.00956397	27.7037
887	NM_001302950	Tle4	3489	-359371	-	19	14957553	14957553	+	1.02e-05	0.000530369	35.1974
888	NM_001304362	Cgnl1	7526	38920	-	9	71732683	71732683	+	4.15e-06	0.000261567	25.1581
889	NM_001305450	Bglap3	4549	-187	-	3	88371665	88371665	-	5.52e-07	5.2e-05	25.817
890	NM_001305450	Bglap3	4550	-244	-	3	88371722	88371722	-	2.54e-09	6.51e-07	28.85
891	NM_001305632	Pla2g4a	317	140807	-	1	149781633	149781633	+	7.81e-10	2.47e-07	27.0529
892	NM_001305799	Midn	648	6784	+	10	80156464	80156464	-	4.97e-10	1.7e-07	-26.0633
893	NM_001305799	Midn	649	6831	+	10	80156511	80156511	+	2.83e-07	3.05e-05	-26.3248
894	NM_001305803	Ttpal	4274	4384	+	2	163611594	163611594	-	4.17e-05	0.0015926	26.7022
895	NM_001305803	Ttpal	4275	4411	+	2	163611621	163611621	-	2.11e-06	0.000152434	29.9545
896	NM_001305803	Ttpal	4276	4418	+	2	163611628	163611628	-	1.37e-09	3.93e-07	35.5556
897	NM_001308040	Ttyh3	5904	-2256	-	5	140651286	140651286	+	2.66e-07	2.9e-05	25.2434
898	NM_001308040	Ttyh3	5903	-2238	-	5	140651268	140651268	+	1.2e-08	2.32e-06	27.4835
899	NM_001308040	Ttyh3	5905	-2403	-	5	140651433	140651433	-	9.86e-12	6.18e-09	26.3498
900	NM_001308040	Ttyh3	5906	-2413	-	5	140651443	140651443	-	3.09e-11	1.64e-08	25.965
901	NM_001309388	Zfp141	6391	8130	-	7	42497624	42497624	+	2.84e-08	4.74e-06	30.2393
902	NM_001309388	Zfp141	6392	8129	-	7	42497625	42497625	-	2.14e-06	0.00015408	25.3396
903	NM_001309391	Pard3	7361	97374	+	8	127161428	127161428	+	2.6e-12	1.99e-09	47.5753
904	NM_001309391	Pard3	7360	93478	+	8	127157532	127157532	-	3.19e-09	7.81e-07	26.7851
905	NM_001309484	Tcl1	1673	-48721	-	12	105271457	105271457	-	1.99e-06	0.000145803	30.9735
906	NM_001309484	Tcl1	1671	-11736	-	12	105234472	105234472	-	6.71e-09	1.44e-06	25.7528
907	NM_001309484	Tcl1	1669	-224	-	12	105222960	105222960	+	1.85e-14	2.81e-11	-30.5524
908	NM_001309484	Tcl1	1672	-32772	-	12	105255508	105255508	-	0.000133905	0.00389321	-27.8903
909	NM_001309484	Tcl1	1670	-11718	-	12	105234454	105234454	-	2.38e-11	1.32e-08	26.9957
910	NM_001309526	Sgsm1	5584	-9162	-	5	113289762	113289762	+	9.26e-06	0.000493278	-25.6366
911	NM_001309528	Sgsm1	5583	22057	-	5	113258545	113258545	-	2.08e-10	8.22e-08	-27.5106
912	NM_001310464	Reln	5215	-1351	-	5	22346055	22346055	+	7.62e-14	9.61e-11	33.6786
913	NM_001310511	Cnpy1	5238	-511	-	5	28210678	28210678	+	2.17e-06	0.000156082	29.7349
914	NM_001310511	Cnpy1	5236	21	-	5	28210148	28210148	+	5.26e-09	1.18e-06	26.2895
915	NM_001310511	Cnpy1	5237	20	-	5	28210149	28210149	-	2.17e-17	7.15e-14	31.8192
916	NM_001310511	Cnpy1	5239	-512	-	5	28210679	28210679	-	5.52e-11	2.66e-08	28.4211
917	NM_001310610	Gata4	2184	3639	-	14	63241633	63241633	+	5.82e-08	8.48e-06	25.2357
918	NM_001310655	Cnmd	2239	465	-	14	79661719	79661719	+	1.43e-06	0.000111773	-25.7559
919	NM_001310662	Usp37	118	19992	-	1	74485830	74485830	+	1.73e-05	0.000803193	-30.2226
920	NM_001310662	Usp37	119	19673	-	1	74486149	74486149	-	5.55e-05	0.0019807	-27.7472
921	NM_001310680	Scg2	157	-10422	-	1	79450511	79450511	+	7.04e-11	3.26e-08	30.5301
922	NM_001310724	Gemin8	7945	-58	+	X	166170396	166170396	-	1.62e-05	0.000763578	-25.1484
923	NM_001310748	Znhit1	5878	1831	-	5	136985074	136985074	-	1.95e-06	0.000143651	-25.0758
924	NM_001310766	B3gat1	7382	609	+	9	26734415	26734415	+	2.67e-13	2.87e-10	29.7524
925	NM_001310769	Neu4	214	5183	+	1	94025674	94025674	-	2.26e-10	8.78e-08	-25.6704
926	NM_001311090	Lypd1	249	11656	-	1	125899732	125899732	+	0.000340957	0.00789192	26.6784
927	NM_001311094	Rassf5	263	1014	-	1	131199172	131199172	+	7.74e-11	3.54e-08	36.3592
928	NM_001311121	Elovl2	1820	48526	-	13	41171637	41171637	-	8.68e-06	0.00046875	-26.5002
929	NM_001312905	Kcnn2	3285	118305	+	18	45387163	45387163	-	9.68e-09	1.95e-06	25.2484
930	NM_001312914	Ksr2	5651	27293	+	5	117441293	117441293	+	9.24e-05	0.00293215	29.6635
931	NM_001313683	NA	126	-80588	-	1	75032259	75032259	+	6.5e-07	5.94e-05	27.3647
932	NM_001313683	NA	127	-80600	-	1	75032271	75032271	-	2.31e-08	3.99e-06	29.4688
933	NM_001313683	NA	128	-80671	-	1	75032342	75032342	-	3.6e-08	5.75e-06	28.2399
934	NM_001313937	Grb2	1353	34665	-	11	115664870	115664870	+	9.42e-05	0.00297527	25.2823
935	NM_001313977	Prkch	1573	89277	+	12	73674071	73674071	-	1.13e-09	3.35e-07	27.5757
936	NM_001313983	Thra	1182	7305	+	11	98749088	98749088	-	3.8e-09	9.03e-07	29.874
937	NM_001316710	Gprin1	1889	-1986	-	13	54751859	54751859	+	6.01e-09	1.32e-06	27.0434
938	NM_001316710	Gprin1	1890	-2497	-	13	54752370	54752370	-	3e-15	5.58e-12	27.0008
939	NM_001316744	Cdh7	221	-185	+	1	109983117	109983117	-	3.53e-06	0.000230573	27.2876
940	NM_001317042	Fbrsl1	5504	-32396	-	5	110480898	110480898	-	2.12e-10	8.33e-08	29.2334
941	NM_001317124	Hrh1	6150	3614	+	6	114462134	114462134	+	4.7e-11	2.33e-08	-25.5556
942	NM_001317350	Bub3	6724	30318	+	7	131590810	131590810	-	4.55e-13	4.47e-10	31.2619
943	NM_001326288	Naaladl2	4470	12918	-	3	24771089	24771089	-	1.2e-07	1.53e-05	34.6405
944	NM_007390	Chrna7	6474	10306	-	7	63202221	63202221	+	2.47e-13	2.7e-10	30.0323
945	NM_007406	Adcy7	7041	664	+	8	88273065	88273065	-	6.05e-13	5.7e-10	-30.0518
946	NM_007406	Adcy7	7040	621	+	8	88273022	88273022	-	7.55e-08	1.05e-05	-25.1561
947	NM_007407	Adcyap1r1	6063	12082	+	6	55464058	55464058	+	4.35e-19	2.15e-15	-40.6641
948	NM_007416	Adra1b	892	20999	-	11	43815491	43815491	-	1.98e-17	6.68e-14	36.3902
949	NM_007417	Adra2a	3604	50221	+	19	54095401	54095401	-	3.05e-05	0.00124848	30
950	NM_007417	Adra2a	3603	50169	+	19	54095349	54095349	-	0.000256788	0.00638051	27.4353
951	NM_007417	Adra2a	3602	50162	+	19	54095342	54095342	-	4.49e-08	6.87e-06	39.2111
952	NM_007418	Adra2c	5289	2417	+	5	35280981	35280981	+	6.34e-14	8.11e-11	37.4237
953	NM_007418	Adra2c	5293	2455	+	5	35281019	35281019	+	1.57e-14	2.44e-11	33.3139
954	NM_007418	Adra2c	5294	2463	+	5	35281027	35281027	+	6.3e-20	3.8e-16	44.8394
955	NM_007418	Adra2c	5286	2397	+	5	35280961	35280961	+	4.04e-13	4.02e-10	33.6928
956	NM_007418	Adra2c	5284	2025	+	5	35280589	35280589	-	2.93e-08	4.85e-06	27.1176
957	NM_007418	Adra2c	5287	2399	+	5	35280963	35280963	+	6.73e-17	1.98e-13	39.2636
958	NM_007418	Adra2c	5290	2435	+	5	35280999	35280999	+	1.7e-17	5.91e-14	32.9812
959	NM_007418	Adra2c	5285	2393	+	5	35280957	35280957	+	1.97e-12	1.57e-09	33.7135
960	NM_007418	Adra2c	5288	2414	+	5	35280978	35280978	+	5.65e-12	3.86e-09	33.3333
961	NM_007418	Adra2c	5291	2437	+	5	35281001	35281001	+	2.13e-15	4.13e-12	35.3163
962	NM_007418	Adra2c	5292	2444	+	5	35281008	35281008	+	7.16e-14	9.08e-11	34.5165
963	NM_007418	Adra2c	5283	-2999	+	5	35275567	35275567	-	3.51e-10	1.26e-07	39.7389
964	NM_007423	Afp	5430	2037	+	5	90492749	90492749	+	3.96e-11	2.01e-08	33.2199
965	NM_007432	Akp3	168	3194	+	1	87128200	87128200	-	2.86e-06	0.000194388	-29.0557
966	NM_007435	Abcd1	7854	210	+	X	73716805	73716805	-	3.13e-06	0.000208785	-27.7436
967	NM_007442	Alx4	3964	-4705	+	2	93637729	93637729	+	2.99e-08	4.93e-06	26.1538
968	NM_007466	Api5	3966	-32093	-	2	94470278	94470278	-	5.15e-05	0.00186899	-30.4813
969	NM_007467	Aplp1	6355	9739	-	7	30435844	30435844	+	5.6e-05	0.00199481	-29.0929
970	NM_007476	Arf1	975	-28248	-	11	59256514	59256514	-	8.59e-08	1.17e-05	27.7343
971	NM_007494	Ass1	3728	-27041	+	2	31443229	31443229	-	1.81e-06	0.000134836	-34.046
972	NM_007494	Ass1	3731	-26749	+	2	31443521	31443521	-	1.23e-19	6.97e-16	-30.1986
973	NM_007494	Ass1	3730	-26757	+	2	31443513	31443513	-	5.78e-19	2.78e-15	-34.4242
974	NM_007494	Ass1	3729	-26975	+	2	31443295	31443295	+	1.19e-16	3.36e-13	-34.8485
975	NM_007497	Atf1	2537	-16394	+	15	100211465	100211465	-	8.87e-05	0.00283952	28.4291
976	NM_007524	Nkx3-2	5345	-17780	-	5	41781999	41781999	-	9.74e-10	2.97e-07	33.0487
977	NM_007526	Barx1	1850	2981	+	13	48666015	48666015	+	1.36e-09	3.9e-07	26.1914
978	NM_007540	Bdnf	3990	-27855	+	2	109646845	109646845	-	4.03e-17	1.25e-13	-25.2781
979	NM_007559	Bmp8b	4889	-3	+	4	123105158	123105158	+	1.48e-10	6.21e-08	34.8459
980	NM_007563	Bpgm	6026	10020	+	6	34486374	34486374	+	2.56e-05	0.00108895	26.8721
981	NM_007572	C1qa	5016	-15920	-	4	136914763	136914763	-	0.000111727	0.00338878	-29.4177
982	NM_007583	Cacng2	2391	36829	-	15	78082452	78082452	-	5.1e-06	0.000308685	35.3734
983	NM_007586	Calb2	7142	15860	-	8	110152347	110152347	+	2.36e-09	6.12e-07	-26.5365
984	NM_007586	Calb2	7143	-495	-	8	110168700	110168700	-	3.37e-06	0.000222465	27.0325
985	NM_007592	Car8	4731	284445	-	4	7954597	7954597	+	9.33e-07	7.96e-05	27.2103
986	NM_007653	Cd63	776	770	+	10	128910634	128910634	-	7.98e-10	2.51e-07	26.3273
987	NM_007662	Cdh15	7316	22305	+	8	122870677	122870677	-	1.24e-06	9.98e-05	27.4243
988	NM_007662	Cdh15	7313	22253	+	8	122870625	122870625	+	4.7e-15	8.34e-12	44.7395
989	NM_007662	Cdh15	7311	22209	+	8	122870581	122870581	+	1.36e-23	2.36e-19	56.5163
990	NM_007662	Cdh15	7315	22263	+	8	122870635	122870635	-	2.75e-07	2.98e-05	27.8509
991	NM_007662	Cdh15	7312	22213	+	8	122870585	122870585	+	1.62e-19	9.09e-16	50.1306
992	NM_007662	Cdh15	7310	22200	+	8	122870572	122870572	+	1.8e-16	4.85e-13	44.8276
993	NM_007662	Cdh15	7309	5143	+	8	122853515	122853515	-	6.74e-06	0.000384036	26.9919
994	NM_007662	Cdh15	7314	22254	+	8	122870626	122870626	-	1.36e-06	0.000107265	27.0636
995	NM_007664	Cdh2	3194	1373	-	18	16807874	16807874	+	3.34e-05	0.00133841	32.1451
996	NM_007674	Cdx4	7886	592	+	X	103321988	103321988	+	9.54e-10	2.92e-07	41.2854
997	NM_007694	Chgb	4107	-39070	+	2	132742208	132742208	-	0.0001052	0.00323681	-28.0782
998	NM_007696	Ovgp1	4616	3895	+	3	105977695	105977695	+	1.05e-05	0.000542127	27.2936
999	NM_007702	Cidea	3363	-7308	+	18	67336256	67336256	+	4.32e-05	0.00163716	26.4106
1000	NM_007707	Socs3	1381	1292	-	11	117968075	117968075	-	4.49e-07	4.42e-05	25.1637
1001	NM_007707	Socs3	1379	1295	-	11	117968072	117968072	-	4.8e-07	4.65e-05	26.4324
1002	NM_007707	Socs3	1377	1319	-	11	117968048	117968048	-	2.1e-08	3.69e-06	29.5455
1003	NM_007707	Socs3	1375	1357	-	11	117968010	117968010	-	8.62e-07	7.47e-05	25.1732
1004	NM_007707	Socs3	1376	1347	-	11	117968020	117968020	-	6.63e-09	1.43e-06	29.676
1005	NM_007707	Socs3	1380	1293	-	11	117968074	117968074	+	1.91e-09	5.15e-07	25.1868
1006	NM_007707	Socs3	1378	1298	-	11	117968069	117968069	-	6.39e-07	5.86e-05	28.616
1007	NM_007707	Socs3	1374	1523	-	11	117967844	117967844	+	3.82e-07	3.88e-05	32.8392
1008	NM_007719	Ccr7	1185	6590	-	11	99148488	99148488	-	1.15e-09	3.4e-07	33.358
1009	NM_007719	Ccr7	1183	20968	-	11	99134110	99134110	+	8.07e-12	5.21e-09	27.6355
1010	NM_007719	Ccr7	1184	10397	-	11	99144681	99144681	+	5.31e-09	1.19e-06	28.2672
1011	NM_007722	Ackr3	196	-1502	+	1	90202478	90202478	+	9.55e-16	2.06e-12	37.3074
1012	NM_007722	Ackr3	194	-1598	+	1	90202382	90202382	+	4.3e-07	4.26e-05	28.3492
1013	NM_007722	Ackr3	195	-1575	+	1	90202405	90202405	+	1.04e-07	1.36e-05	30.2649
1014	NM_007722	Ackr3	197	-1501	+	1	90202479	90202479	-	1.64e-06	0.000125001	25.3947
1015	NM_007722	Ackr3	191	-1616	+	1	90202364	90202364	+	2.62e-08	4.43e-06	31.7987
1016	NM_007722	Ackr3	193	-1604	+	1	90202376	90202376	+	1.56e-10	6.49e-08	36.3776
1017	NM_007722	Ackr3	192	-1609	+	1	90202371	90202371	+	1.02e-14	1.64e-11	43.2075
1018	NM_007722	Ackr3	190	-1626	+	1	90202354	90202354	+	2.22e-08	3.86e-06	29.6559
1019	NM_007722	Ackr3	198	-1231	+	1	90202749	90202749	-	2.73e-07	2.96e-05	31.6133
1020	NM_007727	Cntn1	2495	10366	+	15	92138492	92138492	-	1.99e-15	3.88e-12	34.3086
1021	NM_007737	Col5a2	76	63935	-	1	45439348	45439348	-	3.08e-08	5.04e-06	-25.5948
1022	NM_007743	Col1a2	5980	38879	+	6	4544495	4544495	+	1.76e-05	0.000814158	25.9689
1023	NM_007750	Cox8a	3469	2536	-	19	7215081	7215081	+	8.37e-15	1.38e-11	37.4003
1024	NM_007756	Cplx1	5498	579	-	5	108549449	108549449	+	1.6e-09	4.45e-07	29.2786
1025	NM_007756	Cplx1	5499	-329	-	5	108550355	108550355	-	0.000154654	0.00434872	-26.4283
1026	NM_007765	Crmp1	5326	6448	+	5	37252210	37252210	+	5.95e-07	5.52e-05	29.9309
1027	NM_007791	Csrp1	296	11937	+	1	135741132	135741132	-	2.1e-05	0.000933364	29.3499
1028	NM_007831	Dcc	3374	2938	-	18	72348132	72348132	-	7.27e-10	2.32e-07	-30.2197
1029	NM_007855	Twist2	209	-49996	+	1	91751465	91751465	-	2.56e-13	2.77e-10	31.335
1030	NM_007860	Dio1	4853	13526	-	4	107293643	107293643	+	3.55e-05	0.00140365	-27.9573
1031	NM_007873	Doc2b	1046	-329	-	11	75796388	75796388	-	2.23e-05	0.000979194	27.9138
1032	NM_007885	Slc26a2	3341	-1533	-	18	61213128	61213128	+	7.77e-07	6.86e-05	-27.2375
1033	NM_007889	Dvl3	2640	1795	+	16	20518857	20518857	-	0.000139879	0.00402486	-25.3245
1034	NM_007906	Eef1a2	4448	7236	-	2	181149780	181149780	+	1.94e-11	1.1e-08	28.7102
1035	NM_007906	Eef1a2	4449	-321	-	2	181157335	181157335	-	0.000344094	0.00794572	-26.2281
1036	NM_007911	Efnb3	1002	2786	-	11	69557452	69557452	+	1.94e-12	1.55e-09	31.1273
1037	NM_007911	Efnb3	1003	51	-	11	69560187	69560187	+	8.93e-05	0.00285479	26.721
1038	NM_007911	Efnb3	1004	-6	-	11	69560242	69560242	+	0.000307878	0.00731259	25.1718
1039	NM_007911	Efnb3	1001	2793	-	11	69557445	69557445	+	2.96e-09	7.35e-07	25.3277
1040	NM_007930	Enc1	2005	22997	+	13	97264100	97264100	+	6.1e-12	4.12e-09	30.1486
1041	NM_007930	Enc1	2004	22708	+	13	97263811	97263811	+	6.51e-08	9.27e-06	27.2942
1042	NM_007930	Enc1	2003	18672	+	13	97259775	97259775	-	0.000183205	0.00494528	27.0101
1043	NM_007946	Epx	1122	-1070	-	11	87876605	87876605	-	0.000256917	0.00638302	28.0775
1044	NM_007962	Mpzl2	7433	1900	+	9	45044242	45044242	+	5.81e-08	8.47e-06	-26.1364
1045	NM_007967	Evx2	3906	275	-	2	74659283	74659283	-	5.45e-09	1.21e-06	32.8386
1046	NM_007967	Evx2	3905	3976	-	2	74655582	74655582	+	2.83e-07	3.04e-05	30.3704
1047	NM_007984	Fscn1	5925	-14967	+	5	142945388	142945388	+	0.000191543	0.00511316	26.8182
1048	NM_007989	Foxh1	2385	738	-	15	76669211	76669211	+	1.94e-16	5.18e-13	35.3333
1049	NM_007989	Foxh1	2386	737	-	15	76669212	76669212	-	8.99e-14	1.1e-10	40.3311
1050	NM_008004	Fgf17	2224	511	-	14	70641758	70641758	+	8.08e-06	0.000443171	27.037
1051	NM_008010	Fgfr3	5269	-25760	+	5	33695964	33695964	-	1.79e-07	2.11e-05	26.638
1052	NM_008013	Fgl2	5211	568	+	5	21373239	21373239	-	9.48e-07	8.06e-05	25.1379
1053	NM_008013	Fgl2	5212	912	+	5	21373583	21373583	-	1.85e-07	2.17e-05	28.693
1054	NM_008024	Foxl1	7270	8076	+	8	121135759	121135759	+	3.93e-06	0.000250624	-30.1721
1055	NM_008029	Flt4	910	432	+	11	49610109	49610109	+	5.61e-10	1.88e-07	26.9989
1056	NM_008045	Fshb	3985	-49540	-	2	107109190	107109190	-	3.79e-09	9e-07	-29.5464
1057	NM_008057	Fzd7	101	-1170	+	1	59480977	59480977	-	4.05e-10	1.43e-07	-26.2521
1058	NM_008057	Fzd7	104	2342	+	1	59484487	59484487	-	1.51e-07	1.84e-05	-28.4997
1059	NM_008057	Fzd7	107	2527	+	1	59484672	59484672	-	4.68e-21	4.2e-17	-39.5062
1060	NM_008057	Fzd7	109	2539	+	1	59484684	59484684	-	2.66e-19	1.4e-15	-36.7276
1061	NM_008057	Fzd7	105	2481	+	1	59484626	59484626	-	4.8e-16	1.14e-12	-35.5936
1062	NM_008057	Fzd7	106	2484	+	1	59484629	59484629	-	3.06e-18	1.23e-14	-37.7602
1063	NM_008057	Fzd7	102	2153	+	1	59484298	59484298	+	3.64e-09	8.71e-07	-28.181
1064	NM_008057	Fzd7	108	2538	+	1	59484683	59484683	+	2.52e-08	4.29e-06	-30.6873
1065	NM_008057	Fzd7	103	2295	+	1	59484440	59484440	-	1.99e-07	2.3e-05	-27.4077
1066	NM_008058	Fzd8	3168	1475	+	18	9214329	9214329	+	3.93e-05	0.00151899	31.2401
1067	NM_008058	Fzd8	3166	-58207	+	18	9154649	9154649	-	3.61e-12	2.62e-09	29.9284
1068	NM_008058	Fzd8	3169	1503	+	18	9214357	9214357	+	0.000167064	0.00460565	29.9121
1069	NM_008058	Fzd8	3167	1462	+	18	9214316	9214316	+	5.87e-06	0.000345035	35.4496
1070	NM_008071	Gabrb3	6468	-246	+	7	57590927	57590927	-	2.89e-06	0.000196305	25.3925
1071	NM_008071	Gabrb3	6469	-220	+	7	57590953	57590953	-	6.3e-07	5.79e-05	30.799
1072	NM_008073	Gabrg2	886	809	-	11	41999906	41999906	-	3.67e-16	8.89e-13	-34.0192
1073	NM_008083	Gap43	2719	-76020	-	16	42416670	42416670	+	4.97e-08	7.47e-06	27.3771
1074	NM_008086	Gas1	1926	21080	-	13	60156456	60156456	-	4.79e-11	2.36e-08	28.9331
1075	NM_008092	Gata4	2185	-6286	-	14	63251556	63251556	-	3.47e-11	1.81e-08	31.7729
1076	NM_008103	Gcm1	7535	12898	+	9	78064854	78064854	+	1.6e-11	9.3e-09	-33.6523
1077	NM_008105	Gcnt2	1818	1022	+	13	40887778	40887778	-	2.97e-07	3.17e-05	26.1427
1078	NM_008105	Gcnt2	1817	-64	+	13	40886694	40886694	+	9.83e-09	1.97e-06	31.2781
1079	NM_008118	Cblif	3482	2702	+	19	11750259	11750259	+	7.14e-07	6.4e-05	25.9375
1080	NM_008120	Gja4	4939	11913	-	4	127302127	127302127	-	2e-05	0.000902375	-25.159
1081	NM_008131	Glul	327	10571	+	1	153910498	153910498	-	2.26e-07	2.55e-05	36.0236
1082	NM_008172	Grin2d	6428	9032	-	7	45857650	45857650	+	3.58e-10	1.28e-07	28.38
1083	NM_008175	Grn	1233	7464	+	11	102437784	102437784	+	9.63e-06	0.000507914	35.2951
1084	NM_008175	Grn	1231	7456	+	11	102437776	102437776	+	0.000100586	0.00312828	32.0075
1085	NM_008175	Grn	1245	7920	+	11	102438240	102438240	+	5.38e-07	5.1e-05	26.3536
1086	NM_008175	Grn	1241	7707	+	11	102438027	102438027	-	4.15e-07	4.14e-05	25.878
1087	NM_008175	Grn	1227	7411	+	11	102437731	102437731	+	2.82e-05	0.0011756	33.6317
1088	NM_008175	Grn	1225	7239	+	11	102437559	102437559	-	3.78e-05	0.00147485	28.2771
1089	NM_008175	Grn	1232	7459	+	11	102437779	102437779	-	4.26e-05	0.00161798	25.8442
1090	NM_008175	Grn	1244	7738	+	11	102438058	102438058	-	7.07e-09	1.5e-06	30.9816
1091	NM_008175	Grn	1223	2699	+	11	102433019	102433019	+	1.15e-07	1.47e-05	25.7095
1092	NM_008175	Grn	1260	8353	+	11	102438673	102438673	+	2.06e-10	8.14e-08	27.433
1093	NM_008175	Grn	1230	7449	+	11	102437769	102437769	+	3.04e-06	0.000204229	37.3457
1094	NM_008175	Grn	1243	7728	+	11	102438048	102438048	-	5.04e-07	4.84e-05	25.0263
1095	NM_008175	Grn	1247	7934	+	11	102438254	102438254	+	6.8e-14	8.65e-11	39.011
1096	NM_008175	Grn	1252	8015	+	11	102438335	102438335	-	1.55e-13	1.78e-10	39.7917
1097	NM_008175	Grn	1256	8068	+	11	102438388	102438388	-	7.2e-11	3.33e-08	34.0573
1098	NM_008175	Grn	1255	8049	+	11	102438369	102438369	-	1.52e-11	8.97e-09	35.1571
1099	NM_008175	Grn	1228	7418	+	11	102437738	102437738	+	1.66e-05	0.000780239	34.3206
1100	NM_008175	Grn	1237	7474	+	11	102437794	102437794	-	8.05e-05	0.00263749	25.4348
1101	NM_008175	Grn	1246	7923	+	11	102438243	102438243	+	3.44e-10	1.24e-07	32.7229
1102	NM_008175	Grn	1250	7952	+	11	102438272	102438272	+	6.08e-07	5.62e-05	25.8981
1103	NM_008175	Grn	1236	7473	+	11	102437793	102437793	+	1.41e-05	0.00068759	35.0441
1104	NM_008175	Grn	1249	7949	+	11	102438269	102438269	+	4.53e-07	4.44e-05	26.7134
1105	NM_008175	Grn	1257	8337	+	11	102438657	102438657	+	1.83e-17	6.25e-14	40.1658
1106	NM_008175	Grn	1238	7482	+	11	102437802	102437802	-	5e-05	0.00182624	25.8261
1107	NM_008175	Grn	1248	7937	+	11	102438257	102438257	+	3.53e-08	5.66e-06	28.2353
1108	NM_008175	Grn	1240	7513	+	11	102437833	102437833	-	3.99e-05	0.00153596	25.1296
1109	NM_008175	Grn	1251	7964	+	11	102438284	102438284	+	1.68e-06	0.000126903	26.6667
1110	NM_008175	Grn	1253	8022	+	11	102438342	102438342	-	6.54e-12	4.38e-09	34.5679
1111	NM_008175	Grn	1224	7215	+	11	102437535	102437535	-	1.06e-05	0.000547888	31.275
1112	NM_008175	Grn	1229	7442	+	11	102437762	102437762	+	0.000274857	0.00671803	29.4872
1113	NM_008175	Grn	1226	7406	+	11	102437726	102437726	+	8.2e-06	0.000447912	35.4688
1114	NM_008175	Grn	1258	8341	+	11	102438661	102438661	+	1.5e-13	1.74e-10	35.4956
1115	NM_008175	Grn	1239	7496	+	11	102437816	102437816	-	4.2e-05	0.00159985	26.3274
1116	NM_008175	Grn	1242	7725	+	11	102438045	102438045	-	9.26e-08	1.24e-05	27.5509
1117	NM_008175	Grn	1235	7471	+	11	102437791	102437791	-	4.03e-05	0.00155088	26.5568
1118	NM_008175	Grn	1234	7466	+	11	102437786	102437786	+	2.65e-05	0.00111846	33.9775
1119	NM_008175	Grn	1254	8040	+	11	102438360	102438360	-	4.58e-10	1.58e-07	30.387
1120	NM_008175	Grn	1261	8398	+	11	102438718	102438718	+	4.88e-11	2.4e-08	30.737
1121	NM_008175	Grn	1259	8348	+	11	102438668	102438668	+	1.6e-10	6.59e-08	26.4473
1122	NM_008176	Cxcl1	5432	-41959	+	5	90849286	90849286	-	9.89e-12	6.19e-09	29.6364
1123	NM_008176	Cxcl1	5431	-41978	+	5	90849267	90849267	-	1.72e-09	4.71e-07	25.1802
1124	NM_008176	Cxcl1	5433	-41954	+	5	90849291	90849291	-	7.39e-12	4.81e-09	30.3571
1125	NM_008208	H2-T3	2972	238	-	17	36189914	36189914	+	7.34e-07	6.55e-05	-25.697
1126	NM_008208	H2-T3	2972	238	-	17	36189914	36189914	+	7.34e-07	6.55e-05	-25.697
1127	NM_008212	Hadh	4666	71926	-	3	131200176	131200176	+	1.32e-06	0.000105278	25.3803
1128	NM_008213	Hand1	964	2237	-	11	57829911	57829911	-	2.55e-07	2.8e-05	25.0102
1129	NM_008213	Hand1	959	2454	-	11	57829694	57829694	+	1.23e-07	1.56e-05	31.1811
1130	NM_008213	Hand1	966	434	-	11	57831714	57831714	+	1.55e-05	0.000739502	25.004
1131	NM_008213	Hand1	963	2370	-	11	57829778	57829778	-	1.33e-06	0.000105764	27.1801
1132	NM_008213	Hand1	960	2409	-	11	57829739	57829739	+	2.53e-05	0.0010803	29.4286
1133	NM_008213	Hand1	961	2408	-	11	57829740	57829740	-	6.79e-10	2.19e-07	35.6776
1134	NM_008213	Hand1	962	2379	-	11	57829769	57829769	-	1.76e-08	3.2e-06	32.7533
1135	NM_008213	Hand1	967	415	-	11	57831733	57831733	+	1.65e-06	0.000125352	26.2838
1136	NM_008213	Hand1	965	454	-	11	57831694	57831694	+	2.97e-07	3.17e-05	31.6688
1137	NM_008230	Hdc	4080	24060	-	2	126594619	126594619	-	5e-07	4.8e-05	25.3882
1138	NM_008230	Hdc	4081	12056	-	2	126606623	126606623	+	2.24e-06	0.00015998	-27.3753
1139	NM_008241	Foxg1	1520	333	+	12	49383338	49383338	-	3.72e-07	3.8e-05	26.5952
1140	NM_008242	Foxd1	2016	12780	+	13	98367023	98367023	-	3.65e-07	3.74e-05	26.6192
1141	NM_008242	Foxd1	2017	12905	+	13	98367148	98367148	-	0.000348822	0.00802643	26.0532
1142	NM_008259	Foxa1	1534	7063	-	12	57539059	57539059	-	2.36e-11	1.31e-08	33.6937
1143	NM_008260	Foxa3	6295	8871	-	7	19014669	19014669	-	4e-08	6.25e-06	27.2896
1144	NM_008260	Foxa3	6296	8842	-	7	19014698	19014698	-	5.21e-08	7.77e-06	28.6676
1145	NM_008260	Foxa3	6291	8972	-	7	19014568	19014568	+	5.24e-10	1.78e-07	29.874
1146	NM_008260	Foxa3	6297	8802	-	7	19014738	19014738	+	1.54e-11	9.04e-09	27.4175
1147	NM_008260	Foxa3	6294	8884	-	7	19014656	19014656	-	4.37e-11	2.19e-08	35.0496
1148	NM_008260	Foxa3	6292	8971	-	7	19014569	19014569	-	1.19e-13	1.4e-10	39.1463
1149	NM_008260	Foxa3	6293	8956	-	7	19014584	19014584	+	5.59e-15	9.63e-12	36.872
1150	NM_008265	Hoxa4	6055	1049	-	6	52190655	52190655	+	2.63e-05	0.00111139	25.1725
1151	NM_008266	Hoxb1	1164	41811	+	11	96407567	96407567	+	4.28e-06	0.000267848	28.5535
1152	NM_008268	Hoxb5	1160	-1059	+	11	96302453	96302453	-	3.46e-08	5.56e-06	-28.3192
1153	NM_008274	Hoxd12	3907	380	+	2	74675391	74675391	+	4.45e-09	1.03e-06	32.7887
1154	NM_008274	Hoxd12	3908	381	+	2	74675392	74675392	-	4.1e-12	2.93e-09	40.5176
1155	NM_008299	Dnajb3	177	103	-	1	88205646	88205646	+	3.79e-05	0.00147841	25.2273
1156	NM_008299	Dnajb3	175	119	-	1	88205630	88205630	+	1.98e-10	7.89e-08	38.5213
1157	NM_008299	Dnajb3	171	151	-	1	88205598	88205598	+	2.1e-07	2.4e-05	37.8426
1158	NM_008299	Dnajb3	173	136	-	1	88205613	88205613	+	1.11e-06	9.12e-05	35.3747
1159	NM_008299	Dnajb3	178	98	-	1	88205651	88205651	+	2.5e-09	6.42e-07	39.081
1160	NM_008299	Dnajb3	172	141	-	1	88205608	88205608	+	5.69e-08	8.33e-06	39.1179
1161	NM_008299	Dnajb3	176	105	-	1	88205644	88205644	+	7.85e-08	1.08e-05	32.8407
1162	NM_008299	Dnajb3	174	129	-	1	88205620	88205620	+	2.86e-07	3.07e-05	37.1129
1163	NM_008299	Dnajb3	179	59	-	1	88205690	88205690	-	3.3e-07	3.45e-05	31.5197
1164	NM_008299	Dnajb3	170	166	-	1	88205583	88205583	+	1.22e-08	2.35e-06	33.0852
1165	NM_008300	Hspa4	927	50681	-	11	53249799	53249799	-	4.61e-08	7.03e-06	32.8856
1166	NM_008312	Htr2c	7928	-2143	+	X	146960370	146960370	-	1.21e-09	3.53e-07	30.7101
1167	NM_008312	Htr2c	7927	-2167	+	X	146960346	146960346	-	2.59e-08	4.4e-06	26.9804
1168	NM_008317	Hyal1	7643	675	+	9	107577625	107577625	-	1.76e-06	0.00013227	25.7088
1169	NM_008317	Hyal1	7645	715	+	9	107577665	107577665	-	1.2e-08	2.31e-06	30.1713
1170	NM_008317	Hyal1	7644	702	+	9	107577652	107577652	-	4.05e-11	2.06e-08	32.9007
1171	NM_008320	Irf8	7256	-4388	+	8	120731970	120731970	+	1.08e-07	1.4e-05	-25.035
1172	NM_008320	Irf8	7257	-4166	+	8	120732192	120732192	+	3.57e-06	0.000232688	-31.1111
1173	NM_008320	Irf8	7255	-11038	+	8	120725320	120725320	+	1.33e-06	0.000105863	25.3005
1174	NM_008337	Ifng	727	-69645	+	10	118371401	118371401	+	5.48e-06	0.000326561	-25.9565
1175	NM_008338	Ifngr2	2787	-4224	+	16	91542870	91542870	-	1.09e-10	4.75e-08	25.313
1176	NM_008340	Igfals	2866	2278	+	17	24881046	24881046	+	1e-06	8.4e-05	31.4566
1177	NM_008340	Igfals	2868	2302	+	17	24881070	24881070	+	1.73e-07	2.05e-05	33.5345
1178	NM_008340	Igfals	2864	2237	+	17	24881005	24881005	-	2.62e-06	0.000181708	37.7193
1179	NM_008340	Igfals	2874	2646	+	17	24881414	24881414	-	5.99e-07	5.55e-05	25.8471
1180	NM_008340	Igfals	2865	2258	+	17	24881026	24881026	-	4.33e-06	0.000270178	34.4685
1181	NM_008340	Igfals	2860	1853	+	17	24880621	24880621	-	6.52e-17	1.93e-13	45.069
1182	NM_008340	Igfals	2870	2373	+	17	24881141	24881141	-	4.45e-13	4.41e-10	42.7803
1183	NM_008340	Igfals	2875	2651	+	17	24881419	24881419	-	1.52e-07	1.86e-05	26.9005
1184	NM_008340	Igfals	2869	2367	+	17	24881135	24881135	-	1.49e-10	6.22e-08	38.5129
1185	NM_008340	Igfals	2872	2390	+	17	24881158	24881158	-	2.12e-06	0.000153419	27.972
1186	NM_008340	Igfals	2878	2687	+	17	24881455	24881455	+	3.46e-06	0.000226825	25.078
1187	NM_008340	Igfals	2867	2279	+	17	24881047	24881047	-	3.68e-08	5.84e-06	42.9587
1188	NM_008340	Igfals	2873	2485	+	17	24881253	24881253	+	3.76e-09	8.96e-07	27.9365
1189	NM_008340	Igfals	2876	2658	+	17	24881426	24881426	+	4.69e-10	1.62e-07	32.827
1190	NM_008340	Igfals	2877	2659	+	17	24881427	24881427	-	9.19e-11	4.12e-08	32.5367
1191	NM_008340	Igfals	2858	1731	+	17	24880499	24880499	+	3.11e-08	5.09e-06	26.2405
1192	NM_008340	Igfals	2861	1860	+	17	24880628	24880628	-	8.57e-18	3.16e-14	45.8065
1193	NM_008340	Igfals	2857	1667	+	17	24880435	24880435	+	1.75e-07	2.08e-05	25.8223
1194	NM_008340	Igfals	2862	1865	+	17	24880633	24880633	-	3.44e-16	8.36e-13	43.2416
1195	NM_008340	Igfals	2863	1896	+	17	24880664	24880664	-	6.55e-15	1.12e-11	41.5866
1196	NM_008340	Igfals	2859	1830	+	17	24880598	24880598	-	8.11e-13	7.31e-10	37.9341
1197	NM_008340	Igfals	2871	2387	+	17	24881155	24881155	-	6.51e-09	1.41e-06	34.9333
1198	NM_008343	Igfbp3	808	1584	-	11	7212340	7212340	+	1.85e-06	0.000137632	30.4165
1199	NM_008358	Il15ra	3652	8617	+	2	11714327	11714327	+	2.63e-05	0.0011126	25.9641
1200	NM_008359	Il17ra	6167	3655	+	6	120466850	120466850	-	8.84e-08	1.19e-05	29.5455
1201	NM_008386	Ins1	3596	-731020	+	19	51533277	51533277	+	4.4e-10	1.53e-07	-28.1453
1202	NM_008404	Itgb2	637	18559	+	10	77548905	77548905	-	5.33e-07	5.07e-05	31.3874
1203	NM_008406	Itih1	2103	-1216	-	14	30944504	30944504	+	1.58e-07	1.91e-05	-27.4282
1204	NM_008425	Kcnj2	1309	210437	+	11	111276599	111276599	+	3.07e-11	1.64e-08	31.4897
1205	NM_008426	Kcnj3	3834	474	+	2	55436442	55436442	-	5.34e-11	2.59e-08	31.0059
1206	NM_008435	Kcns1	4292	592	-	2	164170522	164170522	+	3.1e-14	4.34e-11	31.3431
1207	NM_008435	Kcns1	4293	588	-	2	164170526	164170526	+	5.73e-13	5.44e-10	29.7999
1208	NM_008435	Kcns1	4294	417	-	2	164170697	164170697	-	9.12e-14	1.11e-10	25.9888
1209	NM_008435	Kcns1	4291	611	-	2	164170503	164170503	+	4.82e-12	3.36e-09	25.2507
1210	NM_008435	Kcns1	4290	617	-	2	164170497	164170497	+	4.41e-10	1.53e-07	25.0646
1211	NM_008475	Krt4	2566	-5662	-	15	101930396	101930396	+	4.15e-05	0.00158561	25.4861
1212	NM_008475	Krt4	2563	-5447	-	15	101930181	101930181	-	1.55e-07	1.88e-05	37.308
1213	NM_008475	Krt4	2568	-5804	-	15	101930538	101930538	-	7.28e-09	1.54e-06	31.7955
1214	NM_008475	Krt4	2564	-5489	-	15	101930223	101930223	-	1.96e-05	0.000887362	26.7429
1215	NM_008475	Krt4	2567	-5663	-	15	101930397	101930397	-	3.1e-14	4.35e-11	31.6442
1216	NM_008475	Krt4	2565	-5500	-	15	101930234	101930234	+	1.05e-05	0.000542429	25.5105
1217	NM_008479	Lag3	6187	1546	-	6	124910160	124910160	+	2.35e-05	0.00101967	25.4549
1218	NM_008479	Lag3	6184	1585	-	6	124910121	124910121	+	6.26e-07	5.76e-05	28.7764
1219	NM_008479	Lag3	6188	1448	-	6	124910258	124910258	-	2.5e-09	6.42e-07	36.3711
1220	NM_008479	Lag3	6189	1390	-	6	124910316	124910316	-	1e-08	2e-06	34.0909
1221	NM_008479	Lag3	6186	1553	-	6	124910153	124910153	+	2.96e-07	3.16e-05	32.0317
1222	NM_008479	Lag3	6185	1558	-	6	124910148	124910148	+	1.14e-07	1.46e-05	33.6066
1223	NM_008479	Lag3	6190	1265	-	6	124910441	124910441	+	2.06e-07	2.37e-05	25.3926
1224	NM_008479	Lag3	6182	1590	-	6	124910116	124910116	+	2.14e-05	0.000946711	27.0376
1225	NM_008479	Lag3	6183	1587	-	6	124910119	124910119	+	2.44e-08	4.18e-06	34.2337
1226	NM_008493	Lep	6004	11793	+	6	29072012	29072012	+	1.32e-07	1.65e-05	-26.0227
1227	NM_008497	Lhb	6424	-710	+	7	45420236	45420236	+	2.18e-11	1.22e-08	28.4861
1228	NM_008498	Lhx1	1104	5644	-	11	84519891	84519891	-	9.29e-12	5.88e-09	28.0065
1229	NM_008512	Lrp1	769	30805	-	10	127590344	127590344	-	1.28e-11	7.72e-09	29.4816
1230	NM_008559	Mc1r	7320	-13841	+	8	123393241	123393241	+	6.62e-13	6.15e-10	30.5675
1231	NM_008559	Mc1r	7319	-13886	+	8	123393196	123393196	+	1.9e-13	2.14e-10	28.109
1232	NM_008559	Mc1r	7321	-13832	+	8	123393250	123393250	+	4.91e-12	3.42e-09	29.0645
1233	NM_008563	Mcm3	24	-1320	-	1	20821532	20821532	-	1.82e-10	7.39e-08	31.7944
1234	NM_008589	Mesp2	6508	302	+	7	79811027	79811027	-	4.3e-09	1e-06	25.3548
1235	NM_008593	Foxd2	4864	20661	-	4	114888238	114888238	-	3.14e-05	0.00127644	30.3351
1236	NM_008593	Foxd2	4863	20685	-	4	114888214	114888214	-	0.000148108	0.00420613	28.3591
1237	NM_008606	Mmp11	631	677	-	10	75931826	75931826	+	3.8e-08	5.99e-06	29.1149
1238	NM_008610	Mmp2	7069	59	+	8	92827354	92827354	+	6.62e-12	4.42e-09	29.8627
1239	NM_008615	Me1	7559	-12712	-	9	86708625	86708625	+	8.09e-14	1.01e-10	-31.6208
1240	NM_008653	Mybpc3	3952	16674	+	2	91134816	91134816	+	9.91e-06	0.000520057	30.003
1241	NM_008653	Mybpc3	3951	16601	+	2	91134743	91134743	-	2.03e-05	0.000911836	25.9149
1242	NM_008653	Mybpc3	3953	16675	+	2	91134817	91134817	-	2.09e-17	7.01e-14	28.8444
1243	NM_008656	Myf5	704	1846	-	10	107484289	107484289	-	4.38e-08	6.74e-06	-26.5988
1244	NM_008657	Myf6	705	2710	-	10	107492020	107492020	-	6e-09	1.31e-06	29.3589
1245	NM_008677	Ncf4	2392	2442	+	15	78247251	78247251	-	3.98e-05	0.00153322	-28.1655
1246	NM_008686	Nfe2l1	1166	-2704	-	11	96832671	96832671	+	1.17e-06	9.55e-05	27.7103
1247	NM_008691	Nefm	2215	-26203	-	14	68151206	68151206	-	8.97e-12	5.7e-09	-29.794
1248	NM_008703	Nmbr	489	133076	+	10	14893363	14893363	+	1.49e-05	0.000717581	25.6499
1249	NM_008711	Nog	1131	69428	-	11	89233132	89233132	+	6.04e-07	5.6e-05	25.539
1250	NM_008711	Nog	1133	69356	-	11	89233204	89233204	-	9.69e-06	0.000510635	28.7767
1251	NM_008711	Nog	1132	69363	-	11	89233197	89233197	-	5.9e-06	0.000346471	28.6957
1252	NM_008712	Nos1	5660	342	+	5	117867179	117867179	+	2.95e-08	4.88e-06	-32.465
1253	NM_008713	Nos3	5225	-4657	+	5	24360162	24360162	-	8.84e-08	1.19e-05	33.3578
1254	NM_008721	Npdc1	3669	-2439	+	2	25400611	25400611	+	2.55e-13	2.76e-10	-32.5362
1255	NM_008727	Npr1	4562	776	-	3	90465091	90465091	-	5.6e-08	8.23e-06	26.1527
1256	NM_008727	Npr1	4561	789	-	3	90465078	90465078	-	1e-08	2e-06	28.7072
1257	NM_008727	Npr1	4564	637	-	3	90465230	90465230	+	2.21e-06	0.000158491	28.458
1258	NM_008727	Npr1	4563	645	-	3	90465222	90465222	+	1.93e-07	2.24e-05	31.4195
1259	NM_008739	Nsd1	1894	-466	+	13	55209316	55209316	+	2.41e-05	0.00104168	25.7181
1260	NM_008744	Ntn1	997	1884	-	11	68384943	68384943	+	2.09e-08	3.67e-06	26.5116
1261	NM_008751	Nxph1	5989	5386	+	6	8955403	8955403	-	3.06e-09	7.55e-07	27.7876
1262	NM_008751	Nxph1	5990	72885	+	6	9022902	9022902	-	3.58e-10	1.28e-07	25.3455
1263	NM_008751	Nxph1	5988	-625	+	6	8949394	8949394	+	9.51e-06	0.000503349	25.1941
1264	NM_008752	Nxph2	3664	926	+	2	23322170	23322170	-	3.32e-06	0.000219637	-28.6325
1265	NM_008768	Orm1	4818	-14458	+	4	63330098	63330098	+	0.000161136	0.00448231	27.1429
1266	NM_008781	Pax3	155	120609	-	1	78076528	78076528	+	2.14e-06	0.000154128	-28.8153
1267	NM_008781	Pax3	156	120560	-	1	78076577	78076577	-	2.35e-06	0.000166508	-25.7015
1268	NM_008788	Pcolce	5884	2672	-	5	137608733	137608733	+	1.71e-07	2.03e-05	28.3839
1269	NM_008788	Pcolce	5883	2879	-	5	137608526	137608526	+	1.62e-08	2.98e-06	27.1654
1270	NM_008803	Pde8a	6515	426	+	7	81214228	81214228	-	0.000418706	0.00920041	25.3299
1271	NM_008821	Pet2	7868	-31117	-	X	89440805	89440805	-	1.21e-07	1.53e-05	-29.421
1272	NM_008831	Phb	1155	-17551	+	11	95649406	95649406	-	4.37e-07	4.32e-05	-28.1637
1273	NM_008856	Prkch	1572	-3333	+	12	73581463	73581463	+	1.12e-06	9.22e-05	25.9421
1274	NM_008910	Ppm1a	1565	-29008	+	12	72732203	72732203	+	1e-05	0.000525287	28.1023
1275	NM_008910	Ppm1a	1564	-29048	+	12	72732163	72732163	+	7.78e-06	0.000429971	25.7711
1276	NM_008926	Prkg2	5459	22154	-	5	99014926	99014926	+	2.89e-07	3.1e-05	35.6316
1277	NM_008970	Pthlh	6258	-74719	-	6	147338731	147338731	-	7.95e-11	3.63e-08	31.585
1278	NM_008981	Ptprg	2057	-13518	+	14	11540035	11540035	-	3.5e-05	0.00138629	-28.2381
1279	NM_008981	Ptprg	2056	-13553	+	14	11540000	11540000	-	3.03e-06	0.000203518	-28.8331
1280	NM_008982	Ptprj	3949	27917	-	2	90552731	90552731	-	2.94e-16	7.25e-13	31.2919
1281	NM_008986	Cavin1	1201	12041	-	11	100958577	100958577	-	2.56e-09	6.55e-07	-26.6156
1282	NM_008986	Cavin1	1202	12028	-	11	100958590	100958590	-	2.54e-10	9.7e-08	-26.347
1283	NM_009028	Rasl2-9	6263	153	-	7	5125798	5125798	-	3.27e-05	0.00131718	27.8548
1284	NM_009036	Rbpjl	4295	-6440	+	2	164396754	164396754	+	2.63e-14	3.78e-11	29.0024
1285	NM_009047	Rem1	4165	990	+	2	152627996	152627996	-	2.31e-06	0.000164159	-31.7375
1286	NM_009047	Rem1	4166	1223	+	2	152628229	152628229	-	2.38e-18	9.93e-15	-34.1259
1287	NM_009047	Rem1	4164	983	+	2	152627989	152627989	-	3.5e-05	0.00138676	-27.062
1288	NM_009065	Rit2	3207	287557	-	18	31029572	31029572	-	5.63e-09	1.25e-06	27.2248
1289	NM_009095	Rps5	6267	-12144	+	7	12910167	12910167	+	6.23e-10	2.05e-07	25.8483
1290	NM_009116	Prrx2	3722	19424	+	2	30864789	30864789	+	9.02e-15	1.48e-11	29.772
1291	NM_009130	Scg3	7533	350	-	9	75683707	75683707	+	1.69e-11	9.75e-09	30.6999
1292	NM_009147	Sec23a	1538	88218	-	12	58923800	58923800	-	1.02e-08	2.03e-06	-25.0505
1293	NM_009149	Glg1	7158	36020	-	8	111223183	111223183	-	1.54e-07	1.87e-05	29.1415
1294	NM_009151	Selplg	5601	2648	-	5	113827854	113827854	+	1.42e-07	1.75e-05	-25.2818
1295	NM_009162	Scg5	4007	30635	-	2	113798457	113798457	+	1.16e-07	1.49e-05	-25.8407
1296	NM_009183	St8sia4	215	337	-	1	95667258	95667258	-	3.04e-21	2.81e-17	27.1324
1297	NM_009187	Cox7a2l	3128	-9626	-	17	83523958	83523958	+	6.09e-08	8.78e-06	-26.2196
1298	NM_009197	Slc16a2	7888	58660	-	X	103763329	103763329	+	5.19e-13	5.02e-10	25.1715
1299	NM_009202	Slc22a1	2841	-13318	-	17	12689155	12689155	-	2.64e-09	6.69e-07	31.9602
1300	NM_009202	Slc22a1	2842	-13327	-	17	12689164	12689164	-	9.1e-10	2.8e-07	29.9756
1301	NM_009202	Slc22a1	2837	-13211	-	17	12689048	12689048	+	5.16e-10	1.76e-07	30.0139
1302	NM_009202	Slc22a1	2838	-13242	-	17	12689079	12689079	+	4.62e-11	2.3e-08	27.6038
1303	NM_009202	Slc22a1	2840	-13255	-	17	12689092	12689092	+	1.4e-09	4.01e-07	28.9613
1304	NM_009202	Slc22a1	2836	-13206	-	17	12689043	12689043	+	2.62e-11	1.43e-08	31.2483
1305	NM_009202	Slc22a1	2839	-13244	-	17	12689081	12689081	+	2.6e-09	6.63e-07	25.1145
1306	NM_009209	Slc6a2	7070	720	+	8	92961765	92961765	-	3.78e-05	0.00147242	33.6695
1307	NM_009217	Sstr2	1324	6104	+	11	113625583	113625583	-	1.15e-09	3.41e-07	27.3796
1308	NM_009219	Sstr4	4143	50	+	2	148395425	148395425	-	8.38e-12	5.38e-09	30.6496
1309	NM_009219	Sstr4	4144	658	+	2	148396033	148396033	-	6.36e-11	3.01e-08	26.319
1310	NM_009219	Sstr4	4145	701	+	2	148396076	148396076	-	2.65e-09	6.73e-07	25.2239
1311	NM_009237	Sox3	7840	928	-	X	60892503	60892503	+	6.6e-07	6.01e-05	26.0241
1312	NM_009288	Stk10	845	-857	+	11	32532409	32532409	+	6.69e-08	9.49e-06	25.8723
1313	NM_009288	Stk10	844	-861	+	11	32532405	32532405	+	2.19e-05	0.000965825	26.6102
1314	NM_009290	Wnt8a	3213	5270	+	18	34547596	34547596	-	1.68e-05	0.000787841	25.1745
1315	NM_009290	Wnt8a	3210	5110	+	18	34547436	34547436	+	2.76e-10	1.04e-07	25.9665
1316	NM_009290	Wnt8a	3212	5131	+	18	34547457	34547457	+	3.04e-08	5e-06	25.0301
1317	NM_009290	Wnt8a	3211	5119	+	18	34547445	34547445	+	2.7e-10	1.02e-07	27.1996
1318	NM_009313	Tacr1	6094	18813	+	6	82421286	82421286	+	0.000188871	0.00505834	-27.0969
1319	NM_009318	Tapbp	2941	-1057	+	17	33918421	33918421	+	7.97e-09	1.65e-06	-26.2927
1320	NM_009322	Tbr1	3853	11541	+	2	61815992	61815992	+	2.58e-11	1.41e-08	37.8239
1321	NM_009322	Tbr1	3854	11628	+	2	61816079	61816079	-	1.85e-08	3.33e-06	28.855
1322	NM_009322	Tbr1	3855	11630	+	2	61816081	61816081	-	5.16e-08	7.7e-06	27.8566
1323	NM_009322	Tbr1	3852	11511	+	2	61815962	61815962	+	4.26e-07	4.23e-05	25.1534
1324	NM_009322	Tbr1	3850	10977	+	2	61815428	61815428	+	2.35e-07	2.62e-05	30.008
1325	NM_009322	Tbr1	3851	11508	+	2	61815959	61815959	+	1.38e-06	0.000108972	26.6544
1326	NM_009324	Tbx2	1107	4668	+	11	85837281	85837281	+	1.22e-05	0.000614601	27.8409
1327	NM_009324	Tbx2	1109	8196	+	11	85840809	85840809	+	1.26e-08	2.42e-06	40.9363
1328	NM_009324	Tbx2	1106	4664	+	11	85837277	85837277	-	1.31e-08	2.5e-06	26.6246
1329	NM_009324	Tbx2	1108	5787	+	11	85838400	85838400	+	0.00015118	0.00427197	25.4079
1330	NM_009325	Tbxa2r	666	7231	+	10	81335932	81335932	+	3.44e-06	0.000225754	25.4371
1331	NM_009325	Tbxa2r	665	4026	+	10	81332727	81332727	+	1.85e-07	2.17e-05	-31.3229
1332	NM_009379	Thpo	2641	-43	-	16	20734553	20734553	-	2.52e-05	0.00107864	-25.9829
1333	NM_009402	Pglyrp1	6288	1423	+	7	18886111	18886111	-	1.12e-08	2.2e-06	-31.7204
1334	NM_009402	Pglyrp1	6286	1286	+	7	18885974	18885974	+	2.12e-11	1.19e-08	-37.2539
1335	NM_009402	Pglyrp1	6285	1219	+	7	18885907	18885907	+	3.08e-11	1.64e-08	-33.3496
1336	NM_009402	Pglyrp1	6287	1290	+	7	18885978	18885978	+	1.19e-12	1.02e-09	-38.3841
1337	NM_009402	Pglyrp1	6289	1452	+	7	18886140	18886140	-	9.48e-06	0.000502093	-26.1188
1338	NM_009419	Tpst2	5561	4123	+	5	112280812	112280812	+	4.95e-05	0.00181305	28.8739
1339	NM_009431	Ctr9	6620	-6916	+	7	111022035	111022035	-	0.000362223	0.00825766	25.0541
1340	NM_009446	Tuba3a	6193	-12863	-	6	125298904	125298904	-	0.000221556	0.00571782	28.5331
1341	NM_009446	Tuba3a	6192	-12847	-	6	125298888	125298888	-	4.47e-07	4.39e-05	38.5853
1342	NM_009451	Tubb4a	3049	110	-	17	57087673	57087673	+	2.65e-09	6.73e-07	26.4141
1343	NM_009482	Utf1	6772	763	+	7	139944617	139944617	-	1.42e-07	1.76e-05	27.5676
1344	NM_009490	Vmn2r30	6265	-18245	-	7	7355737	7355737	-	2.75e-10	1.04e-07	-30.9937
1345	NM_009521	Wnt3	1267	7290	+	11	103781463	103781463	-	8.24e-05	0.00268431	-25.6271
1346	NM_009539	Zap70	55	-653	+	1	36761145	36761145	-	8.99e-07	7.72e-05	25.9927
1347	NM_009546	Trim25	1128	3761	+	11	89003162	89003162	-	2.38e-08	4.1e-06	37.5362
1348	NM_009546	Trim25	1129	3779	+	11	89003180	89003180	-	4.04e-07	4.05e-05	34.6905
1349	NM_009551	Zfand5	3498	77954	+	19	21350230	21350230	+	2.43e-10	9.34e-08	29.1782
1350	NM_009575	Zic3	7831	7946	+	X	58038572	58038572	-	9.5e-08	1.26e-05	29.7674
1351	NM_009575	Zic3	7833	11253	+	X	58041879	58041879	+	1.91e-08	3.43e-06	25.2277
1352	NM_009575	Zic3	7830	7791	+	X	58038417	58038417	-	1.19e-05	0.000599464	25.7029
1353	NM_009575	Zic3	7832	7948	+	X	58038574	58038574	-	1.04e-05	0.0005409	25.212
1354	NM_009575	Zic3	7828	2953	+	X	58033579	58033579	-	1.4e-06	0.000110273	27.1672
1355	NM_009575	Zic3	7829	7784	+	X	58038410	58038410	-	5.79e-06	0.000340984	27.7733
1356	NM_009577	Zik1	6266	-378	-	7	10495758	10495758	+	8.94e-05	0.00285524	30.8791
1357	NM_009621	Adamts1	2761	83021	-	16	85720093	85720093	+	3.5e-07	3.62e-05	32.2343
1358	NM_009622	Adcy1	807	-23282	+	11	7040207	7040207	+	1.04e-08	2.05e-06	27.6658
1359	NM_009622	Adcy1	806	-163884	+	11	6899605	6899605	-	1.11e-10	4.82e-08	33.6705
1360	NM_009622	Adcy1	804	-163930	+	11	6899559	6899559	-	2.72e-11	1.47e-08	35.0385
1361	NM_009622	Adcy1	805	-163888	+	11	6899601	6899601	-	4.71e-09	1.08e-06	30.3048
1362	NM_009622	Adcy1	803	-164081	+	11	6899408	6899408	+	6.51e-16	1.47e-12	37.7601
1363	NM_009636	Aebp1	798	-5698	+	11	5856168	5856168	-	5.27e-05	0.00190484	25.2448
1364	NM_009641	Angpt4	4154	-17444	+	2	151893888	151893888	-	3.56e-18	1.42e-14	32.136
1365	NM_009648	Akap1	1127	37264	-	11	88814240	88814240	-	3.06e-10	1.13e-07	43.7977
1366	NM_009650	Akap3	6197	11914	+	6	126865010	126865010	+	2.25e-05	0.000985246	-25.5042
1367	NM_009711	Artn	4878	3032	-	4	117926732	117926732	+	6.25e-09	1.36e-06	26.9629
1368	NM_009711	Artn	4877	3036	-	4	117926728	117926728	+	4.43e-08	6.8e-06	26.9026
1369	NM_009711	Artn	4876	3073	-	4	117926691	117926691	-	4.49e-14	6e-11	37.3605
1370	NM_009756	Bmp10	6106	12316	+	6	87441308	87441308	+	1.29e-09	3.74e-07	29.662
1371	NM_009769	Klf5	2251	-4304	+	14	99294387	99294387	+	3.21e-08	5.23e-06	26.8498
1372	NM_009780	C4b	2961	9930	-	17	34733968	34733968	+	6.74e-09	1.45e-06	27.8206
1373	NM_009782	Cacna1e	334	2541	-	1	154723380	154723380	-	1.15e-13	1.36e-10	31.9371
1374	NM_009782	Cacna1e	331	125341	-	1	154600580	154600580	+	5.81e-09	1.28e-06	-31.7267
1375	NM_009782	Cacna1e	332	125340	-	1	154600581	154600581	-	1.11e-13	1.31e-10	-33.3277
1376	NM_009782	Cacna1e	330	125518	-	1	154600403	154600403	+	3.4e-10	1.23e-07	-29.1823
1377	NM_009782	Cacna1e	333	74162	-	1	154651759	154651759	-	1.78e-09	4.86e-07	-39.9511
1378	NM_009783	Cacna1g	1147	8302	-	11	94465897	94465897	+	6.37e-05	0.00220259	-27.875
1379	NM_009832	Ccnk	1709	37542	+	12	108217278	108217278	+	1.09e-06	9.04e-05	31.7686
1380	NM_009856	Cd83	1827	3353	+	13	43788463	43788463	-	1.03e-06	8.6e-05	33.4425
1381	NM_009864	Cdh1	7113	3505	+	8	106606853	106606853	+	6.73e-05	0.00229979	-27.3165
1382	NM_009866	Cdh11	7089	424	-	8	102784688	102784688	+	1.61e-06	0.000123184	25.8687
1383	NM_009867	Cdh4	4423	812	+	2	179443241	179443241	-	2.43e-11	1.34e-08	30.2475
1384	NM_009867	Cdh4	4422	342	+	2	179442771	179442771	+	3.87e-09	9.17e-07	25.1682
1385	NM_009867	Cdh4	4421	340	+	2	179442769	179442769	+	6.15e-10	2.02e-07	25.8211
1386	NM_009867	Cdh4	4425	55610	+	2	179498039	179498039	+	1.26e-06	0.000100877	32.3767
1387	NM_009867	Cdh4	4424	46846	+	2	179489275	179489275	-	1.35e-06	0.000107119	25.6864
1388	NM_009871	Cdk5r1	1086	979	+	11	80478023	80478023	+	0.000150148	0.00425048	26.7193
1389	NM_009871	Cdk5r1	1087	987	+	11	80478031	80478031	-	8.05e-05	0.00263824	26.4798
1390	NM_009871	Cdk5r1	1085	902	+	11	80477946	80477946	-	1.15e-11	7.03e-09	33.0096
1391	NM_009872	Cdk5r2	122	2416	+	1	74857443	74857443	-	8.13e-23	1.07e-18	35.4824
1392	NM_009872	Cdk5r2	121	2414	+	1	74857441	74857441	-	5.01e-20	3.09e-16	38.8584
1393	NM_009872	Cdk5r2	123	2419	+	1	74857446	74857446	-	8.6e-22	9.14e-18	36.7411
1394	NM_009874	Cdk7	2023	26502	-	13	100704441	100704441	-	4.19e-08	6.48e-06	27.4245
1395	NM_009880	Cdx1	3337	467	-	18	61035733	61035733	-	9.76e-05	0.003057	28.5778
1396	NM_009885	Cel	3704	-112	-	2	28563514	28563514	-	1.96e-14	2.95e-11	29.9549
1397	NM_009930	Col3a1	75	20229	+	1	45331765	45331765	+	4.05e-09	9.52e-07	26.5158
1398	NM_009931	Col4a1	6819	-2945	-	8	11315770	11315770	-	3.78e-08	5.97e-06	31.3239
1399	NM_009931	Col4a1	6818	-2919	-	8	11315744	11315744	-	1.22e-09	3.57e-07	37.2695
1400	NM_009946	Cplx2	1882	13935	+	13	54385282	54385282	-	0.000316094	0.00746096	-29.6078
1401	NM_009951	Igf2bp1	1156	-999	-	11	96006942	96006942	+	9.13e-13	8.13e-10	29.8488
1402	NM_009955	Dpysl2	2199	10096	-	14	66858505	66858505	-	8.54e-10	2.66e-07	26.2411
1403	NM_009957	Pcdha7	3248	6536	+	18	36980458	36980458	-	4.53e-06	0.000280182	28.082
1404	NM_009959	Pcdha5	3247	85	+	18	36960523	36960523	+	2.41e-11	1.33e-08	41.0915
1405	NM_009970	Csf2ra	3636	3109	-	19	61225310	61225310	+	1.12e-05	0.000572829	34.2593
1406	NM_009976	Cst3	4146	-115838	-	2	148991349	148991349	-	5.64e-06	0.000334454	-33.9388
1407	NM_009999	Cyp2b10	6314	-5493	+	7	25892165	25892165	+	6.19e-05	0.00215549	27.2898
1408	NM_010051	Dkk1	3521	264	-	19	30549233	30549233	+	1.39e-12	1.16e-09	-25.6199
1409	NM_010054	Dlx2	3888	-19800	-	2	71566553	71566553	-	2.14e-14	3.17e-11	-25.9814
1410	NM_010055	Dlx3	1148	-17797	+	11	95102320	95102320	-	0.000121711	0.00361835	25.6143
1411	NM_010057	Dlx6	5986	-9241	+	6	6854093	6854093	+	4.15e-07	4.14e-05	-25.8475
1412	NM_010062	Dnase2a	7027	558	+	8	84909180	84909180	-	2.66e-06	0.000183755	25.6072
1413	NM_010101	S1pr3	1853	2626	+	13	51411242	51411242	+	6.09e-08	8.78e-06	29.0537
1414	NM_010101	S1pr3	1852	-9214	+	13	51399404	51399404	+	4.59e-07	4.5e-05	-34.9932
1415	NM_010106	Eef1a1	7539	-39541	-	9	78521264	78521264	+	2.17e-07	2.46e-05	26.1732
1416	NM_010106	Eef1a1	7537	-39483	-	9	78521206	78521206	+	3.74e-06	0.000241378	26.1872
1417	NM_010106	Eef1a1	7551	-39998	-	9	78521721	78521721	+	1.17e-09	3.44e-07	27.5003
1418	NM_010106	Eef1a1	7556	-40146	-	9	78521869	78521869	-	6.85e-16	1.54e-12	29.2634
1419	NM_010106	Eef1a1	7550	-39963	-	9	78521686	78521686	-	7.16e-19	3.38e-15	36.8621
1420	NM_010106	Eef1a1	7553	-40054	-	9	78521777	78521777	+	2.79e-10	1.04e-07	29.1835
1421	NM_010106	Eef1a1	7552	-39999	-	9	78521722	78521722	-	5.08e-20	3.11e-16	35.4174
1422	NM_010106	Eef1a1	7543	-39680	-	9	78521403	78521403	-	4.01e-08	6.26e-06	25.9363
1423	NM_010106	Eef1a1	7542	-39674	-	9	78521397	78521397	-	5.86e-08	8.53e-06	25.111
1424	NM_010106	Eef1a1	7555	-40140	-	9	78521863	78521863	-	1.04e-15	2.22e-12	31.356
1425	NM_010106	Eef1a1	7538	-39484	-	9	78521207	78521207	-	7.69e-11	3.52e-08	39.087
1426	NM_010106	Eef1a1	7554	-40136	-	9	78521859	78521859	-	9.35e-15	1.52e-11	30.0699
1427	NM_010106	Eef1a1	7548	-39787	-	9	78521510	78521510	+	2.59e-09	6.59e-07	28.0434
1428	NM_010106	Eef1a1	7549	-39950	-	9	78521673	78521673	-	3.67e-18	1.44e-14	35.2917
1429	NM_010106	Eef1a1	7545	-39742	-	9	78521465	78521465	-	3e-05	0.0012306	29.6199
1430	NM_010106	Eef1a1	7557	-40163	-	9	78521886	78521886	-	2.21e-20	1.58e-16	36.2322
1431	NM_010106	Eef1a1	7540	-39542	-	9	78521265	78521265	-	5.54e-07	5.22e-05	30.4558
1432	NM_010106	Eef1a1	7541	-39633	-	9	78521356	78521356	-	8.63e-10	2.69e-07	28.6022
1433	NM_010106	Eef1a1	7544	-39720	-	9	78521443	78521443	-	1.71e-05	0.000796859	30.3575
1434	NM_010106	Eef1a1	7546	-39780	-	9	78521503	78521503	-	0.000313096	0.00740798	25.2518
1435	NM_010106	Eef1a1	7547	-39783	-	9	78521506	78521506	-	5.72e-06	0.000337659	31.9787
1436	NM_010109	Efna5	3058	-24522	-	17	62905838	62905838	-	1.07e-05	0.000551837	26.1368
1437	NM_010137	Epas1	3144	33231	+	17	86787093	86787093	-	7.5e-07	6.66e-05	33.0077
1438	NM_010140	Epha3	2739	-5446	-	16	63869602	63869602	-	3.4e-05	0.00135764	25.7576
1439	NM_010145	Ephx1	390	29937	-	1	180987633	180987633	-	1.23e-13	1.45e-10	31.7303
1440	NM_010167	Eya4	512	3748	-	10	23346156	23346156	-	4.23e-07	4.2e-05	28.2964
1441	NM_010181	Fbn2	3327	119794	-	18	58090133	58090133	+	8.05e-05	0.00263815	27.2878
1442	NM_010215	Il4i1	6417	3860	+	7	44840146	44840146	+	5.8e-07	5.41e-05	26.0586
1443	NM_010215	Il4i1	6417	3860	+	7	44840146	44840146	+	5.8e-07	5.41e-05	26.0586
1444	NM_010217	Ccn2	513	741	+	10	24596181	24596181	-	1.71e-05	0.000796645	37.0739
1445	NM_010226	Foxs1	4170	1061	-	2	152932148	152932148	-	2.72e-08	4.57e-06	27.4402
1446	NM_010226	Foxs1	4169	1078	-	2	152932131	152932131	-	8.15e-11	3.71e-08	25.5663
1447	NM_010237	Frk	518	-1804	+	10	34481596	34481596	-	3.96e-07	3.98e-05	25.6019
1448	NM_010242	Fut4	7371	-3182	-	9	14755303	14755303	+	3.39e-05	0.00135257	-30.2632
1449	NM_010254	Galr2	1367	12564	+	11	116293501	116293501	-	3.8e-06	0.000244163	32.7895
1450	NM_010258	Gata6	3186	-3036	+	18	11049474	11049474	+	8.8e-11	3.96e-08	28.0724
1451	NM_010296	Gli1	765	4544	-	10	127337036	127337036	-	8.62e-05	0.00278069	-31.0538
1452	NM_010305	Gnai1	5207	73144	-	5	18287270	18287270	+	1.57e-09	4.38e-07	33.0133
1453	NM_010324	Got1	3546	-20233	-	19	43544837	43544837	-	2.94e-14	4.16e-11	43.962
1454	NM_010324	Got1	3545	17238	-	19	43507368	43507368	-	7.99e-06	0.000438966	27.6563
1455	NM_010351	Gsc	1660	1773	-	12	104471464	104471464	-	2.87e-07	3.08e-05	25.65
1456	NM_010351	Gsc	1661	1583	-	12	104471654	104471654	-	1.05e-07	1.37e-05	29.9509
1457	NM_010380	H2-D1	2964	1396	+	17	35264488	35264488	+	1.68e-10	6.87e-08	28.0606
1458	NM_010403	Hao1	4111	269067	-	2	134285286	134285286	-	4.73e-05	0.00175001	26.5958
1459	NM_010405	Hba-x	842	1153	+	11	32277751	32277751	-	6.84e-12	4.54e-09	31.9487
1460	NM_010407	Hck	4175	11907	+	2	153120373	153120373	+	2.74e-15	5.15e-12	31.0214
1461	NM_010407	Hck	4174	8616	+	2	153117082	153117082	-	3.7e-06	0.000239515	25.0653
1462	NM_010407	Hck	4176	11960	+	2	153120426	153120426	+	6.58e-10	2.14e-07	25.2368
1463	NM_010408	Hcn1	2052	-173981	+	13	117428339	117428339	-	8.16e-09	1.68e-06	25.6847
1464	NM_010408	Hcn1	2051	-174048	+	13	117428272	117428272	-	3.26e-10	1.19e-07	-28.8652
1465	NM_010438	Hk1	597	4395	-	10	62375514	62375514	-	3.5e-10	1.26e-07	29.2132
1466	NM_010438	Hk1	596	4581	-	10	62375328	62375328	+	3.24e-14	4.49e-11	31.3912
1467	NM_010438	Hk1	598	4369	-	10	62375540	62375540	-	1.18e-07	1.51e-05	26.438
1468	NM_010462	Hoxc10	2579	-665	+	15	102966131	102966131	+	3.68e-08	5.85e-06	30.6821
1469	NM_010467	Hoxd1	3915	586	+	2	74763564	74763564	-	1.71e-05	0.000796859	29.1532
1470	NM_010467	Hoxd1	3914	549	+	2	74763527	74763527	+	9.09e-08	1.22e-05	29.8747
1471	NM_010467	Hoxd1	3916	27365	+	2	74790343	74790343	+	0.00031556	0.00745235	-25.7703
1472	NM_010467	Hoxd1	3913	307	+	2	74763285	74763285	-	3.9e-05	0.00151106	32.8992
1473	NM_010478	Hspa1b	2963	1641	-	17	34957598	34957598	-	2.9e-06	0.000196905	26.0935
1474	NM_010483	Htr5b	244	27142	-	1	121501324	121501324	+	1.69e-13	1.93e-10	33.6923
1475	NM_010483	Htr5b	245	27096	-	1	121501370	121501370	+	9.77e-13	8.59e-10	36.0291
1476	NM_010572	Irs4	7922	-1217	-	X	141726433	141726433	+	1.58e-08	2.93e-06	31.3731
1477	NM_010609	Kcnk7	3460	-6737	+	19	5697739	5697739	-	2.94e-08	4.88e-06	26.0884
1478	NM_010637	Klf4	4803	2303	-	4	55530173	55530173	-	6.77e-05	0.00230931	25.2604
1479	NM_010658	Mafb	4249	-3346	-	2	160370410	160370410	-	2.3e-09	6.01e-07	35.976
1480	NM_010658	Mafb	4250	-3349	-	2	160370413	160370413	-	4.07e-10	1.43e-07	37.9505
1481	NM_010658	Mafb	4242	-2438	-	2	160369502	160369502	-	1.03e-34	7.31e-30	38.601
1482	NM_010658	Mafb	4248	-3336	-	2	160370400	160370400	-	4.65e-11	2.31e-08	40.6955
1483	NM_010658	Mafb	4247	-3330	-	2	160370394	160370394	-	1.34e-13	1.57e-10	44.2004
1484	NM_010658	Mafb	4241	-2426	-	2	160369490	160369490	-	2.36e-33	1.46e-28	40.6235
1485	NM_010658	Mafb	4243	-3027	-	2	160370091	160370091	+	1.94e-10	7.75e-08	36.7798
1486	NM_010658	Mafb	4233	-2213	-	2	160369277	160369277	-	2.17e-12	1.71e-09	25.6583
1487	NM_010658	Mafb	4234	-2231	-	2	160369295	160369295	-	2.5e-13	2.72e-10	31.1246
1488	NM_010658	Mafb	4245	-3314	-	2	160370378	160370378	-	8.02e-09	1.66e-06	35.8779
1489	NM_010658	Mafb	4244	-3075	-	2	160370139	160370139	+	9.74e-15	1.58e-11	47.0887
1490	NM_010658	Mafb	4237	-2262	-	2	160369326	160369326	-	3.26e-16	7.97e-13	29.1056
1491	NM_010658	Mafb	4252	-3373	-	2	160370437	160370437	-	1.19e-19	6.79e-16	48.5773
1492	NM_010658	Mafb	4251	-3363	-	2	160370427	160370427	-	2.46e-13	2.68e-10	40.4829
1493	NM_010658	Mafb	4238	-2291	-	2	160369355	160369355	+	4.71e-17	1.44e-13	26.0642
1494	NM_010658	Mafb	4229	-2042	-	2	160369106	160369106	-	2.75e-18	1.12e-14	27.1856
1495	NM_010658	Mafb	4235	-2233	-	2	160369297	160369297	-	3.17e-20	2.09e-16	37.881
1496	NM_010658	Mafb	4240	-2400	-	2	160369464	160369464	-	1.62e-14	2.5e-11	31.2009
1497	NM_010658	Mafb	4230	-2044	-	2	160369108	160369108	-	1.38e-23	2.36e-19	32.8925
1498	NM_010658	Mafb	4231	-2050	-	2	160369114	160369114	-	4.26e-23	6.25e-19	25.5239
1499	NM_010658	Mafb	4232	-2208	-	2	160369272	160369272	-	2.35e-12	1.82e-09	26.5091
1500	NM_010658	Mafb	4236	-2261	-	2	160369325	160369325	+	2.8e-17	8.93e-14	33.5979
1501	NM_010658	Mafb	4253	-3385	-	2	160370449	160370449	-	3.82e-13	3.84e-10	35.6618
1502	NM_010658	Mafb	4246	-3316	-	2	160370380	160370380	-	7.99e-12	5.17e-09	40.9546
1503	NM_010658	Mafb	4239	-2309	-	2	160369373	160369373	+	4.33e-17	1.33e-13	27.6774
1504	NM_010661	Krt12	1192	259	-	11	99422001	99422001	+	3.48e-09	8.39e-07	34.7144
1505	NM_010666	Krt27	1189	1732	-	11	99349387	99349387	-	3.43e-12	2.51e-09	30.1959
1506	NM_010666	Krt27	1188	1880	-	11	99349239	99349239	-	1.93e-10	7.72e-08	28.7541
1507	NM_010666	Krt27	1187	1881	-	11	99349238	99349238	+	1.04e-18	4.72e-15	32.0716
1508	NM_010666	Krt27	1190	-4516	-	11	99355633	99355633	-	2.58e-08	4.37e-06	-25.6674
1509	NM_010702	Lect2	1908	114	-	13	56548425	56548425	+	4.81e-10	1.66e-07	-32.3477
1510	NM_010724	Psmb8	2951	-4292	+	17	34193903	34193903	+	8.77e-07	7.57e-05	33.1327
1511	NM_010724	Psmb8	2954	-2939	+	17	34195256	34195256	-	6.19e-08	8.9e-06	33.875
1512	NM_010724	Psmb8	2948	-4407	+	17	34193788	34193788	-	1.87e-10	7.53e-08	43.6869
1513	NM_010724	Psmb8	2949	-4309	+	17	34193886	34193886	+	1.07e-07	1.39e-05	35.6959
1514	NM_010724	Psmb8	2952	-4268	+	17	34193927	34193927	-	5.08e-06	0.000307714	30.3809
1515	NM_010724	Psmb8	2953	-4255	+	17	34193940	34193940	-	2.42e-07	2.68e-05	31.0816
1516	NM_010724	Psmb8	2950	-4308	+	17	34193887	34193887	-	3.85e-08	6.05e-06	36.1423
1517	NM_010729	Loxl1	7491	3447	-	9	58309766	58309766	+	6.4e-05	0.00221009	26.7356
1518	NM_010757	Mafk	5898	-749	+	5	139790787	139790787	+	0.000121768	0.00361981	25.8255
1519	NM_010762	Mal	4086	22582	-	2	127634114	127634114	+	1.44e-07	1.78e-05	33.2303
1520	NM_010776	Mbl2	3518	77693	+	19	30310648	30310648	-	3.88e-21	3.52e-17	33.2233
1521	NM_010790	Melk	4773	121566	+	4	44422481	44422481	+	9.04e-21	7.33e-17	28.5622
1522	NM_010790	Melk	4772	102229	+	4	44403144	44403144	+	1.93e-10	7.72e-08	25.0306
1523	NM_010791	Meox1	1209	12565	-	11	101881790	101881790	-	8.54e-06	0.000462306	31.9525
1524	NM_010791	Meox1	1210	12542	-	11	101881813	101881813	-	9.86e-05	0.00308387	25.9164
1525	NM_010791	Meox1	1208	12626	-	11	101881729	101881729	+	2.74e-06	0.000187824	27.1615
1526	NM_010791	Meox1	1211	3028	-	11	101891327	101891327	+	5.2e-09	1.17e-06	29.2093
1527	NM_010791	Meox1	1212	3027	-	11	101891328	101891328	-	3.25e-09	7.93e-07	27.8464
1528	NM_010791	Meox1	1213	-10798	-	11	101905151	101905151	+	0.000123525	0.00365933	26.4134
1529	NM_010795	Mgat3	2410	694	+	15	80174413	80174413	-	2.75e-07	2.98e-05	28.0055
1530	NM_010850	Mycs	7733	1037	-	X	5468229	5468229	+	2.1e-10	8.28e-08	26.7154
1531	NM_010850	Mycs	7734	835	-	X	5468431	5468431	+	7.23e-07	6.47e-05	26.3106
1532	NM_010850	Mycs	7732	1138	-	X	5468128	5468128	-	4.69e-07	4.57e-05	25.8108
1533	NM_010882	Ndn	6473	269	+	7	62348544	62348544	+	5.04e-09	1.14e-06	30.5261
1534	NM_010895	Neurod2	1180	43	-	11	98329603	98329603	+	2.32e-11	1.29e-08	25.6509
1535	NM_010895	Neurod2	1181	41	-	11	98329605	98329605	+	2.53e-10	9.65e-08	26.3409
1536	NM_010896	Neurog1	1905	161	-	13	56252003	56252003	-	4.37e-08	6.72e-06	28.7592
1537	NM_010920	Nkx2-6	2220	-122	+	14	69171680	69171680	+	2.03e-06	0.000147721	25.4419
1538	NM_010920	Nkx2-6	2219	-1009	+	14	69170793	69170793	+	9.23e-08	1.23e-05	34.9817
1539	NM_010920	Nkx2-6	2218	-1027	+	14	69170775	69170775	+	6.97e-10	2.24e-07	32.1275
1540	NM_010929	Notch4	2955	129	+	17	34564422	34564422	+	2.42e-08	4.16e-06	-32.0789
1541	NM_010932	Pnoc	2194	1693	-	14	65423780	65423780	-	3.93e-11	2e-08	-25.8552
1542	NM_011010	Omp	6555	901	-	7	98144547	98144547	+	2.26e-07	2.54e-05	27.6941
1543	NM_011036	Reg3b	6088	-101250	+	6	78269635	78269635	-	7.75e-07	6.85e-05	-26.0109
1544	NM_011037	Pax2	3561	17132	+	19	44774524	44774524	-	8.87e-06	0.000476652	-31.665
1545	NM_011044	Pck1	4395	11774	+	2	173164845	173164845	+	3.44e-08	5.52e-06	27.1144
1546	NM_011097	Pitx1	1898	-1699	-	13	55833123	55833123	-	3.54e-11	1.83e-08	26.119
1547	NM_011101	Prkca	1286	113763	-	11	108230126	108230126	+	8.88e-09	1.81e-06	27.3077
1548	NM_011126	Bpifa1	4182	9231	+	2	154152109	154152109	-	4.95e-07	4.77e-05	25.3517
1549	NM_011139	Pou2f3	7421	722	-	9	43205034	43205034	+	2.53e-05	0.00108164	-27.6622
1550	NM_011162	Mapk8ip1	3958	-3680	-	2	92404942	92404942	+	4.82e-09	1.1e-06	25.009
1551	NM_011174	Prh1	6227	-54688	+	6	132515154	132515154	+	1.4e-08	2.64e-06	27.257
1552	NM_011174	Prh1	6228	-37898	+	6	132531944	132531944	+	3.87e-11	1.98e-08	27.411
1553	NM_011178	Prtn3	643	1552	+	10	79881217	79881217	-	2.21e-05	0.000971268	26.1296
1554	NM_011183	Psen2	383	64	-	1	180245887	180245887	-	1.53e-06	0.00011816	27.1804
1555	NM_011320	Nkx1-1	5266	-94430	-	5	33528519	33528519	+	1.01e-08	2.01e-06	27.3673
1556	NM_011320	Nkx1-1	5260	-9232	-	5	33443321	33443321	-	7.44e-06	0.000415156	30.6554
1557	NM_011320	Nkx1-1	5261	-9239	-	5	33443328	33443328	+	2.67e-08	4.5e-06	34.9451
1558	NM_011320	Nkx1-1	5259	-9221	-	5	33443310	33443310	+	2.61e-07	2.85e-05	30.8405
1559	NM_011320	Nkx1-1	5267	-95161	-	5	33529250	33529250	-	0.000452708	0.00975495	-25.4278
1560	NM_011320	Nkx1-1	5264	-71785	-	5	33505874	33505874	-	3.31e-13	3.43e-10	-30.3432
1561	NM_011320	Nkx1-1	5263	-46763	-	5	33480852	33480852	-	8.21e-12	5.28e-09	31.9462
1562	NM_011320	Nkx1-1	5257	-9219	-	5	33443308	33443308	+	5.29e-07	5.04e-05	30.1161
1563	NM_011320	Nkx1-1	5258	-9220	-	5	33443309	33443309	-	1.09e-06	9.04e-05	31.977
1564	NM_011320	Nkx1-1	5256	924	-	5	33433167	33433167	+	1.96e-06	0.000144038	26.4543
1565	NM_011320	Nkx1-1	5265	-94148	-	5	33528237	33528237	+	1.54e-09	4.33e-07	32.78
1566	NM_011320	Nkx1-1	5262	-46745	-	5	33480834	33480834	-	1.64e-08	3.01e-06	26.884
1567	NM_011323	Scn8a	2543	-3921	+	15	100932350	100932350	+	1.93e-07	2.24e-05	-28.7627
1568	NM_011329	Ccl1	1095	-81974	-	11	82261785	82261785	-	5.47e-07	5.17e-05	-31.6771
1569	NM_011344	Sel1l	1633	-31543	-	12	91880699	91880699	+	5.91e-10	1.96e-07	25.4838
1570	NM_011354	Serf2	4033	-1091	+	2	121448107	121448107	+	2.46e-07	2.72e-05	-32.6606
1571	NM_011372	St6galnac3	4721	23501	-	3	153701633	153701633	-	2.24e-07	2.52e-05	-26.0144
1572	NM_011403	Slc4a1	1222	18178	-	11	102347104	102347104	+	7.01e-11	3.25e-08	27.0299
1573	NM_011440	Sox14	7614	30900	-	9	99845271	99845271	-	2.89e-09	7.22e-07	-25.6118
1574	NM_011440	Sox14	7615	1134	-	9	99875037	99875037	-	3.57e-11	1.85e-08	-28.7591
1575	NM_011446	Sox7	2190	-1500	+	14	63942206	63942206	+	1.09e-07	1.42e-05	-26.742
1576	NM_011446	Sox7	2191	-1468	+	14	63942238	63942238	+	1.05e-09	3.15e-07	-26.0658
1577	NM_011483	Znrf4	3045	739	-	17	56511745	56511745	-	2.25e-09	5.9e-07	26.0116
1578	NM_011532	Tbx1	2629	4001	-	16	18582969	18582969	+	8.64e-07	7.48e-05	38.7649
1579	NM_011532	Tbx1	2630	3574	-	16	18583396	18583396	-	0.000125639	0.00370712	28.9807
1580	NM_011617	Cd70	3050	-13810	-	17	57163586	57163586	-	2.69e-09	6.81e-07	27.6458
1581	NM_011626	Tmem165	5405	10975	+	5	76194853	76194853	-	2.29e-06	0.00016286	29.5914
1582	NM_011650	Tsn	228	256715	-	1	118054418	118054418	+	4.4e-14	5.92e-11	-35.1791
1583	NM_011655	Tubb5	2969	2642	-	17	35835660	35835660	+	1.21e-05	0.000607813	-25.3568
1584	NM_011655	Tubb5	2968	2652	-	17	35835650	35835650	+	3.31e-09	8.06e-07	-28.8446
1585	NM_011655	Tubb5	2970	2500	-	17	35835802	35835802	-	5.71e-10	1.9e-07	-34.2105
1586	NM_011655	Tubb5	2966	2675	-	17	35835627	35835627	+	6.56e-07	5.98e-05	-25.8748
1587	NM_011655	Tubb5	2967	2670	-	17	35835632	35835632	+	6.03e-09	1.32e-06	-29.6207
1588	NM_011716	Wfs1	5316	-6228	-	5	36995209	36995209	-	3.36e-05	0.00134426	26.5584
1589	NM_011773	Slc30a3	5252	514	-	5	31093014	31093014	+	4.28e-07	4.24e-05	-29.4544
1590	NM_011782	Adamts5	2762	-440	-	16	85901564	85901564	+	3.36e-05	0.00134515	26.5302
1591	NM_011784	Aplnr	3946	539	+	2	85136897	85136897	+	3.1e-08	5.07e-06	-40.1655
1592	NM_011784	Aplnr	3947	1439	+	2	85137797	85137797	-	2.42e-16	6.21e-13	-32.1961
1593	NM_011789	Apc2	650	557	+	10	80302375	80302375	-	5.85e-10	1.94e-07	25.262
1594	NM_011800	Cdh20	218	-110730	+	1	104658089	104658089	+	1.57e-10	6.53e-08	-28.9269
1595	NM_011836	Lamc3	3737	192	+	2	31887471	31887471	-	1.25e-09	3.63e-07	34.458
1596	NM_011856	Tenm2	880	35003	-	11	36909239	36909239	-	7.69e-09	1.61e-06	-28.7714
1597	NM_011859	Osr1	1446	1547	+	12	9575987	9575987	-	1.71e-11	9.86e-09	37.4458
1598	NM_011859	Osr1	1445	1319	+	12	9575759	9575759	-	1.66e-09	4.58e-07	29.9087
1599	NM_011859	Osr1	1444	1069	+	12	9575509	9575509	+	1.06e-08	2.1e-06	26.7597
1600	NM_011881	Grk1	6842	6463	+	8	13411542	13411542	+	1.73e-08	3.15e-06	-25.1555
1601	NM_011885	Mrps12	6335	8939	-	7	28732843	28732843	-	3.26e-11	1.72e-08	37.4679
1602	NM_011885	Mrps12	6334	8947	-	7	28732835	28732835	-	9.32e-08	1.24e-05	25.596
1603	NM_011885	Mrps12	6337	8909	-	7	28732873	28732873	-	7.07e-07	6.35e-05	26.2093
1604	NM_011885	Mrps12	6328	9144	-	7	28732638	28732638	+	2.93e-08	4.86e-06	25.2103
1605	NM_011885	Mrps12	6336	8916	-	7	28732866	28732866	-	1.46e-08	2.74e-06	31.2956
1606	NM_011885	Mrps12	6333	8950	-	7	28732832	28732832	-	1.78e-09	4.85e-07	35.092
1607	NM_011885	Mrps12	6325	9172	-	7	28732610	28732610	-	1.12e-11	6.9e-09	30.4301
1608	NM_011885	Mrps12	6323	9176	-	7	28732606	28732606	-	5.24e-13	5.03e-10	32.7794
1609	NM_011885	Mrps12	6322	9181	-	7	28732601	28732601	-	1.72e-10	7.02e-08	29.9719
1610	NM_011885	Mrps12	6321	9186	-	7	28732596	28732596	-	1.02e-09	3.09e-07	28.0357
1611	NM_011885	Mrps12	6329	9135	-	7	28732647	28732647	+	4.61e-11	2.29e-08	31.7033
1612	NM_011885	Mrps12	6338	8900	-	7	28732882	28732882	-	3.75e-12	2.71e-09	35.9945
1613	NM_011885	Mrps12	6327	9155	-	7	28732627	28732627	-	4.02e-17	1.25e-13	36.7885
1614	NM_011885	Mrps12	6330	9090	-	7	28732692	28732692	+	1.06e-10	4.66e-08	28.8771
1615	NM_011885	Mrps12	6324	9174	-	7	28732608	28732608	-	2.74e-12	2.07e-09	31.8376
1616	NM_011885	Mrps12	6331	9088	-	7	28732694	28732694	+	8.82e-11	3.97e-08	30.2103
1617	NM_011885	Mrps12	6332	8966	-	7	28732816	28732816	-	6.7e-09	1.44e-06	28.0702
1618	NM_011885	Mrps12	6326	9161	-	7	28732621	28732621	-	4.13e-15	7.43e-12	34.784
1619	NM_011898	Spry4	3273	33148	-	18	38568121	38568121	-	1.51e-05	0.000724418	29.2473
1620	NM_011905	Tlr2	4530	4577	-	3	83837032	83837032	-	7.07e-05	0.00238807	26.8421
1621	NM_011913	Best1	3472	8550	-	19	9993084	9993084	+	4.65e-08	7.08e-06	27.8398
1622	NM_011923	Angptl2	3750	817	+	2	33216776	33216776	+	1.14e-06	9.35e-05	-27.3618
1623	NM_011923	Angptl2	3751	846	+	2	33216805	33216805	+	4.59e-06	0.000283049	-26.2324
1624	NM_011927	Ceacam9	6276	-16061	+	7	16705868	16705868	+	3.7e-06	0.000239479	27.5058
1625	NM_011934	Esrrb	1620	-6117	+	12	86415527	86415527	+	0.000348306	0.00801776	25.5487
1626	NM_011989	Slc27a4	3711	2717	+	2	29805395	29805395	+	1.03e-06	8.6e-05	28.5961
1627	NM_011989	Slc27a4	3713	2733	+	2	29805411	29805411	+	4.79e-06	0.000293186	26.5079
1628	NM_011989	Slc27a4	3712	2721	+	2	29805399	29805399	+	5.6e-09	1.24e-06	32.4922
1629	NM_012006	Acot1	1603	4202	+	12	84013702	84013702	+	2.2e-10	8.59e-08	26.1069
1630	NM_012006	Acot1	1602	4199	+	12	84013699	84013699	+	5.76e-11	2.76e-08	27.4511
1631	NM_012006	Acot1	1605	4233	+	12	84013733	84013733	+	9.9e-10	3e-07	25.8555
1632	NM_012006	Acot1	1606	4263	+	12	84013763	84013763	+	6.09e-12	4.12e-09	28.2607
1633	NM_012006	Acot1	1604	4210	+	12	84013710	84013710	+	4.33e-10	1.51e-07	25.3906
1634	NM_012038	Vsnl1	1458	1969	-	12	11434681	11434681	-	5.66e-08	8.29e-06	26.5936
1635	NM_012058	Srp9	401	11488	+	1	182136223	182136223	-	9.92e-09	1.98e-06	25.8485
1636	NM_013459	Cfd	644	1171	+	10	79892022	79892022	-	1.31e-06	0.000104232	26.2601
1637	NM_013476	Ar	7874	-322336	+	X	97826421	97826421	+	8.58e-10	2.67e-07	-30.4811
1638	NM_013503	Drd5	5341	676	+	5	38320183	38320183	+	9.14e-10	2.81e-07	-29.4361
1639	NM_013519	Foxc2	7268	-3242	+	8	121112929	121112929	+	1.08e-11	6.68e-09	-26.7348
1640	NM_013519	Foxc2	7269	932	+	8	121117101	121117101	+	7.38e-09	1.55e-06	28.5781
1641	NM_013527	Gdf7	1440	-2166	-	12	8304119	8304119	+	5.82e-07	5.43e-05	26.7904
1642	NM_013527	Gdf7	1441	-2178	-	12	8304131	8304131	+	2.27e-07	2.55e-05	25.9922
1643	NM_013527	Gdf7	1442	-2200	-	12	8304153	8304153	+	1.3e-07	1.63e-05	28.1357
1644	NM_013564	Insl3	7002	-3058	+	8	71686194	71686194	-	8.31e-06	0.000452612	28.6706
1645	NM_013564	Insl3	7000	-3099	+	8	71686153	71686153	-	3.18e-08	5.19e-06	36.3028
1646	NM_013564	Insl3	7004	-2337	+	8	71686915	71686915	+	7.36e-08	1.03e-05	28.6031
1647	NM_013564	Insl3	7001	-3078	+	8	71686174	71686174	-	3.84e-09	9.11e-07	38.7122
1648	NM_013564	Insl3	6999	-3104	+	8	71686148	71686148	-	6.59e-11	3.1e-08	43.3862
1649	NM_013564	Insl3	7003	-2360	+	8	71686892	71686892	+	1.46e-08	2.74e-06	28.5137
1650	NM_013582	Lhcgr	3154	101	-	17	88791876	88791876	+	6.81e-10	2.2e-07	42.3211
1651	NM_013582	Lhcgr	3155	22	-	17	88791955	88791955	-	2.9e-09	7.23e-07	39.6087
1652	NM_013582	Lhcgr	3150	128	-	17	88791849	88791849	+	6.78e-07	6.14e-05	33.7319
1653	NM_013582	Lhcgr	3151	126	-	17	88791851	88791851	+	3.69e-06	0.000238786	30.3571
1654	NM_013582	Lhcgr	3152	120	-	17	88791857	88791857	+	4.79e-09	1.09e-06	38.9712
1655	NM_013582	Lhcgr	3153	103	-	17	88791874	88791874	+	8.54e-06	0.000462443	29.7675
1656	NM_013586	Loxl3	6100	1487	+	6	83035709	83035709	-	4.53e-05	0.00169634	-25.4551
1657	NM_013586	Loxl3	6099	1447	+	6	83035669	83035669	-	1.03e-05	0.000535041	-27.6157
1658	NM_013612	Slc11a1	117	2089	+	1	74377290	74377290	+	1.81e-09	4.92e-07	29.7603
1659	NM_013661	Sema5b	2711	20710	+	16	35562070	35562070	-	8.41e-05	0.00272894	25.2646
1660	NM_013702	Uncx	5893	-7100	+	5	139536798	139536798	+	4.32e-09	1e-06	-26.2065
1661	NM_013702	Uncx	5894	-2648	+	5	139541250	139541250	+	2.08e-10	8.2e-08	29.6296
1662	NM_013724	Nrk	7919	61388	+	X	138975816	138975816	-	2.39e-08	4.11e-06	-25.4322
1663	NM_013730	Slamf1	372	-31971	+	1	171735161	171735161	-	8.58e-08	1.16e-05	-33.2919
1664	NM_013732	Cartpt	2022	47760	-	13	99852924	99852924	+	8.01e-07	7.02e-05	27.1429
1665	NM_013739	Dok3	1895	5352	-	13	55523187	55523187	+	6.58e-11	3.1e-08	31.8671
1666	NM_013739	Dok3	1896	5224	-	13	55523315	55523315	-	2.23e-05	0.000980244	25.0688
1667	NM_013753	Pald1	593	1566	-	10	61381958	61381958	-	2.03e-08	3.6e-06	-29.715
1668	NM_013766	Prl3c1	1803	-18880	+	13	27177780	27177780	+	1.85e-05	0.000845759	-27.0961
1669	NM_013773	Tcl1b1	1668	-419	+	12	105159285	105159285	-	8.86e-06	0.000476236	28.8682
1670	NM_013778	Akr1c13	1781	20751	+	13	4211936	4211936	-	2.25e-14	3.31e-11	-27.6454
1671	NM_013778	Akr1c13	1782	20757	+	13	4211942	4211942	-	5.07e-24	1.02e-19	-30.1526
1672	NM_013806	Abcc2	3547	-2441	+	19	43779867	43779867	-	2.76e-08	4.63e-06	27.2251
1673	NM_013833	Rax	3358	993	-	18	65938097	65938097	+	5.65e-05	0.00200737	25.6158
1674	NM_013833	Rax	3359	975	-	18	65938115	65938115	+	1.29e-05	0.000639168	26.8962
1675	NM_013836	Tcf20	2433	-5454	-	15	82917587	82917587	-	6.29e-07	5.78e-05	27.7947
1676	NM_013836	Tcf20	2434	-5468	-	15	82917601	82917601	-	1.58e-07	1.91e-05	25.5768
1677	NM_013836	Tcf20	2436	-5481	-	15	82917614	82917614	-	1.24e-08	2.38e-06	31.037
1678	NM_013836	Tcf20	2431	-5401	-	15	82917534	82917534	+	2.09e-06	0.00015161	28.373
1679	NM_013836	Tcf20	2432	-5451	-	15	82917584	82917584	-	3.77e-10	1.34e-07	32.3744
1680	NM_013836	Tcf20	2435	-5471	-	15	82917604	82917604	-	1.55e-08	2.87e-06	27.1448
1681	NM_013846	Ror2	1870	132168	-	13	53153942	53153942	+	2.36e-08	4.07e-06	25.7642
1682	NM_013863	Bag3	6708	3671	+	7	128527252	128527252	+	7.51e-10	2.38e-07	28.1439
1683	NM_013867	Bcar3	4642	1390	+	3	122421168	122421168	-	1.16e-07	1.48e-05	-28.2844
1684	NM_013869	Tnfrsf19	2177	-3740	-	14	61050594	61050594	-	8.99e-09	1.83e-06	30.8982
1685	NM_013910	Kdm2b	5744	17787	-	5	122882564	122882564	+	0.000144102	0.00411756	28.6798
1686	NM_013910	Kdm2b	5745	17786	-	5	122882565	122882565	-	3.98e-06	0.000253588	25.3527
1687	NM_013910	Kdm2b	5742	17957	-	5	122882394	122882394	-	2.02e-09	5.39e-07	30.6511
1688	NM_013910	Kdm2b	5741	18134	-	5	122882217	122882217	+	1.99e-08	3.54e-06	31.2835
1689	NM_013910	Kdm2b	5743	17874	-	5	122882477	122882477	+	2.05e-09	5.46e-07	26.4343
1690	NM_013929	Siva1	1751	1886	+	12	112646712	112646712	-	9.84e-05	0.00307741	26.2039
1691	NM_015734	Col5a1	3697	86853	+	2	27973276	27973276	-	6.7e-15	1.13e-11	30.8798
1692	NM_015776	Mfap5	6175	14366	+	6	122528040	122528040	+	2.13e-06	0.000153521	-28.9441
1693	NM_015776	Mfap5	6174	14119	+	6	122527793	122527793	+	1.52e-14	2.36e-11	-30.1217
1694	NM_015818	Hs6st1	48	14347	+	1	36082745	36082745	-	0.00010329	0.00319163	26.0417
1695	NM_015818	Hs6st1	47	14293	+	1	36082691	36082691	-	2.76e-05	0.00115658	27.8104
1696	NM_015818	Hs6st1	49	20959	+	1	36089357	36089357	+	0.000339841	0.00787388	25.5102
1697	NM_015826	Dmrt1	3508	31778	+	19	25537482	25537482	+	6.53e-10	2.12e-07	38.4395
1698	NM_015830	Capn15	2884	4996	-	17	25960510	25960510	+	3.69e-15	6.74e-12	34.5774
1699	NM_015830	Capn15	2886	4945	-	17	25960561	25960561	+	3.52e-12	2.56e-09	31.7871
1700	NM_015830	Capn15	2885	4949	-	17	25960557	25960557	+	4.62e-13	4.51e-10	32.5751
1701	NM_016689	Aqp3	4764	14948	-	4	41083236	41083236	-	1.14e-09	3.36e-07	28.4206
1702	NM_016747	Dlg3	7880	331	+	X	100768051	100768051	+	6.61e-05	0.00226645	-26.3259
1703	NM_016769	Smad3	7509	12739	-	9	63745256	63745256	-	5.15e-11	2.51e-08	29.5815
1704	NM_016769	Smad3	7508	20378	-	9	63737617	63737617	+	7.93e-06	0.000436357	30.0722
1705	NM_016778	Bok	213	3117	+	1	93688690	93688690	-	9.11e-10	2.8e-07	34.9777
1706	NM_016780	Itgb3	1274	-11425	+	11	104596575	104596575	+	1e-07	1.32e-05	-30.0108
1707	NM_016789	Nptx2	5944	133	+	5	144546018	144546018	+	1.36e-08	2.58e-06	29.1982
1708	NM_016789	Nptx2	5945	144	+	5	144546029	144546029	+	3.22e-05	0.00129969	27.1772
1709	NM_016789	Nptx2	5947	11338	+	5	144557223	144557223	+	8.65e-09	1.77e-06	27.8978
1710	NM_016789	Nptx2	5946	446	+	5	144546331	144546331	-	4.34e-08	6.68e-06	28.5299
1711	NM_016869	Corin	5375	1104	-	5	72503105	72503105	+	2.03e-05	0.000909993	25.3267
1712	NM_016880	Krt35	1194	-2218	-	11	100098441	100098441	-	6.63e-05	0.00227217	28.5428
1713	NM_016880	Krt35	1195	-2286	-	11	100098509	100098509	-	0.000160445	0.00446913	25.3799
1714	NM_016905	Galk1	1358	7744	-	11	116004976	116004976	+	5.5e-06	0.000327299	28.1204
1715	NM_016905	Galk1	1359	7689	-	11	116005031	116005031	+	6.91e-05	0.00234644	27.3204
1716	NM_016908	Syt5	6261	-281	-	7	4546847	4546847	-	1.38e-07	1.71e-05	26.3418
1717	NM_016957	Hmgn2	4997	26862	-	4	133941130	133941130	+	0.000246256	0.00618307	32.056
1718	NM_016957	Hmgn2	4996	26870	-	4	133941122	133941122	+	0.000178057	0.00483669	33.1643
1719	NM_016966	Phgdh	4578	26007	-	3	98313963	98313963	+	7.54e-05	0.0025089	28.0338
1720	NM_016968	Olig1	2782	34166	+	16	91303933	91303933	+	6.33e-10	2.07e-07	33.7662
1721	NM_016968	Olig1	2779	20076	+	16	91289843	91289843	-	1.15e-07	1.48e-05	-25.1847
1722	NM_016968	Olig1	2785	34245	+	16	91304012	91304012	-	8.71e-10	2.71e-07	34.5218
1723	NM_016968	Olig1	2783	34224	+	16	91303991	91303991	-	1.53e-11	8.97e-09	37.9056
1724	NM_016968	Olig1	2784	34243	+	16	91304010	91304010	-	4.64e-14	6.15e-11	42.7452
1725	NM_016968	Olig1	2780	34154	+	16	91303921	91303921	+	5.89e-09	1.29e-06	31.1404
1726	NM_016968	Olig1	2786	34286	+	16	91304053	91304053	-	4.77e-08	7.22e-06	29.5553
1727	NM_016968	Olig1	2781	34164	+	16	91303931	91303931	+	7.26e-09	1.53e-06	31.5809
1728	NM_017375	Ostf1	3492	294235	-	19	18337579	18337579	+	6.84e-05	0.00232837	-30.8783
1729	NM_017375	Ostf1	3493	116398	-	19	18515416	18515416	+	1.6e-06	0.000122656	-26.0202
1730	NM_017389	Ear14	2152	8663	+	14	51212356	51212356	-	2.16e-06	0.000155489	33.8139
1731	NM_017389	Ear14	2152	8663	+	14	51212356	51212356	-	2.16e-06	0.000155489	33.8139
1732	NM_017394	Slc7a10	6364	6248	+	7	35192631	35192631	-	1.13e-07	1.45e-05	-27.9834
1733	NM_017396	Cyp3a41a	5949	-5573	-	5	145725708	145725708	+	1.09e-08	2.15e-06	27.9661
1734	NM_017397	Ddx20	4615	24603	-	3	105662969	105662969	+	2.89e-09	7.22e-07	26.9049
1735	NM_017397	Ddx20	4614	24632	-	3	105662940	105662940	+	1.49e-12	1.23e-09	31.3075
1736	NM_017400	Sh3gl3	6528	34150	+	7	82294056	82294056	+	1.08e-06	8.94e-05	27.209
1737	NM_017467	Zfp316	5926	14551	-	5	143255472	143255472	-	4.97e-10	1.7e-07	-28.7256
1738	NM_018741	Igfbpl1	4787	-4659	-	4	45831485	45831485	+	1.89e-06	0.000140015	25.1259
1739	NM_018741	Igfbpl1	4788	-4721	-	4	45831547	45831547	-	1e-09	3.03e-07	34.0085
1740	NM_018764	Pcdh7	5363	1695	+	5	57719774	57719774	+	5.56e-07	5.23e-05	27.853
1741	NM_018764	Pcdh7	5362	1334	+	5	57719413	57719413	+	3.14e-13	3.28e-10	26.824
1742	NM_018775	Tbc1d8	63	20672	-	1	39458076	39458076	+	2.24e-11	1.26e-08	27.3197
1743	NM_018795	Abcc6	6429	17448	-	7	46012839	46012839	-	3.95e-09	9.32e-07	28.7654
1744	NM_018805	Hs3st3b1	986	16949	-	11	63905336	63905336	+	5.52e-14	7.2e-11	-31.7808
1745	NM_018805	Hs3st3b1	989	-1899	-	11	63924182	63924182	-	1.49e-06	0.000115784	-26.8781
1746	NM_018805	Hs3st3b1	987	14030	-	11	63908255	63908255	+	7.39e-07	6.59e-05	-31.398
1747	NM_018805	Hs3st3b1	988	-1038	-	11	63923321	63923321	-	8.11e-07	7.09e-05	-25.0381
1748	NM_018805	Hs3st3b1	985	23450	-	11	63898835	63898835	-	9.87e-11	4.38e-08	-34.0124
1749	NM_018809	Ptf1a	3656	-14029	+	2	19431634	19431634	+	7.89e-13	7.14e-10	25.2176
1750	NM_018815	Nup210	6115	7958	-	6	91108869	91108869	+	2.67e-05	0.00112803	30.4325
1751	NM_018825	Sh2b2	5857	7148	-	5	136237793	136237793	+	3.32e-18	1.33e-14	33.1687
1752	NM_018825	Sh2b2	5856	7226	-	5	136237715	136237715	-	4.77e-08	7.22e-06	25.0834
1753	NM_018825	Sh2b2	5859	7101	-	5	136237840	136237840	+	8.61e-14	1.06e-10	30.34
1754	NM_018825	Sh2b2	5858	7106	-	5	136237835	136237835	+	1.75e-09	4.79e-07	27.7785
1755	NM_018825	Sh2b2	5861	7091	-	5	136237850	136237850	+	5.65e-12	3.86e-09	28.9142
1756	NM_018825	Sh2b2	5860	7098	-	5	136237843	136237843	+	7.12e-10	2.29e-07	28.9779
1757	NM_018869	Grk5	3635	2957	+	19	60892704	60892704	-	2.6e-12	1.99e-09	27.9826
1758	NM_018874	Pnliprp1	3626	-1749	+	19	58727138	58727138	-	5e-05	0.00182614	30
1759	NM_018881	Fmo2	356	-3401	-	1	162902112	162902112	+	2.85e-07	3.06e-05	32.381
1760	NM_018884	Pdzrn3	6129	36798	-	6	101341100	101341100	-	5.65e-10	1.89e-07	27.1642
1761	NM_019394	Mia	6315	-5168	-	7	27186316	27186316	+	3.5e-05	0.00138848	25.188
1762	NM_019397	Egfl6	7947	16283	-	X	166569434	166569434	-	4.1e-09	9.62e-07	26.9425
1763	NM_019397	Egfl6	7948	-33126	-	X	166618841	166618841	+	5.89e-07	5.48e-05	25.9589
1764	NM_019418	Tnfsf14	3051	-9134	-	17	57203314	57203314	-	2.96e-09	7.35e-07	-34.527
1765	NM_019423	Elovl2	1824	-400	-	13	41220802	41220802	-	5.61e-05	0.00199693	25.4915
1766	NM_019423	Elovl2	1823	-391	-	13	41220793	41220793	-	1.05e-06	8.77e-05	31.3559
1767	NM_019423	Elovl2	1821	-292	-	13	41220694	41220694	+	9.09e-07	7.79e-05	28.9275
1768	NM_019423	Elovl2	1822	-315	-	13	41220717	41220717	+	4.73e-06	0.000289997	28.5227
1769	NM_019428	Rpp30	3525	5656	+	19	36089370	36089370	-	1.44e-11	8.59e-09	30.7521
1770	NM_019429	Prss16	1795	-4954	-	13	22014694	22014694	-	3.66e-08	5.82e-06	-26.3675
1771	NM_019430	Cacng3	6661	-1186	+	7	122670558	122670558	+	1.5e-09	4.24e-07	-26.9343
1772	NM_019430	Cacng3	6659	-152056	+	7	122519688	122519688	+	1.2e-09	3.51e-07	-26.6685
1773	NM_019430	Cacng3	6660	-92291	+	7	122579453	122579453	-	4.65e-11	2.31e-08	-25.7542
1774	NM_019430	Cacng3	6662	-1064	+	7	122670680	122670680	-	3.77e-09	8.98e-07	-26.3909
1775	NM_019430	Cacng3	6663	-1062	+	7	122670682	122670682	-	1.7e-10	6.94e-08	-27.7099
1776	NM_019431	Cacng4	1284	-5099	-	11	107799562	107799562	+	1.28e-09	3.72e-07	-27
1777	NM_019436	Sit1	4769	237	-	4	43483473	43483473	-	0.000157396	0.00440519	25.505
1778	NM_019446	Barhl1	3706	1125	-	2	28915297	28915297	+	3.26e-13	3.4e-10	28.1351
1779	NM_019468	G6pd2	5364	299755	+	5	62108596	62108596	-	4.67e-07	4.55e-05	-26.4147
1780	NM_019471	Mmp10	7367	-13129	+	9	7489213	7489213	+	1.68e-08	3.08e-06	-27.8158
1781	NM_019471	Mmp10	7366	-13131	+	9	7489211	7489211	+	4.73e-07	4.6e-05	-26.821
1782	NM_019498	Olfm1	3700	54327	+	2	28260014	28260014	-	3.65e-12	2.65e-09	29.1987
1783	NM_019498	Olfm1	3701	54371	+	2	28260058	28260058	-	2.66e-12	2.02e-09	29.8925
1784	NM_019573	Wwox	7186	43379	+	8	114483029	114483029	+	9.82e-09	1.97e-06	25.732
1785	NM_019585	Espn	5142	3182	-	4	152125744	152125744	-	2.48e-05	0.00106522	-25.2134
1786	NM_019626	Cbln1	7029	1007	-	8	87471586	87471586	+	8.17e-11	3.72e-08	25.1315
1787	NM_019634	Tspan7	7745	-69987	+	X	10415129	10415129	+	1.12e-07	1.44e-05	-27.9547
1788	NM_019680	Elf4	7809	20	-	X	48463113	48463113	+	3.08e-06	0.000206463	-27.3141
1789	NM_019681	Ncs1	3726	22454	+	2	31268375	31268375	+	1.07e-08	2.12e-06	32.0574
1790	NM_019707	Cdh13	7206	-43675	+	8	118239936	118239936	-	5.53e-07	5.21e-05	-28.5441
1791	NM_019707	Cdh13	7207	-41833	+	8	118241778	118241778	+	8.27e-13	7.44e-10	-27.4723
1792	NM_019707	Cdh13	7208	-11393	+	8	118272218	118272218	-	2.06e-05	0.000919593	-27.027
1793	NM_019712	Rbx1	2420	15021	+	15	81481335	81481335	+	5.5e-05	0.00196752	-25.3322
1794	NM_019712	Rbx1	2419	14977	+	15	81481291	81481291	-	2.91e-08	4.84e-06	-35.2659
1795	NM_019712	Rbx1	2423	15071	+	15	81481385	81481385	+	8.89e-06	0.000477524	-27.6848
1796	NM_019712	Rbx1	2422	15045	+	15	81481359	81481359	+	3.56e-05	0.00140593	-25.6022
1797	NM_019712	Rbx1	2421	15022	+	15	81481336	81481336	-	3.27e-08	5.32e-06	-31.0958
1798	NM_019712	Rbx1	2424	15239	+	15	81481553	81481553	-	1.09e-08	2.15e-06	-25.084
1799	NM_019732	Runx3	5000	13554	+	4	135134197	135134197	+	3.3e-06	0.000218661	-29.584
1800	NM_019733	Rbpms	6892	15769	-	8	33914095	33914095	+	5.06e-06	0.000306802	-27.618
1801	NM_019739	Foxo1	4502	-8690	+	3	52259647	52259647	+	1.16e-07	1.49e-05	27.4648
1802	NM_019779	Cyp11a1	7489	-4438	+	9	58010579	58010579	+	7.76e-09	1.62e-06	27.6102
1803	NM_019805	Anapc7	5739	-5358	+	5	122417086	122417086	-	1.45e-12	1.21e-09	26.676
1804	NM_019867	Ngef	169	-10811	-	1	87521172	87521172	-	1.93e-05	0.000873719	28.2403
1805	NM_019872	Dmrtb1	4858	3479	-	4	107680684	107680684	-	3.39e-10	1.23e-07	29.1095
1806	NM_019873	Fkbpl	2957	533	+	17	34645414	34645414	+	0.000340455	0.00788414	28.0641
1807	NM_019916	Tlx3	852	5866	-	11	33197723	33197723	+	5.61e-08	8.24e-06	30.4495
1808	NM_019916	Tlx3	853	-647	-	11	33204234	33204234	+	9.35e-07	7.97e-05	32.2139
1809	NM_019917	Vmn2r26	6180	-83957	+	6	123940801	123940801	+	7.58e-07	6.73e-05	-25.5031
1810	NM_019928	Klk4	6401	-8109	+	7	43873063	43873063	-	2.29e-07	2.56e-05	-25.0901
1811	NM_019931	Kcnd3	4611	4902	+	3	105463716	105463716	+	8.93e-16	1.96e-12	-38.1169
1812	NM_019931	Kcnd3	4613	5101	+	3	105463915	105463915	-	8.64e-14	1.06e-10	-29.5012
1813	NM_019931	Kcnd3	4612	4903	+	3	105463717	105463717	-	1.79e-07	2.11e-05	-28.1437
1814	NM_019960	Hspb3	2042	290	-	13	113663387	113663387	+	4.61e-06	0.000283993	25.0311
1815	NM_019965	Dnajb12	577	-21409	+	10	59858182	59858182	-	1.69e-09	4.65e-07	33.5146
1816	NM_019967	Brinp1	4821	120390	-	4	68834008	68834008	-	4.09e-11	2.07e-08	-30.8075
1817	NM_019979	Selenok	2094	-32801	+	14	29935579	29935579	+	1.98e-06	0.000144904	-28.774
1818	NM_020047	Tacstd2	6074	1403	-	6	67534420	67534420	+	3.83e-09	9.08e-07	-28.022
1819	NM_020283	B3galt1	3870	-90417	+	2	68014255	68014255	-	2.35e-12	1.82e-09	-27.0695
1820	NM_020333	Slc12a5	4297	29030	+	2	164997016	164997016	+	1.81e-13	2.04e-10	25.6064
1821	NM_020333	Slc12a5	4301	29170	+	2	164997156	164997156	-	1.96e-21	1.88e-17	25.5981
1822	NM_020333	Slc12a5	4298	29034	+	2	164997020	164997020	+	4.6e-16	1.1e-12	29.2349
1823	NM_020333	Slc12a5	4302	29296	+	2	164997282	164997282	+	7.39e-08	1.03e-05	26.8452
1824	NM_020333	Slc12a5	4299	29061	+	2	164997047	164997047	+	4.72e-15	8.35e-12	27.336
1825	NM_020333	Slc12a5	4296	28139	+	2	164996125	164996125	-	9.75e-09	1.96e-06	25.827
1826	NM_020333	Slc12a5	4300	29162	+	2	164997148	164997148	-	3.29e-23	4.99e-19	30.5172
1827	NM_020507	Tob2	2425	5121	-	15	81853206	81853206	+	4.15e-06	0.000261613	27.957
1828	NM_020507	Tob2	2426	5070	-	15	81853257	81853257	+	5.95e-06	0.000348617	28.6045
1829	NM_020518	Vsig2	7402	5051	+	9	37544304	37544304	+	5.61e-05	0.00199695	26.1538
1830	NM_020578	Ehd3	3095	-19645	+	17	73785196	73785196	+	8.15e-10	2.55e-07	-25.3138
1831	NM_020597	Msmb	2107	-6799	+	14	32135224	32135224	+	6.89e-12	4.57e-09	29.0605
1832	NM_020605	Jph3	7288	22983	+	8	121753540	121753540	-	2.84e-06	0.000193092	-25.6667
1833	NM_020605	Jph3	7287	22783	+	8	121753340	121753340	+	1.38e-06	0.00010846	-27.3201
1834	NM_020605	Jph3	7289	23824	+	8	121754381	121754381	-	1.72e-05	0.000799758	-27.5876
1835	NM_021280	Plcg1	4257	2106	+	2	160733414	160733414	-	9.05e-07	7.76e-05	38.4144
1836	NM_021280	Plcg1	4259	28354	+	2	160759662	160759662	-	1.18e-09	3.46e-07	25.5384
1837	NM_021280	Plcg1	4258	9819	+	2	160741127	160741127	-	1.83e-11	1.05e-08	28.7578
1838	NM_021290	Ucn	5253	-106	-	5	31139000	31139000	+	3.11e-11	1.65e-08	28.8554
1839	NM_021290	Ucn	5254	-124	-	5	31139018	31139018	+	1.76e-08	3.2e-06	26.2994
1840	NM_021316	Cend1	6777	131	-	7	141429290	141429290	+	1.12e-06	9.2e-05	26.7587
1841	NM_021332	Glp1r	2931	9743	+	17	30911608	30911608	+	6.22e-10	2.04e-07	-36.1193
1842	NM_021332	Glp1r	2930	9719	+	17	30911584	30911584	+	4.41e-07	4.35e-05	-29.6154
1843	NM_021332	Glp1r	2929	9690	+	17	30911555	30911555	+	3.05e-13	3.21e-10	-42.3754
1844	NM_021332	Glp1r	2928	9677	+	17	30911542	30911542	+	4.72e-12	3.31e-09	-33.5381
1845	NM_021349	Tnfrsf13b	978	6292	+	11	61147125	61147125	+	6.65e-08	9.43e-06	-26.3444
1846	NM_021355	Fmod	283	6976	+	1	134044489	134044489	-	1.33e-09	3.83e-07	28.8647
1847	NM_021360	Neurl1a	3586	9869	+	19	47188687	47188687	+	7.14e-07	6.4e-05	26.5134
1848	NM_021360	Neurl1a	3585	9850	+	19	47188668	47188668	+	2.55e-06	0.000177231	27.7383
1849	NM_021394	Zbp1	4396	4304	-	2	173214619	173214619	-	2.87e-05	0.00118892	29.2335
1850	NM_021403	Srrm3	5847	14612	+	5	135832716	135832716	+	7.3e-13	6.67e-10	-34.7382
1851	NM_021403	Srrm3	5848	14613	+	5	135832717	135832717	-	2.17e-12	1.71e-09	-30.1936
1852	NM_021408	Ush2a	429	271	+	1	188263107	188263107	+	2.41e-13	2.64e-10	34.5549
1853	NM_021412	Mmp19	775	5304	+	10	128796257	128796257	-	1.48e-15	3.03e-12	31.7266
1854	NM_021427	Fam181b	6548	347112	+	7	93426989	93426989	+	2.21e-08	3.85e-06	-25.6181
1855	NM_021430	Rilpl1	5767	21045	-	5	124510347	124510347	+	1.8e-07	2.12e-05	28.1213
1856	NM_021430	Rilpl1	5768	20675	-	5	124510717	124510717	-	4.44e-14	5.95e-11	30.0218
1857	NM_021430	Rilpl1	5769	20660	-	5	124510732	124510732	-	5.98e-14	7.7e-11	29.409
1858	NM_021430	Rilpl1	5766	21105	-	5	124510287	124510287	+	2.75e-07	2.98e-05	26.2032
1859	NM_021442	NA	4477	82500	-	3	30426988	30426988	+	1.7e-07	2.02e-05	25.4581
1860	NM_021443	Ccl8	1094	5337	+	11	82120520	82120520	-	3.08e-11	1.64e-08	-25.9763
1861	NM_021457	Fzd1	5198	1603	-	5	4756614	4756614	+	2.36e-11	1.31e-08	40.5967
1862	NM_021457	Fzd1	5192	1661	-	5	4756556	4756556	+	7.34e-09	1.55e-06	36.1182
1863	NM_021457	Fzd1	5194	1641	-	5	4756576	4756576	+	2.04e-08	3.61e-06	33.6364
1864	NM_021457	Fzd1	5191	1674	-	5	4756543	4756543	+	2.24e-12	1.75e-09	40.9599
1865	NM_021457	Fzd1	5197	1615	-	5	4756602	4756602	+	2.11e-13	2.33e-10	45.1971
1866	NM_021457	Fzd1	5195	1632	-	5	4756585	4756585	+	6.25e-08	8.96e-06	29.2872
1867	NM_021457	Fzd1	5199	1432	-	5	4756785	4756785	-	6.5e-08	9.25e-06	28.3057
1868	NM_021457	Fzd1	5193	1658	-	5	4756559	4756559	+	1.17e-10	5.04e-08	38.2433
1869	NM_021457	Fzd1	5196	1623	-	5	4756594	4756594	+	1.49e-10	6.22e-08	39.6593
1870	NM_021457	Fzd1	5200	1424	-	5	4756793	4756793	-	8.04e-07	7.04e-05	25.5789
1871	NM_021457	Fzd1	5201	1384	-	5	4756833	4756833	+	1.81e-09	4.91e-07	25.7761
1872	NM_021459	Isl1	2047	369512	-	13	115940177	115940177	+	5.83e-07	5.44e-05	28.6342
1873	NM_021459	Isl1	2048	8186	-	13	116301503	116301503	+	2.19e-08	3.82e-06	28.2913
1874	NM_021487	Kcne1l	7923	501	-	X	142305698	142305698	+	0.00018065	0.00489186	27.8408
1875	NM_021487	Kcne1l	7924	395	-	X	142305804	142305804	-	2.15e-06	0.000154922	25.3761
1876	NM_021488	Ghrl	6142	-27	-	6	113719937	113719937	+	6.5e-06	0.000373779	-31.5087
1877	NM_021491	Smpd3	7112	1133	-	8	106336856	106336856	+	4.48e-14	6e-11	26.0591
1878	NM_021492	Ap3b2	6516	16056	-	7	81477870	81477870	+	2.31e-09	6.02e-07	25.0124
1879	NM_021501	Pias4	661	6521	-	10	81161200	81161200	+	5.36e-05	0.00193027	25.3968
1880	NM_021523	Huwe1	7932	343	+	X	151803623	151803623	+	3.45e-06	0.000226538	-26.6977
1881	NM_021526	Psmd14	3849	-417	+	2	61711277	61711277	+	3.3e-08	5.35e-06	-26.327
1882	NM_021530	Slc4a8	2539	-4459	+	15	100757288	100757288	+	1.4e-09	3.99e-07	-25.3337
1883	NM_021530	Slc4a8	2540	5009	+	15	100766754	100766754	+	1.23e-10	5.29e-08	31.4561
1884	NM_021537	Stk25	212	22233	-	1	93613495	93613495	-	0.000189632	0.00507447	25.457
1885	NM_021543	Pcdh8	2241	637	-	14	79770676	79770676	-	1.01e-14	1.62e-11	45.1841
1886	NM_021543	Pcdh8	2240	1088	-	14	79770225	79770225	-	4.66e-05	0.0017318	26.8827
1887	NM_021879	Oca2	6464	315030	+	7	56554799	56554799	+	3.91e-06	0.00025012	26.5461
1888	NM_022017	Trpv4	5624	24274	-	5	114634148	114634148	+	9.01e-11	4.05e-08	26.9299
1889	NM_022027	Syne1	467	-12534	-	10	5081596	5081596	-	4.16e-05	0.00158904	28.8499
1890	NM_022027	Syne1	468	-12537	-	10	5081599	5081599	-	2.23e-05	0.000977641	29.6703
1891	NM_022033	Oxct2a	4893	771	-	4	123322909	123322909	-	3.84e-07	3.89e-05	36.3518
1892	NM_022033	Oxct2a	4892	773	-	4	123322907	123322907	-	3.45e-05	0.00137263	29.7059
1893	NM_022316	Smoc1	1586	-399	+	12	81026409	81026409	+	2.17e-07	2.46e-05	26.6774
1894	NM_022319	Clstn2	7596	13279	-	9	98019889	98019889	-	0.000307468	0.00730492	-25.8929
1895	NM_022378	Foxb1	7524	1874	-	9	69759067	69759067	-	2.99e-08	4.93e-06	29.1796
1896	NM_022378	Foxb1	7525	1851	-	9	69759090	69759090	+	4.63e-09	1.06e-06	25.4905
1897	NM_022410	Myh9	2389	-21756	-	15	77863930	77863930	-	1.07e-09	3.21e-07	29.5832
1898	NM_022416	Stk32b	5328	544	-	5	37716610	37716610	+	3.32e-10	1.21e-07	31.7002
1899	NM_022416	Stk32b	5327	5051	-	5	37712103	37712103	+	1.58e-10	6.55e-08	41.1616
1900	NM_022416	Stk32b	5335	291	-	5	37716863	37716863	+	3.37e-10	1.22e-07	44.1519
1901	NM_022416	Stk32b	5332	336	-	5	37716818	37716818	-	4.78e-07	4.64e-05	25.0754
1902	NM_022416	Stk32b	5329	373	-	5	37716781	37716781	-	1.84e-07	2.16e-05	25.369
1903	NM_022416	Stk32b	5330	362	-	5	37716792	37716792	-	2.18e-08	3.81e-06	30.3134
1904	NM_022416	Stk32b	5333	324	-	5	37716830	37716830	+	5.32e-09	1.19e-06	37.0128
1905	NM_022416	Stk32b	5334	296	-	5	37716858	37716858	+	9e-08	1.21e-05	37.6912
1906	NM_022416	Stk32b	5331	337	-	5	37716817	37716817	+	3.37e-06	0.000222194	26.3685
1907	NM_022419	Abhd8	6989	8726	-	8	71454932	71454932	+	3.97e-06	0.000252797	26.6835
1908	NM_022434	Cyp4f14	2938	11461	-	17	32905627	32905627	+	5.16e-07	4.93e-05	-25.9933
1909	NM_022434	Cyp4f14	2939	10637	-	17	32906451	32906451	-	1.21e-09	3.53e-07	29.6909
1910	NM_022435	Sp5	3881	2182	+	2	70477103	70477103	-	6.9e-09	1.47e-06	31.8627
1911	NM_022435	Sp5	3882	2207	+	2	70477128	70477128	-	1.02e-06	8.55e-05	25.7656
1912	NM_022435	Sp5	3880	2174	+	2	70477095	70477095	-	7.89e-10	2.48e-07	30.3571
1913	NM_022657	Fgf23	6198	-8008	+	6	127064894	127064894	+	2.06e-10	8.14e-08	37.5812
1914	NM_022721	Fzd5	113	1840	-	1	64735911	64735911	-	7.43e-06	0.000415123	-26.5054
1915	NM_022813	Scamp2	7488	1050	+	9	57561992	57561992	-	7.74e-12	5.01e-09	30.9504
1916	NM_022881	Rgs18	316	-613424	-	1	145388844	145388844	-	3.86e-05	0.00149924	26.2055
1917	NM_023057	Map3k20	3889	-8847	+	2	72276790	72276790	+	2.64e-07	2.88e-05	25.9792
1918	NM_023066	Asph	4733	1072	-	4	9668091	9668091	+	0.000437334	0.00950556	-25.2765
1919	NM_023066	Asph	4734	1057	-	4	9668106	9668106	+	2.97e-05	0.00122089	-29.454
1920	NM_023143	C1ra	6181	-7030	+	6	124505591	124505591	-	2.18e-08	3.81e-06	-33.8876
1921	NM_023149	Cndp2	3441	-8237	-	18	84693938	84693938	-	2.6e-08	4.41e-06	-25.3963
1922	NM_023239	Nsmce3	6480	-19768	-	7	64892807	64892807	-	1.37e-07	1.7e-05	-29.2929
1923	NM_023277	Jam3	7384	91	-	9	27155331	27155331	-	1.41e-10	5.94e-08	27.3947
1924	NM_023370	Cdh23	587	4031	-	10	60692460	60692460	-	4.74e-05	0.00175284	26.1667
1925	NM_023380	Samsn1	2750	5037	-	16	75904230	75904230	-	5.91e-14	7.63e-11	28.9904
1926	NM_023386	Rtp4	2651	91137	+	16	23701054	23701054	-	4.78e-07	4.64e-05	27.496
1927	NM_023386	Rtp4	2650	3061	+	16	23612978	23612978	+	9.87e-10	3e-07	36.0917
1928	NM_023386	Rtp4	2649	3047	+	16	23612964	23612964	+	1.9e-07	2.21e-05	31.368
1929	NM_023476	Tinagl1	4980	-11523	-	4	130186644	130186644	-	2.67e-13	2.87e-10	39.6802
1930	NM_023478	Upk3a	2463	4156	+	15	85021295	85021295	-	2e-05	0.000900328	27.4498
1931	NM_023478	Upk3a	2460	4137	+	15	85021276	85021276	-	1.52e-05	0.000725462	26.2083
1932	NM_023478	Upk3a	2462	4149	+	15	85021288	85021288	-	2.48e-07	2.74e-05	31.2354
1933	NM_023478	Upk3a	2461	4144	+	15	85021283	85021283	-	6.28e-06	0.000363767	29.3514
1934	NM_023500	Xk	7742	645	+	X	9273427	9273427	-	8.51e-12	5.45e-09	31.7171
1935	NM_023500	Xk	7743	654	+	X	9273436	9273436	-	9.84e-13	8.65e-10	33.7774
1936	NM_023500	Xk	7744	664	+	X	9273446	9273446	-	6.43e-10	2.1e-07	29.2256
1937	NM_023504	Nkx2-4	4131	965	-	2	147084381	147084381	-	2.75e-07	2.98e-05	35.3633
1938	NM_023504	Nkx2-4	4129	976	-	2	147084370	147084370	-	5.27e-05	0.00190424	27.8603
1939	NM_023504	Nkx2-4	4133	947	-	2	147084399	147084399	-	5.45e-11	2.63e-08	45.0735
1940	NM_023504	Nkx2-4	4137	745	-	2	147084601	147084601	-	6.37e-06	0.000367649	26.9482
1941	NM_023504	Nkx2-4	4130	967	-	2	147084379	147084379	-	7.69e-07	6.81e-05	34.0516
1942	NM_023504	Nkx2-4	4128	979	-	2	147084367	147084367	-	4.87e-08	7.35e-06	38.2891
1943	NM_023504	Nkx2-4	4134	927	-	2	147084419	147084419	-	8.74e-07	7.55e-05	31.8776
1944	NM_023504	Nkx2-4	4132	956	-	2	147084390	147084390	-	3.83e-05	0.00148891	28.2128
1945	NM_023504	Nkx2-4	4135	923	-	2	147084423	147084423	-	6.68e-07	6.08e-05	34.3747
1946	NM_023504	Nkx2-4	4136	915	-	2	147084431	147084431	-	4.03e-06	0.000255643	30.7692
1947	NM_023649	Ush1c	6433	34	-	7	46238457	46238457	+	6.63e-08	9.41e-06	29.5082
1948	NM_023655	Trim29	7424	618	+	9	43311379	43311379	+	3.45e-06	0.000226411	25.2509
1949	NM_023655	Trim29	7423	549	+	9	43311310	43311310	+	2.01e-08	3.57e-06	26.0428
1950	NM_023734	Pi16	2919	3165	+	17	29322045	29322045	-	5.4e-10	1.82e-07	35.941
1951	NM_023774	4930550L24Rik	7837	-18118	+	X	58893343	58893343	+	2.02e-08	3.57e-06	-38.7016
1952	NM_023774	4930550L24Rik	7836	-290668	+	X	58620793	58620793	+	7.83e-05	0.00258078	26.4498
1953	NM_023781	1700020D05Rik	3456	74	-	19	5503714	5503714	-	1.84e-05	0.000842641	33.2002
1954	NM_023814	Tbx18	7562	1775	-	9	87729486	87729486	+	1.03e-06	8.62e-05	29.1753
1955	NM_023814	Tbx18	7564	1755	-	9	87729506	87729506	+	2.91e-05	0.00120223	29.2917
1956	NM_023814	Tbx18	7563	1763	-	9	87729498	87729498	+	3.34e-05	0.00133963	27.466
1957	NM_024206	Sec13	6143	-311	-	6	113740991	113740991	-	1.13e-09	3.36e-07	-26.2175
1958	NM_024219	Hsbp1	7217	-59634	+	8	119284904	119284904	+	9.44e-12	5.96e-09	-32.2247
1959	NM_024219	Hsbp1	7218	-59626	+	8	119284912	119284912	+	1.9e-10	7.61e-08	-29.6205
1960	NM_024253	Nkg7	6398	-3516	+	7	43433622	43433622	+	0.000262915	0.00649277	-26.81
1961	NM_025283	Mob4	92	40677	+	1	55171920	55171920	+	2.13e-08	3.74e-06	-30.9239
1962	NM_025283	Mob4	91	40668	+	1	55171911	55171911	+	2.73e-08	4.59e-06	-30.2073
1963	NM_025283	Mob4	90	40628	+	1	55171871	55171871	+	5.08e-08	7.6e-06	-29.9915
1964	NM_025283	Mob4	93	40682	+	1	55171925	55171925	+	1.14e-09	3.38e-07	-32.1046
1965	NM_025285	Stmn2	4459	17309	+	3	8526834	8526834	+	7.32e-10	2.34e-07	36.1957
1966	NM_025314	Dtd1	4123	76832	+	2	144676783	144676783	+	6.29e-14	8.06e-11	38.5559
1967	NM_025314	Dtd1	4124	77119	+	2	144677070	144677070	-	2.84e-06	0.000193266	25.5858
1968	NM_025336	Chchd3	6022	30135	-	6	33030018	33030018	-	8.03e-08	1.1e-05	27.1693
1969	NM_025338	Aurkaip1	5188	-1223	+	4	155830046	155830046	-	1.61e-05	0.000762487	25.5274
1970	NM_025404	Arl4d	1207	7597	+	11	101673136	101673136	+	0.000303823	0.00723936	25.9459
1971	NM_025423	1110059E24Rik	3500	11266	-	19	21641526	21641526	+	9.04e-11	4.05e-08	40.8621
1972	NM_025423	1110059E24Rik	3501	11242	-	19	21641550	21641550	+	4.99e-08	7.49e-06	36.8816
1973	NM_025423	1110059E24Rik	3502	11215	-	19	21641577	21641577	+	7.28e-12	4.76e-09	46.3222
1974	NM_025446	Aig1	487	30825	-	10	13838006	13838006	+	1.07e-14	1.72e-11	-37.8803
1975	NM_025446	Aig1	485	30841	-	10	13837990	13837990	+	2.14e-08	3.74e-06	-30.0325
1976	NM_025446	Aig1	484	30854	-	10	13837977	13837977	+	6.55e-07	5.98e-05	-25.7903
1977	NM_025446	Aig1	488	30807	-	10	13838024	13838024	+	2.65e-07	2.88e-05	-28.3255
1978	NM_025446	Aig1	486	30837	-	10	13837994	13837994	+	2.83e-06	0.000192827	-25.3968
1979	NM_025451	Camk2n1	5024	-8137	+	4	138447011	138447011	+	7.09e-07	6.37e-05	27.4547
1980	NM_025501	Lce3b	4565	5065	+	3	92938042	92938042	+	3.14e-05	0.00127568	-25.4231
1981	NM_025521	2310011J03Rik	654	1293	-	10	80319256	80319256	+	4.04e-09	9.5e-07	-27.9762
1982	NM_025521	2310011J03Rik	651	8435	-	10	80312114	80312114	+	2.24e-06	0.000159781	-31.3118
1983	NM_025521	2310011J03Rik	653	6913	-	10	80313636	80313636	+	1.87e-10	7.53e-08	28.2784
1984	NM_025521	2310011J03Rik	652	7205	-	10	80313344	80313344	-	3.57e-06	0.000232507	26.3566
1985	NM_025525	Rnf113a2	1607	429	+	12	84417627	84417627	-	6.7e-09	1.44e-06	33.0947
1986	NM_025525	Rnf113a2	1609	446	+	12	84417644	84417644	-	1.19e-05	0.000600266	25.2034
1987	NM_025525	Rnf113a2	1608	432	+	12	84417630	84417630	-	3.22e-09	7.87e-07	33.9491
1988	NM_025525	Rnf113a2	1611	455	+	12	84417653	84417653	-	8.76e-06	0.000471994	25.4528
1989	NM_025525	Rnf113a2	1610	448	+	12	84417646	84417646	-	7.21e-06	0.00040525	25.9351
1990	NM_025540	Sln	7468	-24333	+	9	53825918	53825918	-	1.03e-11	6.43e-09	-36.8285
1991	NM_025540	Sln	7469	-22220	+	9	53828031	53828031	-	3.27e-05	0.00131678	25.1859
1992	NM_025566	Tnfaip8l1	3039	9562	+	17	56172051	56172051	+	7.73e-13	7.02e-10	32.7116
1993	NM_025566	Tnfaip8l1	3041	9694	+	17	56172183	56172183	-	9.66e-13	8.51e-10	31.1256
1994	NM_025566	Tnfaip8l1	3043	9722	+	17	56172211	56172211	-	2.44e-10	9.35e-08	28.1016
1995	NM_025566	Tnfaip8l1	3036	9143	+	17	56171632	56171632	+	3.94e-15	7.14e-12	33.8565
1996	NM_025566	Tnfaip8l1	3042	9696	+	17	56172185	56172185	-	3.69e-13	3.74e-10	31.5459
1997	NM_025566	Tnfaip8l1	3038	9559	+	17	56172048	56172048	+	8.2e-12	5.28e-09	29.6152
1998	NM_025566	Tnfaip8l1	3040	9620	+	17	56172109	56172109	+	9.49e-14	1.15e-10	35.6355
1999	NM_025566	Tnfaip8l1	3037	9207	+	17	56171696	56171696	+	5.62e-10	1.88e-07	27.8371
[truncated: 5,955 more rows]

## Sheet: Table_S7_BSp_Ctrl_DMG_DEG
S.No	Feature name	Genes	logFC	Average expression	t	P-Value	adj.P-Value	q-value	B	Target row	Distance to feature	Feature strand	Chromosome	Start	End	Strand	Methylation difference
1	NM_183016	Cdc42bpb	0.322524	6.54832	4.14525	0.000593394	0.0833584	1.97765e-05	-0.17745	1743	24106	-	12	111353613	111353613	-	-27.1906
2	NM_009187	Cox7a2l	-0.273305	7.11756	-4.16465	0.000568198	0.0833584	8.78275e-06	-0.135434	3128	-9626	-	17	83523958	83523958	+	-26.2196
3	NM_199028	Bend3	0.455216	3.70114	4.19297	0.000533326	0.0829704	0.000129558	-0.087082	552	-5199	+	10	43473941	43473941	-	-25.1938
4	NM_183016	Cdc42bpb	0.322524	6.54832	4.14525	0.000593394	0.0833584	0.000102918	-0.17745	1742	45243	-	12	111332476	111332476	-	25.6721
5	NM_025983	Atp5e	-0.812018	7.0916	-4.54562	0.000243105	0.0625449	3.61635e-05	0.655719	4401	3899	-	2	174460203	174460203	+	25.6727
6	NM_009095	Rps5	-0.341867	9.34188	-4.1754	0.000554691	0.0833584	2.04522e-07	-0.0923227	6267	-12144	+	7	12910167	12910167	+	25.8483
7	NM_199466	Eml4	0.353238	4.28217	4.04284	0.000746323	0.086604	7.99345e-05	-0.351751	3127	-49176	+	17	83301755	83301755	-	27.2846
8	NM_183016	Cdc42bpb	0.322524	6.54832	4.14525	0.000593394	0.0833584	3.73622e-05	-0.17745	1740	45493	-	12	111332226	111332226	+	27.887
9	NM_183016	Cdc42bpb	0.322524	6.54832	4.14525	0.000593394	0.0833584	4.75785e-06	-0.17745	1741	45275	-	12	111332444	111332444	-	29.731
10	NM_133819	Ppp1r15b	0.527971	6.93091	4.09926	0.000657736	0.083888	0.000788069	-0.273618	279	-25075	+	1	133106091	133106091	-	30.0259
11	NM_133819	Ppp1r15b	0.527971	6.93091	4.09926	0.000657736	0.083888	0.000670425	-0.273618	278	-25097	+	1	133106069	133106069	-	30.1545
12	NM_178382	Flrt3	-1.24116	6.07606	-4.48038	0.000280986	0.0625449	5.8454e-06	0.527183	4117	-97277	-	2	140768752	140768752	-	33.7681

## Sheet: Table_S8_Unique_BSp_DMG_DEG
S.No	Genes	logFC	Average expression	t	P-Value	adj.P-Value	B
1	Flrt3	-1.24116	6.07606	-4.48038	0.000280986	0.0625449	0.527183
2	Atp5e	-0.812018	7.0916	-4.54562	0.000243105	0.0625449	0.655719
3	Rps5	-0.341867	9.34188	-4.1754	0.000554691	0.0833584	-0.0923227
4	Cox7a2l	-0.273305	7.11756	-4.16465	0.000568198	0.0833584	-0.135434
5	Cdc42bpb	0.322524	6.54832	4.14525	0.000593394	0.0833584	-0.17745
6	Eml4	0.353238	4.28217	4.04284	0.000746323	0.086604	-0.351751
7	Bend3	0.455216	3.70114	4.19297	0.000533326	0.0829704	-0.087082
8	Ppp1r15b	0.527971	6.93091	4.09926	0.000657736	0.083888	-0.273618

## Sheet: Table_S9_GTP_DMG
S. No	Feature name	Genes	Target row	Distance to feature	Feature strand	Chromosome	Start	End	Strand	P-Value	q-value	Methylation difference
1	NM_001001449	AF067063	5099	-7775	-	13	119837991	119837991	-	6.34434e-08	2.92753e-06	25.814
2	NM_001001449	AF067063	5098	11531	-	13	119818687	119818687	+	3.7213e-08	1.85306e-06	27.8103
3	NM_001001559	Usp17ld	15964	-25336	-	7	103277840	103277840	-	1.24025e-08	7.16126e-07	29.5361
4	NM_001001559	Usp17ld	15963	1912	-	7	103250594	103250594	+	2.15334e-05	0.000416428	34.216
5	NM_001001565	Chpf	349	9757	-	1	75469715	75469715	+	3.55221e-07	1.2879e-05	32.9955
6	NM_001001881	2510009E07Rik	6681	-6963	-	16	21701627	21701627	+	6.69277e-13	1.25988e-10	-28.398
7	NM_001001885	Tmem151a	8560	3424	-	19	5082054	5082054	-	9.47504e-06	0.000210038	27.2687
8	NM_001001885	Tmem151a	8561	3383	-	19	5082095	5082095	-	3.19745e-08	1.62232e-06	30.6831
9	NM_001001979	Megf10	8236	-39476	+	18	57093614	57093614	+	1.85037e-05	0.000367385	31.4521
10	NM_001001979	Megf10	8237	-39475	+	18	57093615	57093615	-	1.4618e-15	5.19067e-13	47.5634
11	NM_001001999	Gp1bb	6670	716	-	16	18621688	18621688	-	1.24966e-13	2.82254e-11	34.0553
12	NM_001001999	Gp1bb	6668	778	-	16	18621626	18621626	-	1.04308e-14	3.04599e-12	38.1086
13	NM_001001999	Gp1bb	6667	980	-	16	18621424	18621424	-	2.11708e-08	1.13742e-06	26.1191
14	NM_001001999	Gp1bb	6666	1012	-	16	18621392	18621392	-	1.41445e-10	1.42669e-08	34.9885
15	NM_001001999	Gp1bb	6669	736	-	16	18621668	18621668	-	1.59808e-08	8.90085e-07	25.7979
16	NM_001001999	Gp1bb	6671	711	-	16	18621693	18621693	-	3.11982e-10	2.86526e-08	28.8462
17	NM_001003393	Igfl3	15134	-51658	+	7	18124836	18124836	+	6.99345e-27	2.54978e-23	46.6505
18	NM_001003672	Pcdhac2	8078	12191	+	18	37156158	37156158	+	5.75822e-12	8.53772e-10	28.6008
19	NM_001003672	Pcdhac2	8077	132	+	18	37144099	37144099	-	1.45147e-14	4.09052e-12	25.77
20	NM_001004152	Psg22	15138	30832	+	7	18748920	18748920	-	2.21865e-08	1.18389e-06	30.7615
21	NM_001004152	Psg22	15137	30827	+	7	18748915	18748915	-	6.67361e-07	2.21281e-05	29.8118
22	NM_001004152	Psg22	15136	30698	+	7	18748786	18748786	-	2.84452e-05	0.00052433	27.5707
23	NM_001004152	Psg22	15135	30671	+	7	18748759	18748759	-	4.06787e-07	1.44627e-05	33.172
24	NM_001004176	Maml3	10889	177021	-	3	51927986	51927986	+	3.65154e-14	9.35301e-12	40.4278
25	NM_001004184	Slc28a1	15768	7180	+	7	81121977	81121977	-	3.11926e-07	1.15329e-05	26.7243
26	NM_001004184	Slc28a1	15769	35562	+	7	81150359	81150359	+	1.69539e-07	6.84078e-06	25.4809
27	NM_001004357	Cntnap2	14394	69451	+	6	45129510	45129510	+	6.291e-10	5.31808e-08	33.2547
28	NM_001004357	Cntnap2	14395	266118	+	6	45326177	45326177	-	1.11035e-09	8.74732e-08	26.885
29	NM_001004366	Scube3	7362	4764	+	17	28147288	28147288	-	5.57712e-06	0.000134673	27.9234
30	NM_001004435	Pik3r6	2617	-10453	+	11	68492566	68492566	+	6.68914e-17	3.21323e-14	36.2855
31	NM_001004435	Pik3r6	2620	-8105	+	11	68494914	68494914	+	2.66602e-05	0.000496979	27.9708
32	NM_001004435	Pik3r6	2614	-15168	+	11	68487851	68487851	-	7.56261e-08	3.40372e-06	25.9791
33	NM_001004435	Pik3r6	2621	-8070	+	11	68494949	68494949	-	1.5916e-06	4.66417e-05	26.3064
34	NM_001004435	Pik3r6	2619	-8674	+	11	68494345	68494345	+	6.13991e-06	0.000146085	26.0162
35	NM_001004435	Pik3r6	2615	-10466	+	11	68492553	68492553	+	3.12881e-11	3.7746e-09	28.1192
36	NM_001004435	Pik3r6	2616	-10465	+	11	68492554	68492554	-	1.82007e-06	5.22788e-05	32.16
37	NM_001004435	Pik3r6	2618	-10441	+	11	68492578	68492578	+	4.85758e-11	5.56657e-09	25.5428
38	NM_001004761	Gpr158	9117	1729	+	2	21369294	21369294	-	5.64788e-20	5.24118e-17	36.5599
39	NM_001004761	Gpr158	9119	1766	+	2	21369331	21369331	-	9.11773e-21	1.00316e-17	38.5195
40	NM_001004761	Gpr158	9115	839	+	2	21368404	21368404	+	1.43353e-08	8.09824e-07	-28.2596
41	NM_001004761	Gpr158	9116	1583	+	2	21369148	21369148	+	1.43721e-22	2.26878e-19	29.3809
42	NM_001004761	Gpr158	9118	1741	+	2	21369306	21369306	-	3.39945e-16	1.38228e-13	32.4017
43	NM_001004761	Gpr158	9114	447	+	2	21368012	21368012	-	8.53366e-10	6.94248e-08	29.1281
44	NM_001005232	Dbx1	15553	-288	-	7	49637122	49637122	+	4.64818e-05	0.000787087	27.6408
45	NM_001005232	Dbx1	15552	-239	-	7	49637073	49637073	+	1.93613e-05	0.000381405	28.5062
46	NM_001005232	Dbx1	15551	-229	-	7	49637063	49637063	+	3.44991e-06	8.95795e-05	33.4744
47	NM_001005341	Ypel2	2931	34373	-	11	86959390	86959390	+	3.17478e-08	1.61234e-06	32.3469
48	NM_001005341	Ypel2	2933	25799	-	11	86967964	86967964	+	6.19543e-12	9.09007e-10	26.2135
49	NM_001005341	Ypel2	2932	26174	-	11	86967589	86967589	+	1.7644e-06	5.09112e-05	29.4734
50	NM_001005343	Sp9	9551	9212	+	2	73281136	73281136	+	7.78413e-10	6.41112e-08	27.1817
51	NM_001005370	Spin2c	18814	71435	+	X	153903726	153903726	+	2.61262e-08	1.36144e-06	25.6443
52	NM_001005422	Stmnd1	4531	-92246	+	13	46181475	46181475	-	1.39583e-08	7.91605e-07	35.6023
53	NM_001005477	Barhl2	13228	1063	-	5	106457104	106457104	+	4.84533e-10	4.22298e-08	34.2979
54	NM_001005477	Barhl2	13229	1007	-	5	106457160	106457160	+	7.30653e-06	0.000168764	26.6992
55	NM_001005740	Phactr1	4504	78312	+	13	42787891	42787891	+	3.65143e-07	1.31871e-05	-30.9987
56	NM_001005740	Phactr1	4500	59405	+	13	42768984	42768984	-	1.92765e-15	6.65501e-13	35.041
57	NM_001005740	Phactr1	4503	59446	+	13	42769025	42769025	-	3.97038e-12	6.13535e-10	27.6735
58	NM_001005740	Phactr1	4502	59419	+	13	42768998	42768998	-	8.54029e-17	3.99456e-14	35.8377
59	NM_001005740	Phactr1	4501	59417	+	13	42768996	42768996	-	1.16584e-16	5.2911e-14	35.7591
60	NM_001005740	Phactr1	4499	59320	+	13	42768899	42768899	+	3.40212e-08	1.71158e-06	34.359
61	NM_001005846	Mcoln2	11415	24971	+	3	146175143	146175143	+	4.86947e-11	5.57872e-09	32.4805
62	NM_001005916	Zbtb9	7325	10396	+	17	26983573	26983573	-	1.0235e-07	4.42415e-06	27.9585
63	NM_001007462	Pabpn1l	17500	-7998	-	8	122630732	122630732	-	1.88423e-07	7.47739e-06	26.0096
64	NM_001007568	Zfp251	6042	829	-	15	76870607	76870607	-	2.78111e-07	1.04394e-05	-30.9048
65	NM_001007568	Zfp251	6041	14076	-	15	76857360	76857360	+	2.93857e-05	0.000538489	27.9064
66	NM_001007569	Pnmal1	15126	9948	+	7	16969741	16969741	-	2.36905e-05	0.000450721	27.3016
67	NM_001007580	Fndc3c1	18714	27800	-	X	106457430	106457430	+	2.84732e-10	2.64032e-08	31.7869
68	NM_001007580	Fndc3c1	18715	859	-	X	106484371	106484371	-	1.04782e-07	4.51559e-06	25.4287
69	NM_001007596	Rtn1	3914	-20842	-	12	72257568	72257568	+	5.14736e-14	1.27569e-11	35.0282
70	NM_001007596	Rtn1	3910	-20763	-	12	72257489	72257489	+	5.91374e-09	3.76802e-07	28.952
71	NM_001007596	Rtn1	3915	-20843	-	12	72257569	72257569	-	2.93657e-12	4.69519e-10	30.4937
72	NM_001007596	Rtn1	3913	-20830	-	12	72257556	72257556	-	2.37336e-09	1.70215e-07	28.7565
73	NM_001007596	Rtn1	3909	-20758	-	12	72257484	72257484	+	1.34967e-08	7.69432e-07	28.5491
74	NM_001007596	Rtn1	3912	-20779	-	12	72257505	72257505	-	8.17395e-11	8.82687e-09	32.2136
75	NM_001007596	Rtn1	3916	-21080	-	12	72257806	72257806	-	7.1951e-21	8.12137e-18	43.8321
76	NM_001007596	Rtn1	3911	-20778	-	12	72257504	72257504	+	1.28546e-10	1.31301e-08	31.4632
77	NM_001008420	Cdh12	5825	37152	+	15	21148602	21148602	-	8.13871e-07	2.6282e-05	29.7835
78	NM_001008424	Cdsn	7482	-417	+	17	35551711	35551711	+	1.44487e-06	4.29266e-05	27.4828
79	NM_001008498	Wdr34	9254	-5859	-	2	30054737	30054737	+	0.000142294	0.00197054	30.3896
80	NM_001010937	Gjb6	5376	-121182	-	14	57254792	57254792	+	5.51098e-13	1.05985e-10	47.7674
81	NM_001010937	Gjb6	5375	-90436	-	14	57224046	57224046	-	8.51164e-10	6.92651e-08	30.0132
82	NM_001011532	Olfr1037	9676	-8691	-	2	86094544	86094544	+	0.000565681	0.00601781	25.7945
83	NM_001011684	Nms	140	6987	+	1	38946134	38946134	+	3.86245e-13	7.71767e-11	29.5773
84	NM_001011684	Nms	141	7168	+	1	38946315	38946315	-	1.22912e-11	1.65931e-09	28.3186
85	NM_001011740	Olfr225	2546	94	+	11	59613058	59613058	-	5.55266e-05	0.000911171	27.3144
86	NM_001011750	Olfr294	15826	-21213	-	7	86637855	86637855	-	6.96927e-17	3.32762e-14	41.2478
87	NM_001011776	Olfr527	16325	730	+	7	140336592	140336592	+	1.01751e-07	4.40365e-06	27.3875
88	NM_001011788	Olfr1432	8639	8597	-	19	12220966	12220966	+	1.21126e-10	1.24717e-08	31.0035
89	NM_001011788	Olfr1432	8638	8601	-	19	12220962	12220962	+	2.57334e-12	4.16565e-10	29.3031
90	NM_001011788	Olfr1432	8640	8433	-	19	12221130	12221130	-	4.4702e-10	3.9346e-08	25.7512
91	NM_001011789	Olfr222	2544	-3740	-	11	59575477	59575477	+	1.02589e-10	1.07678e-08	25.0248
92	NM_001011800	Olfr212	14766	-210	+	6	116506306	116506306	+	3.74168e-11	4.42273e-09	-28.2763
93	NM_001011829	Olfr761	7504	-43321	-	17	37996342	37996342	-	4.5533e-11	5.26216e-09	-35.3804
94	NM_001011851	Olfr412	2693	6821	+	11	74371490	74371490	+	3.78546e-06	9.69689e-05	36.6938
95	NM_001011855	Olfr169	6677	16186	-	16	19550696	19550696	+	1.72382e-07	6.93558e-06	27.7994
96	NM_001011868	Olfr1178	9679	2029	+	2	88393276	88393276	-	1.2851e-09	9.96278e-08	-26.4674
97	NM_001012335	Mdk	9689	3269	-	2	91928434	91928434	+	4.32245e-27	1.65198e-23	35.144
98	NM_001012335	Mdk	9688	3275	-	2	91928428	91928428	+	3.40266e-24	7.52544e-21	33.998
99	NM_001012335	Mdk	9693	3061	-	2	91928642	91928642	-	9.98179e-33	1.22507e-28	32.7894
100	NM_001012335	Mdk	9692	3114	-	2	91928589	91928589	-	1.22182e-28	6.86884e-25	32.4089
101	NM_001012335	Mdk	9694	3037	-	2	91928666	91928666	-	7.66844e-09	4.72088e-07	33.0952
102	NM_001012335	Mdk	9695	3029	-	2	91928674	91928674	-	3.82576e-07	1.37207e-05	33.8789
103	NM_001012335	Mdk	9690	3257	-	2	91928446	91928446	+	2.4792e-20	2.50039e-17	34.9235
104	NM_001012335	Mdk	9696	3012	-	2	91928691	91928691	-	8.58432e-06	0.000193268	31.25
105	NM_001012335	Mdk	9691	3125	-	2	91928578	91928578	-	5.03674e-38	1.21915e-33	34.2873
106	NM_001012335	Mdk	9697	2970	-	2	91928733	91928733	-	7.47712e-09	4.61662e-07	32.5417
107	NM_001012726	Aym1	13384	18324	+	5	113375616	113375616	-	0.000116884	0.00167661	25.9905
108	NM_001012726	Aym1	13385	36887	+	5	113394179	113394179	-	1.46798e-11	1.94404e-09	37.5611
109	NM_001013013	Dhrs7c	2610	171	+	11	67798440	67798440	-	7.56932e-06	0.000173765	25.9952
110	NM_001013024	Usp13	10815	1469	+	3	32819093	32819093	-	0.000123949	0.00175956	25.0521
111	NM_001013369	Pfdn4	10550	-1551	+	2	170494877	170494877	+	3.89386e-10	3.48505e-08	-26.6803
112	NM_001013373	Tmprss13	17802	890	+	9	45319988	45319988	-	1.49415e-07	6.1356e-06	32.5792
113	NM_001013382	Lrrc52	928	-24465	-	1	167491244	167491244	-	3.35967e-06	8.76174e-05	32.0338
114	NM_001013386	Rasl10b	2873	9358	+	11	83419428	83419428	+	3.56784e-11	4.24431e-09	28.5712
115	NM_001013411	Nkain2	1333	399356	-	10	32490560	32490560	-	8.35062e-09	5.09066e-07	25.0233
116	NM_001013581	Pard3	17609	-80075	+	8	127219537	127219537	+	2.27997e-08	1.21231e-06	26.6873
117	NM_001013757	Vwde	14238	16222	-	6	13208744	13208744	+	1.53067e-07	6.26344e-06	28.0379
118	NM_001013804	Flg2	11105	6392	+	3	93203663	93203663	+	1.31264e-08	7.51028e-07	26.6754
119	NM_001014395	Fbxw22	18261	-15535	-	9	109419828	109419828	+	1.00098e-05	0.000220039	26.5988
120	NM_001014900	Zmynd12	11926	516	+	4	119423198	119423198	+	4.08316e-07	1.45065e-05	-25.502
121	NM_001014976	Espl1	6539	1709	+	15	102298000	102298000	+	5.58219e-13	1.07142e-10	35.8655
122	NM_001014976	Espl1	6538	1669	+	15	102297960	102297960	+	2.56028e-10	2.40304e-08	25.3072
123	NM_001014976	Espl1	6543	2313	+	15	102298604	102298604	+	3.29967e-06	8.63136e-05	30.4545
124	NM_001014976	Espl1	6542	2302	+	15	102298593	102298593	+	1.50931e-09	1.14774e-07	31.8865
125	NM_001014976	Espl1	6540	2244	+	15	102298535	102298535	+	2.89312e-10	2.67823e-08	38.5417
126	NM_001014976	Espl1	6541	2295	+	15	102298586	102298586	+	6.71337e-07	2.22304e-05	28.8427
127	NM_001014995	Fam189b	11076	277	+	3	89183500	89183500	+	7.80394e-05	0.00120547	25.5747
128	NM_001015046	Rap1gap2	2700	3709	-	11	74586450	74586450	-	1.37234e-12	2.38166e-10	-26.7769
129	NM_001018031	Otol1	10984	11198	+	3	70018809	70018809	-	2.76416e-06	7.44769e-05	28.3993
130	NM_001018087	Ldoc1	18615	261172	+	X	61970786	61970786	-	2.97741e-07	1.10804e-05	25.5488
131	NM_001024138	Gpr139	16052	3907	-	7	119180468	119180468	+	0.000128286	0.00181013	26.8437
132	NM_001024138	Gpr139	16051	30419	-	7	119153956	119153956	+	2.47778e-10	2.33441e-08	-25.7891
133	NM_001024138	Gpr139	16053	-102789	-	7	119287162	119287162	+	1.14955e-08	6.71465e-07	31.1066
134	NM_001024147	Gm5868	12996	407	-	5	72587144	72587144	+	2.09517e-05	0.000407086	29.6787
135	NM_001024474	Diras2	4595	18737	-	13	52512100	52512100	+	7.44295e-05	0.00115948	-25.2053
136	NM_001024539	Shc2	1673	-1750	-	10	79639667	79639667	+	4.26884e-09	2.83476e-07	-32.5632
137	NM_001024604	Ankrd28	5235	-11954	-	14	31842368	31842368	+	6.03792e-06	0.000143953	30.9461
138	NM_001024604	Ankrd28	5234	-11944	-	14	31842358	31842358	+	1.52615e-06	4.49991e-05	27.4536
139	NM_001024604	Ankrd28	5236	-12291	-	14	31842705	31842705	-	1.98467e-07	7.81796e-06	30.6119
140	NM_001024698	Cpa2	14310	-12834	+	6	30528808	30528808	+	6.15084e-11	6.86179e-09	27.7206
141	NM_001024707	Lrp3	15367	954	-	7	35214392	35214392	+	2.63931e-06	7.15953e-05	25.9742
142	NM_001024707	Lrp3	15366	11165	-	7	35204181	35204181	-	4.48259e-05	0.000763946	28.6415
143	NM_001024717	Gal3st3	8563	82	+	19	5298411	5298411	-	2.19054e-09	1.58842e-07	29.2448
144	NM_001024717	Gal3st3	8564	97	+	19	5298426	5298426	-	9.0285e-09	5.44261e-07	28.3312
145	NM_001024717	Gal3st3	8562	59	+	19	5298388	5298388	-	3.10029e-07	1.14735e-05	25.9227
146	NM_001024841	Gm128	11116	689	-	3	95240421	95240421	-	1.54253e-05	0.000315709	25.1608
147	NM_001024950	Zfp563	7444	-2138	+	17	33087229	33087229	+	1.3259e-08	7.57519e-07	27.2623
148	NM_001025254	Mbp	8488	8759	+	18	82563265	82563265	+	2.86816e-11	3.49855e-09	30.4125
149	NM_001025254	Mbp	8489	8824	+	18	82563330	82563330	+	5.53787e-09	3.55739e-07	25.8666
150	NM_001025305	Tfap2b	53	22768	+	1	19234820	19234820	-	7.16456e-09	4.45012e-07	-28.7974
151	NM_001025305	Tfap2b	54	22799	+	1	19234851	19234851	-	4.60368e-08	2.22531e-06	-27.4118
152	NM_001025305	Tfap2b	55	25163	+	1	19237215	19237215	+	1.40481e-09	1.07758e-07	-26.8642
153	NM_001025388	Eno1b	8192	-28603	+	18	48016732	48016732	-	8.65076e-09	5.24574e-07	26.9111
154	NM_001025577	Maf	17271	9277	-	8	115697618	115697618	-	2.02556e-05	0.000396024	27.4401
155	NM_001025590	Kcnj6	7113	3792	-	16	94852899	94852899	-	4.64492e-06	0.000115323	30.8333
156	NM_001026211	Dnajc19	10819	26050	-	3	34055305	34055305	+	1.69342e-08	9.37256e-07	28.2609
157	NM_001026211	Dnajc19	10819	26050	-	3	34055305	34055305	+	1.69342e-08	9.37256e-07	28.2609
158	NM_001029873	Unc13a	16846	11194	-	8	71660564	71660564	+	0.000108547	0.00157821	26.2161
159	NM_001029873	Unc13a	16845	11235	-	8	71660523	71660523	+	2.24297e-06	6.24098e-05	26.968
160	NM_001029877	Nova2	15150	1127	+	7	18927013	18927013	-	2.71905e-09	1.91384e-07	38.9216
161	NM_001029877	Nova2	15149	1120	+	7	18927006	18927006	-	1.00665e-08	5.97821e-07	39.3762
162	NM_001029878	Lonrf2	136	13314	-	1	38807902	38807902	+	1.03294e-09	8.21313e-08	37.8115
163	NM_001029878	Lonrf2	137	-162	-	1	38821376	38821376	-	1.39703e-09	1.07208e-07	33.6844
164	NM_001029984	Fcrlb	949	5687	-	1	170907255	170907255	+	3.7412e-06	9.60299e-05	26.0429
165	NM_001029984	Fcrlb	950	5625	-	1	170907317	170907317	+	3.40544e-11	4.07504e-09	28.9696
166	NM_001029984	Fcrlb	951	5455	-	1	170907487	170907487	-	1.75398e-07	7.03356e-06	26.5863
167	NM_001030291	Enpp7	3493	1703	+	11	118989889	118989889	+	1.53999e-07	6.29566e-06	33.7905
168	NM_001030291	Enpp7	3497	4113	+	11	118992299	118992299	-	1.14647e-09	9.00253e-08	27.2586
169	NM_001030291	Enpp7	3496	4052	+	11	118992238	118992238	+	2.3325e-06	6.45136e-05	27.097
170	NM_001030291	Enpp7	3494	1704	+	11	118989890	118989890	-	1.03692e-09	8.23962e-08	36.7599
171	NM_001030291	Enpp7	3495	1739	+	11	118989925	118989925	-	2.52164e-09	1.79329e-07	26.583
172	NM_001030297	Tmprss11c	13078	6514	-	5	86282795	86282795	+	1.34655e-11	1.79742e-09	-29.4815
173	NM_001031811	Kcnh8	7626	64557	+	17	52667264	52667264	-	3.30402e-08	1.66854e-06	27.0588
174	NM_001033041	Acmsd	657	-2629	+	1	127726784	127726784	-	7.13268e-14	1.70891e-11	30.2789
175	NM_001033041	Acmsd	656	-2835	+	1	127726578	127726578	+	5.0575e-16	1.97979e-13	27.6941
176	NM_001033042	Lrrc14b	4889	604	-	13	74363397	74363397	+	1.6323e-15	5.73763e-13	34.8243
177	NM_001033128	Bbs1	8553	-477	-	19	4907103	4907103	+	2.07831e-09	1.51714e-07	27.325
178	NM_001033149	Ttc9	3974	877	+	12	81632124	81632124	+	1.78217e-11	2.30957e-09	31.2456
179	NM_001033149	Ttc9	3972	857	+	12	81632104	81632104	+	2.52577e-08	1.32338e-06	25.595
180	NM_001033149	Ttc9	3975	53012	+	12	81684259	81684259	+	1.7789e-14	4.89049e-12	26.7254
181	NM_001033149	Ttc9	3973	865	+	12	81632112	81632112	+	5.57025e-12	8.29998e-10	33.5714
182	NM_001033149	Ttc9	3976	53017	+	12	81684264	81684264	+	3.05433e-11	3.69293e-09	27.7827
183	NM_001033156	Fbxo33	3851	3804	-	12	59215680	59215680	+	0.000145206	0.00200326	25.8475
184	NM_001033162	Shcbp1l	835	175	+	1	153425382	153425382	+	4.34281e-06	0.000108965	29.2628
185	NM_001033162	Shcbp1l	837	376	+	1	153425583	153425583	-	1.94294e-12	3.23967e-10	33.6497
186	NM_001033162	Shcbp1l	838	27276	+	1	153452483	153452483	+	3.43591e-06	8.92771e-05	28.325
187	NM_001033162	Shcbp1l	836	335	+	1	153425542	153425542	-	7.75508e-09	4.76999e-07	33.63
188	NM_001033162	Shcbp1l	834	168	+	1	153425375	153425375	+	0.000536117	0.0057634	25.5632
189	NM_001033173	Usp31	16079	878	-	7	121706376	121706376	+	5.89168e-11	6.6099e-09	32.3333
190	NM_001033173	Usp31	16077	920	-	7	121706334	121706334	+	1.20761e-08	6.99997e-07	28.0358
191	NM_001033173	Usp31	16078	914	-	7	121706340	121706340	+	2.24236e-09	1.62033e-07	26.6063
192	NM_001033175	Cln6	17951	1577	+	9	62840362	62840362	+	4.83786e-05	0.000813436	26.0092
193	NM_001033186	Skap1	3032	37127	+	11	96501716	96501716	+	1.80628e-08	9.91577e-07	30.1117
194	NM_001033186	Skap1	3031	37105	+	11	96501694	96501694	+	2.75756e-09	1.93797e-07	30.8323
195	NM_001033197	NA	9949	5958	+	2	130106350	130106350	-	1.67621e-05	0.000338341	25.7353
196	NM_001033199	Clca4b	11399	-8564	-	3	144941092	144941092	+	3.04807e-14	7.9713e-12	38.9536
197	NM_001033199	Clca4b	11400	-8675	-	3	144941203	144941203	-	3.0116e-11	3.64784e-09	42.2711
198	NM_001033208	Myzap	18010	-87604	-	9	71679963	71679963	+	5.77756e-07	1.95514e-05	30.6203
199	NM_001033252	Gm732	18716	-341623	-	X	108290058	108290058	+	3.88789e-06	9.91962e-05	27.663
200	NM_001033260	Stox1	1515	-4421	-	10	62730519	62730519	-	0.000285107	0.00346544	25.4598
201	NM_001033267	Qrich2	3414	-2353	-	11	116456699	116456699	-	1.02012e-10	1.07085e-08	26.0939
202	NM_001033267	Qrich2	3413	-1766	-	11	116456112	116456112	+	2.49215e-05	0.00047016	27.614
203	NM_001033275	Gxylt1	6317	22438	-	15	93252647	93252647	-	2.63068e-11	3.24372e-09	-27.1025
204	NM_001033275	Gxylt1	6316	22477	-	15	93252608	93252608	-	1.43718e-06	4.27287e-05	-27.5494
205	NM_001033281	Prdm6	8212	9687	+	18	53474231	53474231	+	1.33092e-06	4.00476e-05	27.8865
206	NM_001033281	Prdm6	8217	45980	+	18	53510524	53510524	+	0.000454906	0.00504875	-26.1111
207	NM_001033281	Prdm6	8216	45908	+	18	53510452	53510452	+	0.000124683	0.00176828	30.2389
208	NM_001033281	Prdm6	8213	9703	+	18	53474247	53474247	+	1.98272e-09	1.45479e-07	35.3289
209	NM_001033281	Prdm6	8215	45853	+	18	53510397	53510397	-	1.09891e-10	1.14542e-08	25.6773
210	NM_001033281	Prdm6	8214	10084	+	18	53474628	53474628	-	2.4906e-05	0.000469918	27.8521
211	NM_001033320	NA	17109	-99	+	8	105690807	105690807	+	2.82038e-06	7.5757e-05	26.1169
212	NM_001033320	NA	17110	3454	+	8	105694358	105694358	-	0.000319198	0.00379485	25.928
213	NM_001033322	Gucy1a2	17613	-6778	+	9	3525571	3525571	+	0.000177463	0.00235989	-29.3804
214	NM_001033324	Zbtb16	17845	67417	-	9	48768529	48768529	+	1.70281e-07	6.86532e-06	-28.6968
215	NM_001033344	Dusp27	916	28356	-	1	166099543	166099543	-	1.9533e-13	4.18921e-11	26.0207
216	NM_001033347	D430041D05Rik	9773	135093	-	2	104275242	104275242	+	6.21177e-19	4.61453e-16	36.4779
217	NM_001033347	D430041D05Rik	9776	134951	-	2	104275384	104275384	-	1.5226e-20	1.58515e-17	34.4984
218	NM_001033347	D430041D05Rik	9775	134976	-	2	104275359	104275359	-	7.36591e-21	8.27131e-18	34.8595
219	NM_001033347	D430041D05Rik	9774	135008	-	2	104275327	104275327	-	2.2815e-20	2.30901e-17	33.8102
220	NM_001033354	Iqsec3	14812	14853	-	6	121458826	121458826	-	1.06867e-25	3.10208e-22	29.4379
221	NM_001033360	Gpr101	18603	-26506	-	X	57530262	57530262	+	1.7595e-08	9.68599e-07	28.9148
222	NM_001033360	Gpr101	18602	-18133	-	X	57521889	57521889	+	1.2089e-10	1.24532e-08	27.0719
223	NM_001033372	Gm648	18593	4	-	X	56549603	56549603	+	1.63706e-10	1.62306e-08	29.3935
224	NM_001033372	Gm648	18595	-147	-	X	56549752	56549752	-	2.77285e-10	2.58143e-08	27.8761
225	NM_001033372	Gm648	18594	-137	-	X	56549742	56549742	-	1.78769e-17	9.65159e-15	38.4168
226	NM_001033399	Gfod1	4516	-1635	-	13	43305806	43305806	-	2.36773e-15	7.97694e-13	40.8661
227	NM_001033411	Gm826	10240	15774	-	2	160311721	160311721	+	7.86414e-17	3.70416e-14	26.8175
228	NM_001033436	Atxn7l1	3720	2727	+	12	33305240	33305240	-	2.80083e-08	1.44616e-06	32.4994
229	NM_001033436	Atxn7l1	3721	4150	+	12	33306663	33306663	-	1.49531e-06	4.42159e-05	31.694
230	NM_001033440	NA	5555	-1309	-	14	77800276	77800276	+	1.07695e-07	4.62259e-06	31.8272
231	NM_001033441	Alg10b	6299	-44309	+	15	90180002	90180002	-	0.000552693	0.00590722	29.0454
232	NM_001033442	Gm1604b	7157	-3480	+	17	7022063	7022063	-	2.3674e-08	1.25245e-06	36.6945
233	NM_001033442	Gm1604b	7156	-3524	+	17	7022019	7022019	-	1.21226e-06	3.69739e-05	30.791
234	NM_001033452	Accsl	9724	247	-	2	93868911	93868911	+	0.000406147	0.00460964	27.9221
235	NM_001033471	Cpxcr1	18738	-623158	+	X	115825786	115825786	+	1.7263e-07	6.94383e-06	26.9955
236	NM_001033474	Atxn7l3b	1931	-33775	-	10	112962800	112962800	-	0.000152294	0.00208351	25.0086
237	NM_001033477	NA	9499	-80744	+	2	67093090	67093090	-	9.30123e-15	2.75024e-12	-46.3192
238	NM_001033477	NA	9498	-80745	+	2	67093089	67093089	+	1.57711e-05	0.000321655	-30.6654
239	NM_001033530	AW146154	15424	-28895	-	7	41528784	41528784	+	1.56436e-05	0.000319457	25.1376
240	NM_001033540	NA	15326	2789	+	7	30172709	30172709	-	1.48721e-09	1.13261e-07	27.1444
241	NM_001033547	Ccdc185	1055	17617	-	1	182731564	182731564	+	9.56198e-20	8.34885e-17	36.3062
242	NM_001033547	Ccdc185	1056	17605	-	1	182731576	182731576	+	3.58825e-18	2.22386e-15	30.0243
243	NM_001033598	Acsl6	2495	-2884	+	11	54300940	54300940	+	2.84873e-07	1.06643e-05	26.2366
244	NM_001033633	Slc2a13	6302	36140	-	15	91537122	91537122	-	1.48459e-05	0.000305668	26.174
245	NM_001033636	NA	21	2044	+	1	11266005	11266005	+	2.60975e-16	1.09174e-13	30.0269
246	NM_001033636	NA	22	2079	+	1	11266040	11266040	+	3.49852e-12	5.47236e-10	28.9703
247	NM_001033636	NA	23	2106	+	1	11266067	11266067	+	4.26269e-09	2.83091e-07	26.6548
248	NM_001033764	4931408C20Rik	72	-247619	-	1	26935078	26935078	-	1.59075e-05	0.000323912	30.8906
249	NM_001033764	4931408C20Rik	73	-439210	-	1	27126669	27126669	+	4.03625e-08	1.98876e-06	30.8102
250	NM_001033765	NA	2849	152740	-	11	81420800	81420800	-	6.79784e-07	2.24751e-05	-31.6698
251	NM_001033765	NA	2850	152712	-	11	81420828	81420828	-	1.04896e-05	0.000228753	-28.2121
252	NM_001033766	4930596D02Rik	5292	215948	-	14	35596031	35596031	+	1.03688e-13	2.38647e-11	31.6405
253	NM_001033768	Pin1rt1	9779	1949	-	2	104714342	104714342	+	5.47993e-20	5.10389e-17	37.1593
254	NM_001033768	Pin1rt1	9781	1773	-	2	104714518	104714518	-	3.06786e-23	5.48578e-20	32.4042
255	NM_001033768	Pin1rt1	9783	1659	-	2	104714632	104714632	-	2.84278e-20	2.82566e-17	37.1343
256	NM_001033768	Pin1rt1	9777	2012	-	2	104714279	104714279	+	2.18281e-23	4.06424e-20	40.9012
257	NM_001033768	Pin1rt1	9778	1975	-	2	104714316	104714316	+	4.87982e-21	5.65452e-18	39.0812
258	NM_001033768	Pin1rt1	9782	1714	-	2	104714577	104714577	+	1.16255e-19	1.003e-16	35.881
259	NM_001033768	Pin1rt1	9780	1941	-	2	104714350	104714350	+	3.74402e-13	7.50576e-11	28.7869
260	NM_001033773	Ube2u	11815	67	+	4	100478932	100478932	+	2.18838e-12	3.60613e-10	29.4054
261	NM_001033978	H2-Eb2	7461	92	+	17	34325765	34325765	+	1.28285e-10	1.31086e-08	-29.7157
262	NM_001033979	Ldlrad2	12216	15768	-	4	137559413	137559413	-	3.08699e-17	1.59169e-14	34.1622
263	NM_001033979	Ldlrad2	12215	16569	-	4	137558612	137558612	+	9.70102e-07	3.05781e-05	25.7713
264	NM_001034085	Ppp2r1b	17867	27540	+	9	50884462	50884462	-	3.20452e-07	1.18065e-05	28.1045
265	NM_001034085	Ppp2r1b	17865	27477	+	9	50884399	50884399	-	6.32207e-09	3.99112e-07	32.0746
266	NM_001034085	Ppp2r1b	17864	27285	+	9	50884207	50884207	-	7.84143e-11	8.51027e-09	26.6773
267	NM_001034085	Ppp2r1b	17866	27503	+	9	50884425	50884425	-	3.30517e-07	1.21154e-05	26.7383
268	NM_001034097	Tnfsfm13	2640	692	-	11	69695407	69695407	+	5.79723e-06	0.000139159	-27.1237
269	NM_001034097	Tnfsfm13	2641	639	-	11	69695460	69695460	+	7.83109e-06	0.000178978	-25.2315
270	NM_001034102	Gm5800	5343	-20499	-	14	51737630	51737630	-	6.27404e-18	3.72672e-15	38.0375
271	NM_001034168	NA	11307	-4347	-	3	126947732	126947732	-	1.69054e-06	4.90725e-05	25.1284
272	NM_001034168	NA	11306	-4295	-	3	126947680	126947680	+	5.94991e-08	2.77269e-06	28.7219
273	NM_001034858	Armc2	1378	-12999	-	10	42031380	42031380	-	0.000108872	0.00158189	26.1111
274	NM_001034858	Armc2	1379	-13009	-	10	42031390	42031390	-	0.000207838	0.00268239	26.0792
275	NM_001034858	Armc2	1377	-12988	-	10	42031369	42031369	-	0.000158966	0.00215777	25.9964
276	NM_001034858	Armc2	1374	-12957	-	10	42031338	42031338	-	2.29288e-06	6.35895e-05	33.0119
277	NM_001034858	Armc2	1375	-12962	-	10	42031343	42031343	-	7.45524e-05	0.00116108	27.8761
278	NM_001034858	Armc2	1373	-12951	-	10	42031332	42031332	-	3.02343e-06	8.02513e-05	32.6754
279	NM_001034858	Armc2	1380	-13014	-	10	42031395	42031395	-	0.000165292	0.00222813	26.6485
280	NM_001034858	Armc2	1376	-12972	-	10	42031353	42031353	-	3.22247e-05	0.000580996	29.1536
281	NM_001034864	Gm4907	18541	261012	+	X	24153773	24153773	-	2.35738e-07	9.06045e-06	28.4746
282	NM_001034864	Gm4907	18540	259054	+	X	24151815	24151815	-	0.0005951	0.0062655	-25.5916
283	NM_001034871	Clpsl2	7377	-588	+	17	28548899	28548899	+	3.72614e-06	9.56883e-05	29.484
284	NM_001034871	Clpsl2	7378	-587	+	17	28548900	28548900	-	8.65981e-10	7.0293e-08	30.2178
285	NM_001034963	Sorbs1	8790	-16813	-	19	40468210	40468210	+	2.35915e-11	2.95108e-09	28.5113
286	NM_001036684	Atp2b2	14723	62964	-	6	113828413	113828413	+	2.78177e-10	2.58835e-08	30.6736
287	NM_001036684	Atp2b2	14722	65077	-	6	113826300	113826300	-	2.95427e-12	4.7183e-10	34.6449
288	NM_001037247	Defb36	10092	3152	+	2	152607477	152607477	+	4.48236e-06	0.000111932	28.3991
289	NM_001037298	Piezo1	17492	3893	-	8	122547437	122547437	-	1.44616e-10	1.45347e-08	-34.5771
290	NM_001037298	Piezo1	17488	3946	-	8	122547384	122547384	+	9.38671e-11	9.94459e-09	-31.1931
291	NM_001037298	Piezo1	17491	3904	-	8	122547426	122547426	-	1.76789e-12	2.97569e-10	-38.3445
292	NM_001037298	Piezo1	17489	3922	-	8	122547408	122547408	+	3.58726e-08	1.7938e-06	-33.9655
293	NM_001037298	Piezo1	17493	3872	-	8	122547458	122547458	-	3.0971e-09	2.14187e-07	-32.087
294	NM_001037298	Piezo1	17490	3921	-	8	122547409	122547409	-	1.42239e-08	8.04469e-07	-31.3718
295	NM_001037298	Piezo1	17487	3995	-	8	122547335	122547335	+	1.24856e-08	7.20097e-07	-27.1397
296	NM_001037493	Slc41a3	14635	336	+	6	90619580	90619580	-	1.8451e-11	2.38268e-09	29.0041
297	NM_001037747	Card9	9161	2997	-	2	26356551	26356551	-	1.79904e-15	6.25561e-13	38.5304
298	NM_001037756	Brms1l	3818	78082	+	12	55914446	55914446	+	4.80795e-05	0.000809235	26.6474
299	NM_001037756	Brms1l	3819	111428	+	12	55947792	55947792	+	3.76724e-13	7.54819e-11	29.973
300	NM_001037764	Rai1	2549	974	+	11	60141054	60141054	+	0.000578934	0.00612991	-27.7072
301	NM_001037877	Tcf25	17522	15160	+	8	123388869	123388869	-	5.029e-11	5.73885e-09	29.5413
302	NM_001037906	Nell1	15560	-18847	+	7	49956503	49956503	-	6.43308e-12	9.40235e-10	29.4473
303	NM_001037907	Ripply2	18063	2799	+	9	87018334	87018334	-	1.20858e-06	3.68821e-05	-28.9666
304	NM_001037999	Dbi	617	9066	-	1	120111854	120111854	-	2.58641e-12	4.18525e-10	28.5749
305	NM_001038587	Adar	11083	-47805	+	3	89667217	89667217	-	5.96962e-10	5.07347e-08	26.0297
306	NM_001038589	Usp14	7945	-21952	-	18	10052100	10052100	-	4.2277e-08	2.06836e-06	-26.506
307	NM_001038609	Mapt	3184	17950	+	11	104249384	104249384	+	1.13596e-07	4.8387e-06	26.3636
308	NM_001038609	Mapt	3183	17911	+	11	104249345	104249345	+	5.16444e-07	1.77587e-05	25.6741
309	NM_001038612	Olfm1	9220	-1040	+	2	28204649	28204649	-	6.36878e-13	1.20487e-10	31.461
310	NM_001038643	Slco3a1	15691	10109	-	7	74544672	74544672	-	7.78389e-10	6.41112e-08	27.7441
311	NM_001038655	Gng7	1738	29517	-	10	80971849	80971849	-	3.37453e-05	0.00060395	26.4908
312	NM_001038655	Gng7	1739	6395	-	10	80994971	80994971	+	2.79765e-10	2.60145e-08	25.6436
313	NM_001038676	Obox7	15083	310201	+	7	14969907	14969907	+	3.471e-09	2.36479e-07	25.4941
314	NM_001038676	Obox7	15084	310202	+	7	14969908	14969908	-	5.99839e-10	5.09494e-08	27.2013
315	NM_001038676	Obox7	15081	-13557	+	7	14646151	14646151	-	6.27921e-08	2.90101e-06	38.6957
316	NM_001038676	Obox7	15082	170986	+	7	14830692	14830692	-	0.000164553	0.00221985	-28.3929
317	NM_001038701	Gabrb3	15569	61	+	7	57590577	57590577	+	3.94955e-05	0.000688054	26.3827
318	NM_001038887	P2rx7	13705	2223	+	5	122646132	122646132	+	8.33727e-08	3.70624e-06	27.8619
319	NM_001039051	Pkib	1442	-32652	+	10	57599329	57599329	-	6.53365e-09	4.10477e-07	32.3078
320	NM_001039051	Pkib	1441	-32660	+	10	57599321	57599321	-	6.5074e-11	7.2143e-09	32.8381
321	NM_001039074	Ldb3	5284	21065	-	14	34567543	34567543	+	6.61528e-06	0.00015542	28.6602
322	NM_001039074	Ldb3	5272	22821	-	14	34565787	34565787	+	7.51581e-10	6.21562e-08	33.5667
323	NM_001039074	Ldb3	5278	22787	-	14	34565821	34565821	-	4.02802e-07	1.43404e-05	26.4402
324	NM_001039074	Ldb3	5280	22771	-	14	34565837	34565837	-	5.44132e-10	4.67905e-08	33.6477
325	NM_001039074	Ldb3	5276	22803	-	14	34565805	34565805	+	2.6618e-08	1.38359e-06	31.1688
326	NM_001039074	Ldb3	5279	22778	-	14	34565830	34565830	-	1.36334e-09	1.04928e-07	33.0804
327	NM_001039074	Ldb3	5273	22815	-	14	34565793	34565793	+	2.16151e-09	1.56959e-07	29.4947
328	NM_001039074	Ldb3	5283	21075	-	14	34567533	34567533	+	1.00391e-06	3.14717e-05	32.0111
329	NM_001039074	Ldb3	5271	22872	-	14	34565736	34565736	+	4.31833e-06	0.000108454	25.091
330	NM_001039074	Ldb3	5282	21119	-	14	34567489	34567489	+	4.57084e-08	2.21263e-06	34.5289
331	NM_001039074	Ldb3	5281	21197	-	14	34567411	34567411	-	7.34965e-21	8.2637e-18	38.2098
332	NM_001039074	Ldb3	5277	22802	-	14	34565806	34565806	-	8.20127e-07	2.64419e-05	26.3986
333	NM_001039074	Ldb3	5274	22806	-	14	34565802	34565802	+	1.75603e-14	4.83926e-12	42.2971
334	NM_001039074	Ldb3	5275	22805	-	14	34565803	34565803	-	2.29626e-10	2.18394e-08	33.5821
335	NM_001039086	Rapgef1	9245	-36434	+	2	29583286	29583286	-	1.68607e-13	3.68039e-11	25.939
336	NM_001039104	Trpm1	15603	14492	+	7	64168325	64168325	-	1.28732e-13	2.89707e-11	26.9316
337	NM_001039104	Trpm1	15604	14520	+	7	64168353	64168353	-	1.5116e-13	3.34227e-11	27.444
338	NM_001039104	Trpm1	15601	14483	+	7	64168316	64168316	-	1.8998e-18	1.2419e-15	30.3235
339	NM_001039104	Trpm1	15602	14487	+	7	64168320	64168320	-	1.15958e-17	6.49801e-15	30.9263
340	NM_001039121	Defb43	5415	-1713	+	14	63010058	63010058	-	3.70778e-08	1.84654e-06	25.73
341	NM_001039121	Defb43	5416	-1675	+	14	63010096	63010096	-	9.58226e-07	3.02497e-05	26.139
342	NM_001039173	Dok6	8526	156629	-	18	89612508	89612508	+	5.88821e-09	3.75312e-07	25.7465
343	NM_001039173	Dok6	8527	-23620	-	18	89792755	89792755	-	0.000276957	0.0033862	25.4867
344	NM_001039214	Mex3c	8371	29514	+	18	73602217	73602217	+	1.11856e-05	0.000241499	30.949
345	NM_001039352	Nolc1	8899	13343	+	19	46089188	46089188	+	8.2371e-15	2.46825e-12	26.6582
346	NM_001039530	Parp14	6835	1000	-	16	35870383	35870383	-	0.000235	0.00296351	27.5441
347	NM_001039532	Zfp784	15052	-2915	-	7	5041360	5041360	-	7.08589e-11	7.78335e-09	31.576
348	NM_001039532	Zfp784	15053	-2926	-	7	5041371	5041371	-	2.62624e-14	6.97703e-12	36.8688
349	NM_001039544	Mup3	11717	16426	-	4	62070887	62070887	-	4.34261e-14	1.09272e-11	31.1477
350	NM_001039653	Lhx3	9160	-534	-	2	26207108	26207108	-	9.44704e-27	3.26652e-23	37.808
351	NM_001039678	Urad	14138	-4203	-	5	147326642	147326642	+	5.64325e-08	2.64905e-06	31.377
352	NM_001040072	Nynrin	5368	1245	+	14	55855358	55855358	-	0.000106536	0.0015547	-27.4841
353	NM_001040072	Nynrin	5367	916	+	14	55855029	55855029	+	1.23642e-07	5.20354e-06	-34.1454
354	NM_001040400	Tet2	11350	29889	-	3	133514502	133514502	+	1.31633e-07	5.4929e-06	31.8187
355	NM_001040654	Cdkn2a	11791	9861	-	4	89272332	89272332	+	1.15077e-16	5.22818e-14	30.2178
356	NM_001040654	Cdkn2a	11792	189	-	4	89282004	89282004	-	4.76919e-10	4.16621e-08	27.8655
357	NM_001040669	Gm5169	18543	28172	-	X	25273284	25273284	-	4.78718e-08	2.30175e-06	26.9525
358	NM_001042407	Pex10	12616	4030	+	4	155071058	155071058	-	1.71928e-06	4.97858e-05	27.37
359	NM_001042502	Pitx2	11323	4765	+	3	129218695	129218695	+	2.52094e-11	3.12768e-09	25.7912
360	NM_001042503	Trim71	18323	4411	-	9	114559959	114559959	-	1.95334e-08	1.06097e-06	25.2865
361	NM_001042503	Trim71	18324	-18695	-	9	114583063	114583063	+	1.08055e-05	0.000234626	26.6623
362	NM_001042503	Trim71	18322	27299	-	9	114537071	114537071	-	6.95723e-07	2.2955e-05	26.7794
363	NM_001042617	Cadps	5127	156	-	14	12822924	12822924	+	3.47839e-07	1.26572e-05	31.2864
364	NM_001042699	Syne3	4150	10451	-	12	104988227	104988227	+	2.2957e-11	2.88456e-09	26.1176
365	NM_001042710	Prss57	1680	4021	-	10	79784965	79784965	-	1.96688e-10	1.90731e-08	28.2687
366	NM_001044386	Zfx	18663	19	-	X	94123389	94123389	+	5.63361e-05	0.000922127	-28.7514
367	NM_001045489	Mfge8	15723	-45762	-	7	79194821	79194821	-	1.63033e-10	1.61786e-08	29.6992
368	NM_001045489	Mfge8	15722	-43684	-	7	79192743	79192743	+	2.88296e-08	1.48368e-06	27.8779
369	NM_001045489	Mfge8	15724	-45769	-	7	79194828	79194828	-	3.65337e-12	5.69191e-10	33.026
370	NM_001045526	Scimp	2668	143	-	11	70812419	70812419	-	1.38807e-08	7.87925e-07	26.1601
371	NM_001045526	Scimp	2667	191	-	11	70812371	70812371	+	4.37913e-16	1.74004e-13	33.284
372	NM_001045533	2020-03-04	288	54130	-	1	72482435	72482435	-	5.94133e-11	6.66046e-09	26.417
373	NM_001045544	Vmn1r204	4415	5615	+	13	22561814	22561814	-	5.62337e-11	6.33524e-09	27.7168
374	NM_001048060	Idnk	4767	-4717	+	13	58152932	58152932	+	8.24735e-06	0.000186898	25.6631
375	NM_001076681	Lyrm9	2780	-507	+	11	78826088	78826088	-	3.93347e-15	1.26619e-12	-32.2743
376	NM_001076681	Lyrm9	2778	-677	+	11	78825918	78825918	+	2.49226e-11	3.09581e-09	-28.024
377	NM_001076681	Lyrm9	2785	24437	+	11	78851030	78851030	+	9.8868e-09	5.88952e-07	35.0336
378	NM_001076681	Lyrm9	2779	-654	+	11	78825941	78825941	+	4.68534e-13	9.18087e-11	-31.6754
379	NM_001076681	Lyrm9	2781	-465	+	11	78826130	78826130	-	2.63525e-14	6.99882e-12	-31.3258
380	NM_001076681	Lyrm9	2783	24390	+	11	78850983	78850983	+	3.0122e-10	2.77485e-08	38.6209
381	NM_001076681	Lyrm9	2782	11312	+	11	78837905	78837905	-	2.33472e-06	6.45694e-05	28.3162
382	NM_001076681	Lyrm9	2777	-680	+	11	78825915	78825915	+	3.8165e-12	5.91539e-10	-30.4961
383	NM_001076681	Lyrm9	2784	24418	+	11	78851011	78851011	+	9.60112e-08	4.1895e-06	31.092
384	NM_001077184	Bsg	1675	-3148	+	10	79701210	79701210	+	2.79333e-08	1.44283e-06	-30.6145
385	NM_001077425	Cntnap5a	580	709770	+	1	116394905	116394905	+	6.35057e-09	4.00621e-07	25.8142
386	NM_001077425	Cntnap5a	581	709771	+	1	116394906	116394906	-	2.29213e-06	6.35767e-05	33.6424
387	NM_001077425	Cntnap5a	576	330938	+	1	116016073	116016073	-	1.73274e-05	0.000347802	31.1149
388	NM_001077425	Cntnap5a	578	368246	+	1	116053381	116053381	-	8.98909e-05	0.0013531	26.2368
389	NM_001077425	Cntnap5a	575	19064	+	1	115704199	115704199	+	6.30555e-09	3.98187e-07	-29.2342
390	NM_001077425	Cntnap5a	577	349996	+	1	116035131	116035131	+	7.67733e-19	5.56564e-16	29.1879
391	NM_001077425	Cntnap5a	579	368560	+	1	116053695	116053695	-	1.94961e-06	5.54095e-05	25.8765
392	NM_001077694	Dysf	14586	345	+	6	84008941	84008941	-	7.54639e-07	2.46294e-05	-27.2299
393	NM_001077713	Sdhaf3	14223	123221	+	6	7079237	7079237	+	2.71898e-11	3.33842e-09	28.9125
394	NM_001078646	Henmt1	11241	38211	+	3	108978766	108978766	+	8.40937e-08	3.73448e-06	25.6903
395	NM_001078646	Henmt1	11240	-48	+	3	108940509	108940509	-	5.11821e-08	2.43805e-06	28.3468
396	NM_001078646	Henmt1	11242	38275	+	3	108978830	108978830	-	8.10322e-09	4.95788e-07	28.1799
397	NM_001079690	Slc12a1	9908	-884	+	2	125151716	125151716	-	8.63265e-11	9.25031e-09	26.907
398	NM_001079865	Ces2f	17099	453	+	8	104947807	104947807	+	5.17557e-12	7.77034e-10	30.6042
399	NM_001079865	Ces2f	17100	669	+	8	104948023	104948023	+	6.6982e-10	5.6187e-08	29.6798
400	NM_001079865	Ces2f	17101	670	+	8	104948024	104948024	-	2.00159e-08	1.08346e-06	25.8101
401	NM_001079932	Trim72	16171	-67	+	7	128004311	128004311	+	3.38291e-06	8.81075e-05	26.1458
402	NM_001079932	Trim72	16170	-130	+	7	128004248	128004248	+	7.17814e-07	2.35857e-05	26.5306
403	NM_001080771	Prdm13	11566	-1642	-	4	21687604	21687604	+	1.36561e-10	1.38385e-08	-30.8586
404	NM_001080771	Prdm13	11568	-1708	-	4	21687670	21687670	-	2.78593e-09	1.95405e-07	-26.3175
405	NM_001080771	Prdm13	11567	-1707	-	4	21687669	21687669	+	2.89554e-11	3.52786e-09	-28.262
406	NM_001080798	Aff1	13208	35546	+	5	103790117	103790117	-	1.94409e-11	2.49344e-09	28.7411
407	NM_001080798	Aff1	13206	34950	+	5	103789521	103789521	+	9.60163e-10	7.68928e-08	26.2702
408	NM_001080798	Aff1	13209	44586	+	5	103799157	103799157	-	9.95741e-12	1.37748e-09	29.1197
409	NM_001080798	Aff1	13207	35527	+	5	103790098	103790098	-	9.45652e-10	7.59051e-08	29.3026
410	NM_001080924	Znrf3	2129	-25325	-	11	5470171	5470171	-	3.17788e-05	0.000574322	27.9184
411	NM_001080925	Rapgefl1	3095	851	+	11	98837634	98837634	+	0.000162464	0.00219652	25.5772
412	NM_001080943	Zdhhc22	4060	16561	-	12	86972116	86972116	+	4.15735e-07	1.47298e-05	32.6941
413	NM_001080943	Zdhhc22	4061	370	-	12	86988307	86988307	-	1.73048e-12	2.92345e-10	-25.4406
414	NM_001080944	Atp8b4	9925	58610	-	2	126432944	126432944	-	1.43113e-15	5.09006e-13	31.7482
415	NM_001080963	Plpp4	16179	59120	+	7	129316212	129316212	+	1.42729e-08	8.06769e-07	-25.8801
416	NM_001080963	Plpp4	16178	59103	+	7	129316195	129316195	+	2.10978e-14	5.72183e-12	-37.8603
417	NM_001080963	Plpp4	16180	59149	+	7	129316241	129316241	+	3.2652e-08	1.65162e-06	-28.9645
418	NM_001080979	Tead4	14920	-24213	-	6	128325025	128325025	+	2.96859e-11	3.60479e-09	25.2303
419	NM_001080979	Tead4	14919	-24144	-	6	128324956	128324956	-	1.11458e-06	3.44552e-05	29.9397
420	NM_001081007	Zfp382	15325	21175	+	7	30143121	30143121	-	1.23888e-08	7.15498e-07	31.5686
421	NM_001081033	Pde11a	9611	27998	-	2	76310656	76310656	+	3.34191e-23	5.90686e-20	30.6409
422	NM_001081035	Nav3	1912	70963	-	10	109929257	109929257	-	2.32963e-13	4.91168e-11	28.0218
423	NM_001081035	Nav3	1911	70977	-	10	109929243	109929243	-	4.86284e-15	1.53251e-12	30.8971
424	NM_001081035	Nav3	1910	71128	-	10	109929092	109929092	+	2.68084e-17	1.39549e-14	29.9254
425	NM_001081044	Mylk2	10101	514	+	2	152911864	152911864	-	4.99781e-09	3.25171e-07	30.9842
426	NM_001081044	Mylk2	10100	498	+	2	152911848	152911848	-	3.6025e-08	1.79998e-06	28.2399
427	NM_001081051	D130043K22Rik	4429	16105	+	13	24861234	24861234	-	1.79558e-09	1.33638e-07	34.3996
428	NM_001081065	Zfp707	6024	5611	+	15	75974794	75974794	+	6.87618e-16	2.60853e-13	36.6838
429	NM_001081065	Zfp707	6023	5322	+	15	75974505	75974505	-	1.18118e-08	6.86816e-07	35.1449
430	NM_001081065	Zfp707	6022	5311	+	15	75974494	75974494	-	2.35924e-07	9.066e-06	32.6493
431	NM_001081066	Dennd3	6000	-26687	+	15	73485873	73485873	-	2.03934e-05	0.000398147	25.9788
432	NM_001081072	Slc27a6	8255	-16580	+	18	58539660	58539660	+	2.64739e-11	3.26293e-09	31.8512
433	NM_001081072	Slc27a6	8254	-16623	+	18	58539617	58539617	+	2.11294e-09	1.53932e-07	25.7095
434	NM_001081079	Ogfrl1	64	39909	-	1	23343267	23343267	+	3.21043e-13	6.53625e-11	26.4653
435	NM_001081084	Cubn	9088	46663	-	2	13445214	13445214	+	6.1653e-09	3.90574e-07	25.1901
436	NM_001081099	Aunip	12138	-3373	+	4	134507626	134507626	-	1.10163e-11	1.50437e-09	35.041
437	NM_001081099	Aunip	12136	-3546	+	4	134507453	134507453	+	1.39803e-10	1.41275e-08	29.4454
438	NM_001081099	Aunip	12137	-3398	+	4	134507601	134507601	-	9.74418e-13	1.75614e-10	31.319
439	NM_001081104	Chrna9	12969	8795	+	5	65975917	65975917	+	6.48267e-11	7.19146e-09	29.8101
440	NM_001081104	Chrna9	12971	8893	+	5	65976015	65976015	-	5.35363e-26	1.61421e-22	34.5091
441	NM_001081104	Chrna9	12970	8876	+	5	65975998	65975998	-	5.22915e-24	1.12231e-20	36.5738
442	NM_001081104	Chrna9	12974	14567	+	5	65981689	65981689	+	3.27844e-05	0.000589416	27.0744
443	NM_001081104	Chrna9	12975	14670	+	5	65981792	65981792	-	1.05439e-07	4.53829e-06	26.5087
444	NM_001081104	Chrna9	12973	8947	+	5	65976069	65976069	-	1.59959e-29	1.06401e-25	39.3477
445	NM_001081104	Chrna9	12972	8895	+	5	65976017	65976017	-	1.43967e-21	1.84486e-18	37.5003
446	NM_001081104	Chrna9	12968	8793	+	5	65975915	65975915	+	5.40788e-11	6.10881e-09	32.6127
447	NM_001081115	Nccrp1	15250	2156	-	7	28545099	28545099	-	2.07722e-08	1.11821e-06	28.0619
448	NM_001081125	Gli2	594	-765	-	1	119054383	119054383	+	1.29209e-15	4.64292e-13	26.8494
449	NM_001081127	Adamts14	1483	-11873	-	10	61285310	61285310	+	3.26931e-08	1.65332e-06	29.1944
450	NM_001081133	Kif16b	10012	926125	-	2	141975340	141975340	-	4.61214e-15	1.46143e-12	26.5154
451	NM_001081134	Kcng1	10488	9871	-	2	168259461	168259461	-	7.42834e-12	1.06708e-09	28.7781
452	NM_001081134	Kcng1	10490	-4630	-	2	168273960	168273960	+	3.98093e-16	1.59417e-13	36.8234
453	NM_001081134	Kcng1	10489	589	-	2	168268743	168268743	+	2.07644e-06	5.85067e-05	29.2019
454	NM_001081141	Gabbr2	11661	18558	-	4	46973157	46973157	+	2.41658e-06	6.64072e-05	27.8347
455	NM_001081141	Gabbr2	11662	-19302	-	4	47011015	47011015	-	8.23163e-08	3.66488e-06	-27.8438
456	NM_001081147	Oxtr	14717	9598	-	6	112480211	112480211	-	7.21749e-05	0.00113028	28.8668
457	NM_001081151	Gan	17284	16253	+	8	117174386	117174386	-	2.48176e-09	1.76969e-07	34.4118
458	NM_001081151	Gan	17282	16237	+	8	117174370	117174370	-	6.55536e-07	2.17941e-05	28.9497
459	NM_001081151	Gan	17283	16252	+	8	117174385	117174385	+	2.56847e-07	9.7543e-06	34.0693
460	NM_001081151	Gan	17280	16216	+	8	117174349	117174349	-	2.49642e-07	9.52174e-06	29.923
461	NM_001081151	Gan	17281	16223	+	8	117174356	117174356	-	6.72207e-09	4.20979e-07	34.0909
462	NM_001081151	Gan	17285	16276	+	8	117174409	117174409	+	1.30514e-06	3.93863e-05	30.2557
463	NM_001081159	S100z	4943	-421	-	13	95479075	95479075	-	6.61539e-06	0.00015542	-28.6022
464	NM_001081160	Mdga1	7402	46377	-	17	29841506	29841506	+	8.67364e-05	0.00131358	28.6957
465	NM_001081160	Mdga1	7404	27725	-	17	29860158	29860158	-	4.09109e-12	6.30177e-10	33.165
466	NM_001081160	Mdga1	7403	46376	-	17	29841507	29841507	-	0.000239272	0.00300654	25.1341
467	NM_001081160	Mdga1	7405	27686	-	17	29860197	29860197	-	3.88984e-09	2.60794e-07	29.1754
468	NM_001081171	Lama5	10691	5413	-	2	180220447	180220447	-	3.40238e-09	2.3244e-07	-27.687
469	NM_001081174	Cplane2	12312	5962	+	4	141219916	141219916	+	1.67781e-06	4.87532e-05	25.497
470	NM_001081174	Cplane2	12311	5936	+	4	141219890	141219890	-	1.56347e-09	1.18314e-07	31.0506
471	NM_001081174	Cplane2	12310	5918	+	4	141219872	141219872	-	1.17196e-07	4.96877e-06	28.0017
472	NM_001081174	Cplane2	12313	5997	+	4	141219951	141219951	+	1.17989e-06	3.61688e-05	27.3857
473	NM_001081174	Cplane2	12308	5802	+	4	141219756	141219756	-	9.28838e-11	9.84879e-09	34.744
474	NM_001081174	Cplane2	12314	6094	+	4	141220048	141220048	-	7.18373e-11	7.8799e-09	35.5268
475	NM_001081174	Cplane2	12309	5879	+	4	141219833	141219833	-	1.26568e-08	7.28172e-07	33.1788
476	NM_001081178	Adgrf5	7520	3003	+	17	43392467	43392467	-	1.25086e-08	7.2122e-07	28.6546
477	NM_001081178	Adgrf5	7519	3002	+	17	43392466	43392466	+	1.34945e-05	0.000282489	33.6039
478	NM_001081192	Hcn4	17915	-17716	+	9	58805796	58805796	+	5.32285e-06	0.000129437	26.4375
479	NM_001081202	L1td1	11803	2283	+	4	98729035	98729035	-	6.86478e-08	3.1299e-06	29.6555
480	NM_001081204	B3glct	14189	27619	+	5	149705874	149705874	-	2.44126e-06	6.69819e-05	29.1524
481	NM_001081206	Dgki	14351	45458	-	6	37254519	37254519	-	5.27441e-12	7.90647e-10	31.5343
482	NM_001081206	Dgki	14350	45463	-	6	37254514	37254514	-	2.18523e-09	1.5851e-07	27.3636
483	NM_001081209	Prdm14	28	444	-	1	13126720	13126720	-	1.11251e-15	4.05445e-13	32.2624
484	NM_001081209	Prdm14	30	-6285	-	1	13133447	13133447	-	5.91741e-19	4.42984e-16	39.2333
485	NM_001081209	Prdm14	31	-45469	-	1	13172631	13172631	-	2.29851e-05	0.00043944	25.4762
486	NM_001081209	Prdm14	29	-6135	-	1	13133297	13133297	+	9.03514e-14	2.10961e-11	38.3312
487	NM_001081230	Map9	10999	11531	+	3	82369601	82369601	+	5.56788e-06	0.000134483	28.7929
488	NM_001081235	Mn1	13265	717	+	5	111418881	111418881	+	4.3914e-18	2.67407e-15	32.5737
489	NM_001081235	Mn1	13295	1906	+	5	111420070	111420070	+	1.69179e-15	5.92046e-13	39.7944
490	NM_001081235	Mn1	13285	1723	+	5	111419887	111419887	+	7.18161e-14	1.71969e-11	39.1033
491	NM_001081235	Mn1	13278	1383	+	5	111419547	111419547	+	2.08642e-10	2.0087e-08	43.4524
492	NM_001081235	Mn1	13273	1190	+	5	111419354	111419354	-	1.0942e-13	2.50583e-11	34.632
493	NM_001081235	Mn1	13266	885	+	5	111419049	111419049	+	6.885e-09	4.30011e-07	39.336
494	NM_001081235	Mn1	13283	1673	+	5	111419837	111419837	+	1.99687e-08	1.08124e-06	29.8428
495	NM_001081235	Mn1	13284	1711	+	5	111419875	111419875	+	7.27438e-10	6.04096e-08	32.0116
496	NM_001081235	Mn1	13270	1104	+	5	111419268	111419268	+	8.4091e-09	5.11879e-07	32.3461
497	NM_001081235	Mn1	13281	1652	+	5	111419816	111419816	+	1.15397e-11	1.56701e-09	35.6692
498	NM_001081235	Mn1	13267	1062	+	5	111419226	111419226	+	2.66508e-10	2.49308e-08	35.2599
499	NM_001081235	Mn1	13293	1892	+	5	111420056	111420056	+	3.53939e-09	2.40518e-07	28.2403
500	NM_001081235	Mn1	13306	2054	+	5	111420218	111420218	-	1.31942e-14	3.75114e-12	41.9023
501	NM_001081235	Mn1	13274	1206	+	5	111419370	111419370	-	6.24156e-18	3.70995e-15	39.8438
502	NM_001081235	Mn1	13272	1154	+	5	111419318	111419318	-	1.52192e-19	1.2888e-16	40.6487
503	NM_001081235	Mn1	13297	1917	+	5	111420081	111420081	+	1.07091e-16	4.90885e-14	40.5609
504	NM_001081235	Mn1	13279	1406	+	5	111419570	111419570	-	2.40093e-08	1.26749e-06	34.0671
505	NM_001081235	Mn1	13269	1098	+	5	111419262	111419262	+	5.59091e-08	2.62887e-06	32.4962
506	NM_001081235	Mn1	13294	1903	+	5	111420067	111420067	+	5.30911e-13	1.02533e-10	35.9109
507	NM_001081235	Mn1	13296	1908	+	5	111420072	111420072	+	4.45079e-15	1.41442e-12	38.0156
508	NM_001081235	Mn1	13292	1799	+	5	111419963	111419963	-	1.30659e-13	2.93136e-11	35.3653
509	NM_001081235	Mn1	13300	1936	+	5	111420100	111420100	+	3.14813e-15	1.0344e-12	37.9716
510	NM_001081235	Mn1	13307	2281	+	5	111420445	111420445	+	1.43665e-06	4.27145e-05	35.8056
511	NM_001081235	Mn1	13310	17204	+	5	111435368	111435368	-	2.03181e-09	1.48768e-07	41.5828
512	NM_001081235	Mn1	13271	1106	+	5	111419270	111419270	+	3.84163e-08	1.90443e-06	31.829
513	NM_001081235	Mn1	13301	1950	+	5	111420114	111420114	+	7.53379e-14	1.7971e-11	37.1592
514	NM_001081235	Mn1	13302	1989	+	5	111420153	111420153	-	6.71003e-15	2.05446e-12	44.3403
515	NM_001081235	Mn1	13290	1776	+	5	111419940	111419940	-	7.32687e-12	1.05512e-09	35.8969
516	NM_001081235	Mn1	13299	1932	+	5	111420096	111420096	+	2.3633e-17	1.24507e-14	41.616
517	NM_001081235	Mn1	13303	2033	+	5	111420197	111420197	-	3.94736e-16	1.58291e-13	45.619
518	NM_001081235	Mn1	13286	1736	+	5	111419900	111419900	-	2.03111e-17	1.08448e-14	41.1164
519	NM_001081235	Mn1	13287	1745	+	5	111419909	111419909	-	8.87212e-15	2.63767e-12	40.105
520	NM_001081235	Mn1	13308	11522	+	5	111429686	111429686	+	2.33496e-15	7.88316e-13	31.2078
521	NM_001081235	Mn1	13282	1667	+	5	111419831	111419831	+	5.36673e-08	2.53688e-06	29.109
522	NM_001081235	Mn1	13311	18006	+	5	111436170	111436170	-	2.20783e-07	8.56195e-06	29.1842
523	NM_001081235	Mn1	13309	14811	+	5	111432975	111432975	-	2.12559e-05	0.000411995	30.1139
524	NM_001081235	Mn1	13305	2050	+	5	111420214	111420214	-	5.729e-19	4.3073e-16	49.977
525	NM_001081235	Mn1	13304	2039	+	5	111420203	111420203	-	8.97999e-22	1.20385e-18	54.4041
526	NM_001081235	Mn1	13277	1378	+	5	111419542	111419542	+	1.76912e-07	7.08643e-06	32.4191
527	NM_001081235	Mn1	13312	21800	+	5	111439964	111439964	+	1.29587e-07	5.41946e-06	28.5873
528	NM_001081235	Mn1	13276	1366	+	5	111419530	111419530	+	1.04733e-05	0.000228471	29.2793
529	NM_001081235	Mn1	13280	1457	+	5	111419621	111419621	-	4.75739e-06	0.000117677	26.662
530	NM_001081235	Mn1	13291	1778	+	5	111419942	111419942	-	6.83473e-13	1.28266e-10	36.6169
531	NM_001081235	Mn1	13288	1751	+	5	111419915	111419915	-	5.9031e-13	1.12656e-10	37.4984
532	NM_001081235	Mn1	13275	1360	+	5	111419524	111419524	+	2.75734e-07	1.03681e-05	30.9966
533	NM_001081235	Mn1	13268	1076	+	5	111419240	111419240	+	3.68673e-13	7.41074e-11	38.0279
534	NM_001081235	Mn1	13298	1927	+	5	111420091	111420091	+	1.59443e-14	4.44879e-12	38.7073
535	NM_001081235	Mn1	13289	1765	+	5	111419929	111419929	-	2.08378e-18	1.35303e-15	44.1983
536	NM_001081236	2410131K14Rik	13575	53155	+	5	118298380	118298380	-	5.66834e-12	8.41879e-10	34.2838
537	NM_001081236	2410131K14Rik	13583	53359	+	5	118298584	118298584	-	1.08205e-09	8.55244e-08	30.3893
538	NM_001081236	2410131K14Rik	13580	53202	+	5	118298427	118298427	+	6.76637e-24	1.42763e-20	35.4224
539	NM_001081236	2410131K14Rik	13576	53161	+	5	118298386	118298386	-	1.84166e-23	3.51159e-20	47.332
540	NM_001081236	2410131K14Rik	13577	53171	+	5	118298396	118298396	-	3.15895e-23	5.61768e-20	48.629
541	NM_001081236	2410131K14Rik	13581	53203	+	5	118298428	118298428	-	1.0166e-17	5.77102e-15	35.2915
542	NM_001081236	2410131K14Rik	13579	53183	+	5	118298408	118298408	-	7.70871e-17	3.64276e-14	40.7451
543	NM_001081236	2410131K14Rik	13582	53225	+	5	118298450	118298450	+	8.01753e-21	8.87719e-18	38.0355
544	NM_001081236	2410131K14Rik	13578	53173	+	5	118298398	118298398	-	6.17985e-19	4.59865e-16	43.8904
545	NM_001081236	2410131K14Rik	13574	16653	+	5	118261878	118261878	-	0.000575292	0.00609929	25.9259
546	NM_001081263	Slc44a5	11482	39464	+	3	154012898	154012898	+	7.52969e-06	0.000173006	26.7176
547	NM_001081270	Dscaml1	17806	-282	+	9	45430011	45430011	+	2.25819e-05	0.000432948	27.5748
548	NM_001081286	Fat1	16680	25086	+	8	44975292	44975292	+	2.94039e-11	3.575e-09	28.0644
549	NM_001081288	Taf2	5946	747	-	15	55071406	55071406	+	0.000229491	0.00290716	-26.2664
550	NM_001081295	Arhgef26	10957	1604	+	3	62340379	62340379	-	3.26665e-13	6.63522e-11	38.3906
551	NM_001081295	Arhgef26	10958	1631	+	3	62340406	62340406	-	3.05899e-16	1.25734e-13	38.965
552	NM_001081299	Cdh18	5829	651668	+	15	23688129	23688129	-	2.09652e-06	5.89751e-05	26.6173
553	NM_001081316	Dsel	572	110282	-	1	111754637	111754637	+	2.42322e-06	6.65624e-05	25.6622
554	NM_001081328	Chsy3	8258	-20164	+	18	59155176	59155176	-	1.87935e-11	2.41896e-09	27.893
555	NM_001081328	Chsy3	8257	-20171	+	18	59155169	59155169	-	7.59315e-11	8.27068e-09	26.28
556	NM_001081329	Zkscan2	16102	1264	-	7	123499186	123499186	+	4.31871e-09	2.86367e-07	-30.3547
557	NM_001081337	Sipa1l2	17570	39370	-	8	125453341	125453341	-	3.38436e-20	3.30244e-17	36.0455
558	NM_001081337	Sipa1l2	17572	39339	-	8	125453372	125453372	+	2.21672e-15	7.5336e-13	38.5972
559	NM_001081337	Sipa1l2	17574	39204	-	8	125453507	125453507	-	7.41935e-12	1.06597e-09	28.0552
560	NM_001081337	Sipa1l2	17577	-22965	-	8	125515674	125515674	+	5.20368e-08	2.47187e-06	25.1163
561	NM_001081337	Sipa1l2	17575	39172	-	8	125453539	125453539	-	7.17533e-13	1.3373e-10	32.9126
562	NM_001081337	Sipa1l2	17569	39371	-	8	125453340	125453340	+	7.52286e-13	1.39237e-10	38.0886
563	NM_001081337	Sipa1l2	17576	13958	-	8	125478753	125478753	+	6.12585e-09	3.88399e-07	32.5459
564	NM_001081337	Sipa1l2	17579	-23140	-	8	125515849	125515849	-	3.05249e-14	7.98046e-12	31.0823
565	NM_001081337	Sipa1l2	17573	39323	-	8	125453388	125453388	+	3.73428e-11	4.41638e-09	34.0847
566	NM_001081337	Sipa1l2	17571	39361	-	8	125453350	125453350	+	9.47323e-13	1.7112e-10	34.3603
567	NM_001081337	Sipa1l2	17578	-23034	-	8	125515743	125515743	+	5.72795e-17	2.78996e-14	35.5108
568	NM_001081338	L3mbtl1	10292	4230	+	2	162947693	162947693	-	1.01496e-11	1.40058e-09	25.2902
569	NM_001081338	L3mbtl1	10291	4209	+	2	162947672	162947672	-	6.67598e-11	7.38522e-09	25.2398
570	NM_001081342	Adgrd1	13851	5751	+	5	129102499	129102499	-	9.60553e-07	3.03155e-05	-28.4483
571	NM_001081342	Adgrd1	13850	5594	+	5	129102342	129102342	+	3.32648e-07	1.21812e-05	32.0132
572	NM_001081351	Cped1	14271	24554	+	6	22010462	22010462	+	2.81312e-07	1.05469e-05	27.8966
573	NM_001081351	Cped1	14270	24548	+	6	22010456	22010456	+	3.19124e-07	1.17636e-05	27.099
574	NM_001081351	Cped1	14272	24557	+	6	22010465	22010465	+	9.3374e-07	2.95839e-05	26.341
575	NM_001081373	Cep164	17813	64149	-	9	45764490	45764490	+	2.82633e-06	7.58935e-05	28.1818
576	NM_001081388	Rimbp2	13848	697	-	5	128952790	128952790	-	8.29311e-09	5.05879e-07	25.5734
577	NM_001081391	Csmd3	5929	39949	-	15	48752041	48752041	-	1.01374e-12	1.81947e-10	26.3238
578	NM_001081391	Csmd3	5930	39426	-	15	48752564	48752564	-	1.92212e-06	5.47433e-05	36.0043
579	NM_001081416	Fndc1	7162	83167	-	17	7721808	7721808	-	8.62927e-12	1.21359e-09	41.6513
580	NM_001081416	Fndc1	7163	83138	-	17	7721837	7721837	-	4.59524e-07	1.60677e-05	28.5858
581	NM_001081420	Abitram	11698	-14458	+	4	56787871	56787871	+	2.10377e-08	1.1309e-06	28.1951
582	NM_001081423	Ttll5	4042	5825	+	12	85830773	85830773	-	5.60234e-12	8.33649e-10	27.9322
583	NM_001081549	Rcan1	7082	-913	-	16	92467081	92467081	+	1.57382e-05	0.000321103	25.601
584	NM_001081641	Pitpnm3	2677	-6362	-	11	72142250	72142250	-	1.2921e-07	5.40629e-06	29.7578
585	NM_001081651	Rab42	12112	1977	-	4	132301380	132301380	+	2.83766e-13	5.86363e-11	30.0267
586	NM_001081652	Nacad	2143	-3499	-	11	6609552	6609552	+	1.65954e-07	6.72072e-06	28.0253
587	NM_001081655	Dact3	15119	1510	+	7	16876825	16876825	-	2.27786e-06	6.32391e-05	28.9281
588	NM_001081656	Neurl1b	7308	24097	+	17	26439060	26439060	+	1.07794e-07	4.62618e-06	31.4997
589	NM_001081656	Neurl1b	7315	24364	+	17	26439327	26439327	-	1.14735e-06	3.53278e-05	27.3636
590	NM_001081656	Neurl1b	7310	24143	+	17	26439106	26439106	+	1.40677e-05	0.000292347	26.3452
591	NM_001081656	Neurl1b	7311	24145	+	17	26439108	26439108	+	4.59042e-07	1.60521e-05	30.1651
592	NM_001081656	Neurl1b	7312	24150	+	17	26439113	26439113	+	5.18832e-06	0.000126611	27.3016
593	NM_001081656	Neurl1b	7309	24127	+	17	26439090	26439090	+	3.06701e-07	1.13653e-05	30.5387
594	NM_001081656	Neurl1b	7314	24341	+	17	26439304	26439304	-	1.90677e-05	0.000376602	26.6094
595	NM_001081656	Neurl1b	7313	24158	+	17	26439121	26439121	+	1.90428e-09	1.40529e-07	35.7479
596	NM_001081661	Ube2dnl2	18733	458	+	X	114908038	114908038	-	0.000530838	0.00571871	26
597	NM_001081688	Tmprss9	1733	6312	+	10	80886126	80886126	+	1.64655e-07	6.67308e-06	29.732
598	NM_001081961	Slurp2	6017	-408	-	15	74747094	74747094	+	7.19528e-07	2.36357e-05	27.949
599	NM_001081962	Sap25	13991	-237	+	5	137641236	137641236	+	0.000212637	0.0027325	25.3465
600	NM_001081971	Ankrd63	9845	-7263	-	2	118711225	118711225	+	7.74941e-10	6.38675e-08	27.0043
601	NM_001081984	Popdc2	6854	489	+	16	38362677	38362677	-	1.37354e-09	1.0562e-07	28.529
602	NM_001083121	Enah	1053	-7546	-	1	182027525	182027525	+	2.0289e-11	2.58991e-09	29.2281
603	NM_001083126	Lhx6	9379	6613	-	2	36097448	36097448	+	1.03255e-15	3.78521e-13	26.4736
604	NM_001083126	Lhx6	9382	6437	-	2	36097624	36097624	+	1.92601e-07	7.61924e-06	25.0429
605	NM_001083126	Lhx6	9380	6497	-	2	36097564	36097564	-	3.30955e-17	1.69242e-14	33.9625
606	NM_001083126	Lhx6	9381	6446	-	2	36097615	36097615	+	1.14705e-07	4.8788e-06	33.8724
607	NM_001083342	Disp3	12423	-771	-	4	148288735	148288735	-	9.96702e-07	3.12751e-05	31.4544
608	NM_001083342	Disp3	12424	-13182	-	4	148301146	148301146	+	5.71961e-12	8.48769e-10	29.3793
609	NM_001083342	Disp3	12425	-13183	-	4	148301147	148301147	-	2.95604e-09	2.05722e-07	36.0183
610	NM_001083342	Disp3	12422	-760	-	4	148288724	148288724	-	4.59538e-05	0.000779828	28.3021
611	NM_001083808	Rusc1	11073	667	-	3	89089365	89089365	-	2.11464e-09	1.54043e-07	-30.1184
612	NM_001083808	Rusc1	11072	669	-	3	89089363	89089363	-	1.23066e-11	1.66106e-09	-34.8026
613	NM_001083809	Slc43a1	9657	1251	+	2	84841875	84841875	-	7.66391e-11	8.33941e-09	25.4304
614	NM_001083927	Tle3	17935	29863	+	9	61402227	61402227	+	7.52245e-07	2.45623e-05	32.3155
615	NM_001085387	Myl10	13962	13709	+	5	136707884	136707884	+	0.000110401	0.00160065	26.4872
616	NM_001085387	Myl10	13964	28017	+	5	136722192	136722192	-	9.25321e-14	2.15303e-11	43.8908
617	NM_001085387	Myl10	13963	14002	+	5	136708177	136708177	-	3.30272e-19	2.63789e-16	32.2715
618	NM_001085421	Tspyl5	5883	-110814	-	15	33798696	33798696	-	1.38819e-14	3.92486e-12	29.5618
619	NM_001085491	Fam229a	12053	515	+	4	129491703	129491703	-	3.28945e-08	1.66234e-06	28.9593
620	NM_001085491	Fam229a	12054	669	+	4	129491857	129491857	+	1.32788e-06	3.99715e-05	25.6944
621	NM_001085491	Fam229a	12052	486	+	4	129491674	129491674	-	1.01268e-05	0.000222197	25.7505
622	NM_001085498	Chmp6	3518	3366	+	11	119917174	119917174	-	2.87524e-07	1.07483e-05	-33.1448
623	NM_001085498	Chmp6	3517	3337	+	11	119917145	119917145	-	7.17689e-05	0.00112507	-25.4318
624	NM_001085498	Chmp6	3519	3369	+	11	119917177	119917177	-	1.4689e-08	8.26914e-07	-35.9929
625	NM_001085498	Chmp6	3520	3408	+	11	119917216	119917216	-	1.5384e-07	6.28976e-06	-33.7461
626	NM_001085501	Ppp1r3d	10636	-36	-	2	178414498	178414498	-	1.28139e-12	2.24079e-10	26.1243
627	NM_001085504	Gm436	12403	9375	-	4	144676994	144676994	+	5.34478e-07	1.82792e-05	26.2254
628	NM_001085505	Gm572	12430	-852	+	4	148642465	148642465	-	1.09399e-11	1.49534e-09	31.8893
629	NM_001085506	Magea10	18622	-81618	-	X	72468475	72468475	-	2.00915e-07	7.89937e-06	30.4026
630	NM_001085513	Fam131c	12389	-15425	+	4	141352767	141352767	+	4.65231e-10	4.07842e-08	31.7526
631	NM_001085513	Fam131c	12390	-15398	+	4	141352794	141352794	+	3.42967e-16	1.39327e-13	41.4001
632	NM_001085513	Fam131c	12388	-15434	+	4	141352758	141352758	+	1.43006e-10	1.44012e-08	25.984
633	NM_001085523	Btbd35f7	18465	-15991	+	X	5653076	5653076	+	3.85272e-06	9.84543e-05	27.3069
634	NM_001085523	Btbd35f7	18464	-16005	+	X	5653062	5653062	+	5.48209e-06	0.000132702	25.7862
635	NM_001098203	NA	2721	47261	-	11	75120892	75120892	+	1.51351e-09	1.1507e-07	35.586
636	NM_001098203	NA	2722	1966	-	11	75166187	75166187	+	5.19808e-08	2.46948e-06	29.5335
637	NM_001098476	Grsf1	13084	32635	-	5	88642946	88642946	-	1.59416e-06	4.67014e-05	34.9291
638	NM_001098476	Grsf1	13085	32629	-	5	88642952	88642952	-	0.00020187	0.00261886	26.169
639	NM_001098476	Grsf1	13083	32647	-	5	88642934	88642934	-	9.01691e-07	2.87021e-05	29.6006
640	NM_001099275	Tekt5	6610	9977	-	16	10385472	10385472	+	5.13104e-07	1.76605e-05	25.4315
641	NM_001099275	Tekt5	6611	9828	-	16	10385621	10385621	-	2.7492e-08	1.42308e-06	28.7991
642	NM_001099297	Duox1	9900	20201	+	2	122335871	122335871	+	1.62826e-05	0.000330178	26.5685
643	NM_001099299	Ajap1	12561	43347	-	4	153439484	153439484	+	5.54486e-08	2.61046e-06	29.9321
644	NM_001099299	Ajap1	12564	668	-	4	153482163	153482163	+	6.14871e-08	2.85186e-06	25.1323
645	NM_001099299	Ajap1	12560	43745	-	4	153439086	153439086	+	1.71391e-08	9.47034e-07	28.3184
646	NM_001099299	Ajap1	12557	74641	-	4	153408190	153408190	+	1.14342e-07	4.86599e-06	33.2785
647	NM_001099299	Ajap1	12562	43346	-	4	153439485	153439485	-	3.44278e-08	1.7293e-06	28.1391
648	NM_001099299	Ajap1	12558	74640	-	4	153408191	153408191	-	1.67789e-10	1.65864e-08	33.2014
649	NM_001099299	Ajap1	12563	43177	-	4	153439654	153439654	-	5.24834e-11	5.95484e-09	25.9022
650	NM_001099299	Ajap1	12559	65042	-	4	153417789	153417789	+	1.77877e-08	9.77788e-07	29.0487
651	NM_001099299	Ajap1	12556	108721	-	4	153374110	153374110	-	1.14156e-08	6.67295e-07	25.9027
652	NM_001099306	Gm6890	18634	81	+	X	74741006	74741006	+	6.11102e-06	0.000145517	26.2848
653	NM_001099319	Tmem35b	12012	12250	+	4	127138291	127138291	-	6.70076e-06	0.000157054	-33.7735
654	NM_001099328	Zfp831	10632	37101	+	2	174680633	174680633	+	1.71902e-14	4.74928e-12	30.9901
655	NM_001099329	Scgb1b24	15352	73132	+	7	33816929	33816929	-	1.43657e-05	0.000297475	27.0707
656	NM_001099635	Myh3	2606	5962	+	11	67084260	67084260	+	1.09296e-07	4.68222e-06	29.8324
657	NM_001099688	Fbxo39	2685	-285	+	11	72314159	72314159	+	1.96995e-16	8.48014e-14	36.129
658	NM_001099688	Fbxo39	2684	-308	+	11	72314136	72314136	+	1.81076e-09	1.34607e-07	26.607
659	NM_001099688	Fbxo39	2683	-4736	+	11	72309708	72309708	-	2.67772e-09	1.88957e-07	27.0912
660	NM_001099688	Fbxo39	2686	-175	+	11	72314269	72314269	-	2.02507e-17	1.08192e-14	32.5581
661	NM_001099738	Dnajc28	7060	7453	-	16	91611547	91611547	+	5.62359e-11	6.33524e-09	29.2581
662	NM_001099738	Dnajc28	7059	7455	-	16	91611545	91611545	+	8.13761e-12	1.15507e-09	30.3866
663	NM_001099779	Pklr	11075	6754	+	3	89143375	89143375	+	6.28265e-16	2.39588e-13	29.549
664	NM_001099917	Smim24	1757	-2161	+	10	81390903	81390903	-	1.48837e-07	6.11334e-06	28.3694
665	NM_001099917	Smim24	1754	-2651	+	10	81390413	81390413	-	4.32192e-10	3.82107e-08	27.0073
666	NM_001099917	Smim24	1756	-2162	+	10	81390902	81390902	+	1.71136e-07	6.89468e-06	29.2525
667	NM_001099917	Smim24	1755	-2385	+	10	81390679	81390679	+	1.9662e-09	1.4445e-07	28.3124
668	NM_001100187	Cyp4f37	7441	10302	+	17	32631619	32631619	-	2.26165e-09	1.6322e-07	32.8093
669	NM_001100394	4930505A04Rik	2274	-20743	-	11	30492571	30492571	+	2.77435e-23	5.00523e-20	25.0277
670	NM_001100444	Gm5934	18542	112776	-	X	24386388	24386388	-	5.09891e-07	1.75652e-05	27.787
671	NM_001100458	Fam169a	4952	-1560	+	13	97070083	97070083	+	4.21536e-06	0.000106205	30.2257
672	NM_001100458	Fam169a	4951	-1651	+	13	97069992	97069992	+	4.99146e-09	3.24806e-07	25.2349
673	NM_001100458	Fam169a	4950	-1699	+	13	97069944	97069944	+	1.36253e-11	1.81681e-09	30.4154
674	NM_001100458	Fam169a	4953	-1559	+	13	97070084	97070084	-	4.39205e-13	8.67051e-11	29.1198
675	NM_001101464	Foxi3	14521	45108	+	6	71001712	71001712	-	1.62385e-10	1.61198e-08	30.7157
676	NM_001101478	Zfp267	10826	-23207	+	3	36127873	36127873	+	2.11006e-06	5.92909e-05	29.7509
677	NM_001101478	Zfp267	10827	22538	+	3	36173616	36173616	-	8.78795e-08	3.88065e-06	26.8919
678	NM_001101479	Pabpc4l	10854	455895	-	3	45992047	45992047	-	4.65681e-10	4.08154e-08	32.5625
679	NM_001101479	Pabpc4l	10858	455827	-	3	45992115	45992115	-	4.73984e-08	2.28277e-06	27.1217
680	NM_001101479	Pabpc4l	10856	455866	-	3	45992076	45992076	-	1.47546e-14	4.15159e-12	39.7722
681	NM_001101479	Pabpc4l	10857	455858	-	3	45992084	45992084	-	1.27971e-10	1.30852e-08	33.4153
682	NM_001101479	Pabpc4l	10855	455871	-	3	45992071	45992071	-	1.04477e-11	1.43618e-09	35.0179
683	NM_001101483	Slc35g2	18164	-10057	-	9	100581141	100581141	+	3.80375e-10	3.41563e-08	34.4232
684	NM_001101483	Slc35g2	18161	-9125	-	9	100580209	100580209	+	1.35537e-09	1.04416e-07	30.2479
685	NM_001101483	Slc35g2	18159	-9112	-	9	100580196	100580196	+	3.12416e-14	8.15316e-12	40.5969
686	NM_001101483	Slc35g2	18158	1249	-	9	100569837	100569837	-	3.46384e-09	2.36047e-07	27.6023
687	NM_001101483	Slc35g2	18160	-9123	-	9	100580207	100580207	+	1.83638e-11	2.37347e-09	35.5443
688	NM_001101483	Slc35g2	18166	-10127	-	9	100581211	100581211	-	2.65154e-20	2.66187e-17	45.6563
689	NM_001101483	Slc35g2	18167	-10140	-	9	100581224	100581224	-	2.51564e-24	5.69373e-21	49.6159
690	NM_001101483	Slc35g2	18168	-10146	-	9	100581230	100581230	-	1.02279e-29	7.01765e-26	55.9888
691	NM_001101483	Slc35g2	18163	-9324	-	9	100580408	100580408	-	6.76679e-13	1.27216e-10	25.3066
692	NM_001101483	Slc35g2	18165	-10126	-	9	100581210	100581210	+	3.5171e-10	3.19011e-08	35.6162
693	NM_001101483	Slc35g2	18162	-9139	-	9	100580223	100580223	+	2.32541e-15	7.85723e-13	36.9151
694	NM_001101488	Gsg1l	16115	848	-	7	126081564	126081564	+	1.74617e-07	7.00966e-06	-27.1378
695	NM_001101488	Gsg1l	16117	834	-	7	126081578	126081578	-	1.47365e-07	6.06028e-06	-28.3591
696	NM_001101488	Gsg1l	16116	847	-	7	126081565	126081565	-	1.72635e-07	6.94383e-06	-28.0831
697	NM_001101506	Tmem240	12630	5141	+	4	155739943	155739943	+	2.7994e-07	1.05004e-05	29.1413
698	NM_001101506	Tmem240	12631	5165	+	4	155739967	155739967	+	1.5971e-06	4.67654e-05	26.6288
699	NM_001101506	Tmem240	12629	5125	+	4	155739927	155739927	+	4.55994e-08	2.20833e-06	30.2736
700	NM_001101519	Cfap97d2	16488	25537	+	8	13731424	13731424	-	1.34885e-18	9.1682e-16	39.6338
701	NM_001101519	Cfap97d2	16489	25543	+	8	13731430	13731430	-	3.098e-11	3.74209e-09	30.5701
702	NM_001101546	Tmem233	13499	17653	-	5	116065594	116065594	+	8.52153e-19	6.09149e-16	30.0759
703	NM_001101603	Gm8439	11940	32894	+	4	120621637	120621637	-	0.000218789	0.00279676	29.5815
704	NM_001101640	Tmem207	6710	-1696	-	16	26528466	26528466	+	5.9598e-09	3.79348e-07	27.7655
705	NM_001102410	Kng2	6688	-12016	-	16	23041116	23041116	+	6.79873e-06	0.000159003	34.9657
706	NM_001102414	Slc2a9	12893	2941	-	5	38477366	38477366	-	1.46977e-07	6.04524e-06	29.7562
707	NM_001102414	Slc2a9	12891	3039	-	5	38477268	38477268	+	4.96207e-06	0.000121885	27.5663
708	NM_001102414	Slc2a9	12892	3009	-	5	38477298	38477298	+	8.6228e-06	0.000193974	25.4332
709	NM_001102579	Vmn2r67	15823	-32058	-	7	85187959	85187959	-	0.000156331	0.00212864	27.3425
710	NM_001102665	H2afb1	18739	104469	+	X	117119224	117119224	+	7.57194e-05	0.00117625	26.1315
711	NM_001102665	H2afb1	18740	468283	+	X	117483038	117483038	-	1.25691e-12	2.20194e-10	35.3906
712	NM_001102665	H2afb1	18741	475014	+	X	117489769	117489769	+	7.94866e-09	4.87426e-07	32.0956
713	NM_001103365	Vmn2r86	2089	11390	-	10	130444505	130444505	+	5.03604e-05	0.000841111	26.819
714	NM_001104562	Vmn2r100	7232	-64034	+	17	19440777	19440777	+	2.17193e-10	2.08054e-08	25.9273
715	NM_001104579	Vmn2r115	7239	-8259	+	17	23335718	23335718	-	9.1033e-08	4.00205e-06	-29.8155
716	NM_001105182	Vmn2r69	15824	36002	-	7	85379675	85379675	-	9.48393e-09	5.68608e-07	-28.3303
717	NM_001109661	Bach2	11591	-54173	+	4	32363262	32363262	+	0.000136947	0.0019094	28.6178
718	NM_001109743	Skor2	8420	13262	+	18	76869665	76869665	-	1.68009e-07	6.78896e-06	35.0242
719	NM_001109743	Skor2	8421	28002	+	18	76884405	76884405	-	3.41934e-05	0.000610815	-27.9008
720	NM_001109747	Cenpw	1326	78862	-	10	30121679	30121679	-	3.71986e-09	2.5104e-07	26.9701
721	NM_001109747	Cenpw	1327	78456	-	10	30122085	30122085	-	3.06671e-05	0.00055769	25.2747
722	NM_001109764	Ctnna2	14546	66867	-	6	77912801	77912801	+	1.77692e-05	0.00035497	25.6763
723	NM_001109973	Mdfi	7599	-31562	-	17	47866252	47866252	-	8.98923e-12	1.25772e-09	38.3386
724	NM_001109973	Mdfi	7598	-31531	-	17	47866221	47866221	-	2.57294e-06	7.00347e-05	26.4038
725	NM_001110162	Cdca2	5472	1175	-	14	67714436	67714436	+	2.71943e-09	1.91396e-07	-30.0731
726	NM_001110251	Hmbs	17789	3533	-	9	44338849	44338849	+	3.16588e-13	6.45612e-11	28.8032
727	NM_001110266	NA	7569	7001	-	17	46018163	46018163	-	4.86212e-10	4.23678e-08	28.1327
728	NM_001110504	Capn1	8591	-11025	-	19	6026849	6026849	-	1.88109e-06	5.37937e-05	34.1006
729	NM_001110512	Mettl8	9526	-16016	-	2	71034389	71034389	-	5.60708e-14	1.37477e-11	29.7234
730	NM_001110512	Mettl8	9525	-15994	-	2	71034367	71034367	-	1.20729e-14	3.46399e-12	30.5747
731	NM_001110807	Capn12	15292	7151	+	7	28888805	28888805	-	6.25907e-10	5.29263e-08	32.9196
732	NM_001110807	Capn12	15289	7047	+	7	28888701	28888701	+	7.42124e-07	2.4281e-05	25.9811
733	NM_001110807	Capn12	15280	6983	+	7	28888637	28888637	-	3.83878e-10	3.44212e-08	37.3614
734	NM_001110807	Capn12	15283	6993	+	7	28888647	28888647	-	2.5446e-10	2.3909e-08	38.7547
735	NM_001110807	Capn12	15286	7021	+	7	28888675	28888675	+	5.85272e-10	4.9853e-08	31.7711
736	NM_001110807	Capn12	15284	7012	+	7	28888666	28888666	+	7.79801e-12	1.11303e-09	32.5271
737	NM_001110807	Capn12	15293	7162	+	7	28888816	28888816	-	3.11807e-11	3.76372e-09	30.1726
738	NM_001110807	Capn12	15290	7054	+	7	28888708	28888708	+	2.91019e-06	7.7738e-05	25.5693
739	NM_001110807	Capn12	15278	6954	+	7	28888608	28888608	-	2.22281e-07	8.60903e-06	28.4646
740	NM_001110807	Capn12	15282	6991	+	7	28888645	28888645	-	3.95227e-16	1.58415e-13	49.3137
741	NM_001110807	Capn12	15279	6981	+	7	28888635	28888635	-	2.13908e-10	2.05305e-08	38.3429
742	NM_001110807	Capn12	15291	7146	+	7	28888800	28888800	-	9.63292e-13	1.7386e-10	35.5311
743	NM_001110807	Capn12	15288	7042	+	7	28888696	28888696	+	2.93495e-06	7.82914e-05	25.1603
744	NM_001110807	Capn12	15285	7014	+	7	28888668	28888668	+	1.34665e-09	1.03829e-07	30.1591
745	NM_001110807	Capn12	15281	6989	+	7	28888643	28888643	-	6.75168e-08	3.08689e-06	33.6253
746	NM_001110807	Capn12	15287	7035	+	7	28888689	28888689	+	3.26696e-08	1.65241e-06	29.5066
747	NM_001111016	Nav2	15544	1394	+	7	48960465	48960465	-	9.90657e-08	4.3033e-06	30.081
748	NM_001111016	Nav2	15545	53436	+	7	49012507	49012507	-	1.54532e-08	8.64348e-07	27.3081
749	NM_001111022	Runx1	7098	-10252	-	16	92836325	92836325	-	3.7375e-06	9.59406e-05	29.2937
750	NM_001111023	Runx1	7095	17302	-	16	92680028	92680028	-	5.89164e-10	5.01405e-08	25.7119
751	NM_001111023	Runx1	7096	17283	-	16	92680047	92680047	-	2.07912e-12	3.44432e-10	25.1022
752	NM_001111023	Runx1	7094	17462	-	16	92679868	92679868	+	7.2902e-13	1.35652e-10	30.4348
753	NM_001111118	Rad51ap2	3607	131247	+	12	11587324	11587324	-	4.86534e-06	0.000119881	-31.1786
754	NM_001111140	Lrrc10b	8626	1259	-	19	10456189	10456189	+	1.04334e-12	1.86761e-10	34.3276
755	NM_001111142	Lrrc73	7573	435	+	17	46254598	46254598	-	1.05609e-09	8.37744e-08	28.2367
756	NM_001111142	Lrrc73	7574	470	+	17	46254633	46254633	-	7.58525e-13	1.40243e-10	32.2799
757	NM_001111304	Tbc1d9	16905	1483	+	8	83166833	83166833	-	0.000514373	0.00557431	26.7821
758	NM_001112735	9930012K11Rik	5491	-7594	-	14	70167095	70167095	+	1.60998e-09	1.21369e-07	26.5293
759	NM_001112739	Kcnc1	15518	1460	+	7	46397926	46397926	+	6.10146e-12	8.97638e-10	29.6902
760	NM_001112739	Kcnc1	15524	1771	+	7	46398237	46398237	-	1.70061e-06	4.93237e-05	31.8182
761	NM_001112739	Kcnc1	15521	1732	+	7	46398198	46398198	+	2.61608e-08	1.36291e-06	32.5379
762	NM_001112739	Kcnc1	15522	1734	+	7	46398200	46398200	+	3.35451e-06	8.7496e-05	26.2057
763	NM_001112739	Kcnc1	15520	1602	+	7	46398068	46398068	-	2.1278e-07	8.29439e-06	26.5748
764	NM_001112739	Kcnc1	15516	1447	+	7	46397913	46397913	+	1.06948e-12	1.90656e-10	31.2087
765	NM_001112739	Kcnc1	15517	1451	+	7	46397917	46397917	+	3.73708e-15	1.20967e-12	32.9529
766	NM_001112739	Kcnc1	15519	1586	+	7	46398052	46398052	-	5.77809e-08	2.70448e-06	28.8479
767	NM_001112739	Kcnc1	15525	1780	+	7	46398246	46398246	-	4.79061e-09	3.13374e-07	38.476
768	NM_001112739	Kcnc1	15523	1770	+	7	46398236	46398236	+	3.29819e-11	3.95866e-09	43.6212
769	NM_001112798	Slc8a1	7824	-55222	-	17	81793608	81793608	+	1.29872e-10	1.32361e-08	-27.147
770	NM_001113204	Ncam1	17854	2125	-	9	49796945	49796945	+	3.52498e-16	1.43132e-13	33.4538
771	NM_001113204	Ncam1	17856	2115	-	9	49796955	49796955	+	1.8596e-11	2.39778e-09	26.102
772	NM_001113204	Ncam1	17855	2120	-	9	49796950	49796950	+	7.07187e-17	3.36554e-14	33.4194
773	NM_001113208	Ncam2	6976	327917	+	16	81528612	81528612	-	0.000296811	0.00358053	27.4094
774	NM_001113331	Shc1	11081	254	+	3	89421873	89421873	+	8.23007e-07	2.65222e-05	-34.5333
775	NM_001113360	Plch2	12613	-1024	-	4	155012007	155012007	-	1.25602e-15	4.52449e-13	36.871
776	NM_001113360	Plch2	12614	-1095	-	4	155012078	155012078	-	1.21188e-08	7.02087e-07	31.0197
777	NM_001113379	Lrrc32	15872	5729	+	7	98499949	98499949	-	7.69292e-14	1.83105e-11	42.6975
778	NM_001113379	Lrrc32	15869	5490	+	7	98499710	98499710	+	3.84831e-07	1.37902e-05	25.4121
779	NM_001113379	Lrrc32	15871	5718	+	7	98499938	98499938	-	1.22859e-21	1.60747e-18	50.3394
780	NM_001113379	Lrrc32	15874	5755	+	7	98499975	98499975	-	1.50497e-18	1.0111e-15	50.0461
781	NM_001113379	Lrrc32	15875	5793	+	7	98500013	98500013	+	7.71529e-13	1.42315e-10	39.9381
782	NM_001113379	Lrrc32	15870	5542	+	7	98499762	98499762	+	6.01411e-17	2.91306e-14	51.9434
783	NM_001113379	Lrrc32	15873	5754	+	7	98499974	98499974	+	1.25531e-12	2.19959e-10	39.7188
784	NM_001113379	Lrrc32	15876	6004	+	7	98500224	98500224	-	3.86894e-08	1.91684e-06	29.9003
785	NM_001113379	Lrrc32	15868	5487	+	7	98499707	98499707	+	2.40808e-12	3.92437e-10	38.3117
786	NM_001113408	Ldb1	8898	1772	-	19	46043440	46043440	+	2.44888e-14	6.55579e-12	33.4315
787	NM_001113415	Ebf3	16287	16268	-	7	137298178	137298178	-	3.83263e-16	1.54116e-13	33.5185
788	NM_001113420	Schip1	10979	-324	+	3	68064478	68064478	+	2.71313e-13	5.62498e-11	37.6712
789	NM_001113488	2020-09-09	3430	2134	+	11	117334445	117334445	-	2.3727e-05	0.000451288	-26.9209
790	NM_001113514	Itga9	18377	-17047	+	9	118694645	118694645	-	7.23651e-08	3.27386e-06	28.1609
791	NM_001113514	Itga9	18378	-4762	+	9	118706930	118706930	-	8.43873e-06	0.000190561	26.7254
792	NM_001113514	Itga9	18376	-17140	+	9	118694552	118694552	+	6.71345e-08	3.07199e-06	26.8494
793	NM_001113514	Itga9	18380	53140	+	9	118764830	118764830	+	2.93938e-10	2.71414e-08	28.7869
794	NM_001113514	Itga9	18379	53071	+	9	118764761	118764761	+	4.17495e-15	1.33357e-12	35.1996
795	NM_001113514	Itga9	18374	-22346	+	9	118689346	118689346	-	2.0827e-06	5.8647e-05	25.3669
796	NM_001113514	Itga9	18375	-22012	+	9	118689680	118689680	-	2.59438e-12	4.19658e-10	29.4405
797	NM_001113515	Col2a1	6396	-6233	-	15	98010956	98010956	-	4.02079e-11	4.71365e-09	29.6503
798	NM_001113515	Col2a1	6397	-7227	-	15	98011950	98011950	-	6.92655e-09	4.32232e-07	25.2739
799	NM_001113569	Stxbp1	9344	-5692	-	2	32852928	32852928	-	3.07454e-07	1.13888e-05	30.3497
800	NM_001114084	Dgat2l6	18683	16929	+	X	100541765	100541765	-	2.73193e-07	1.02906e-05	26.0459
801	NM_001114125	Dab2ip	9372	-24514	+	2	35533944	35533944	+	6.60538e-07	2.19294e-05	31.2395
802	NM_001114140	Tcf20	6138	220	-	15	82911915	82911915	+	8.13252e-12	1.15472e-09	34.923
803	NM_001114140	Tcf20	6139	213	-	15	82911922	82911922	+	3.36186e-07	1.22891e-05	26.9305
804	NM_001114140	Tcf20	6140	207	-	15	82911928	82911928	+	1.38153e-06	4.13237e-05	26.6056
805	NM_001114140	Tcf20	6136	302	-	15	82911833	82911833	-	1.21915e-08	7.05645e-07	33.0575
806	NM_001114140	Tcf20	6141	198	-	15	82911937	82911937	+	1.53975e-08	8.61563e-07	27.2685
807	NM_001114140	Tcf20	6137	225	-	15	82911910	82911910	+	3.66197e-06	9.43018e-05	25.829
808	NM_001114140	Tcf20	6135	333	-	15	82911802	82911802	-	2.8399e-06	7.61827e-05	25.9407
809	NM_001114347	Clasp2	18298	22241	+	9	113763712	113763712	+	1.1671e-07	4.95271e-06	29.5049
810	NM_001114347	Clasp2	18296	22206	+	9	113763677	113763677	+	5.84673e-08	2.73089e-06	30.0637
811	NM_001114347	Clasp2	18297	22207	+	9	113763678	113763678	-	9.73509e-05	0.00144386	25.6219
812	NM_001122954	Pla2g5	12243	3519	-	4	138859951	138859951	+	1.30161e-06	3.92947e-05	-25.6705
813	NM_001122954	Pla2g5	12244	3507	-	4	138859963	138859963	+	1.49098e-08	8.3761e-07	-31.7347
814	NM_001123362	Prdm12	9295	12932	+	2	31652967	31652967	-	1.2806e-05	0.000270526	28.4483
815	NM_001123362	Prdm12	9294	57	+	2	31640092	31640092	-	7.46695e-08	3.3657e-06	25.7571
816	NM_001126047	Sema4c	111	-15454	-	1	36573834	36573834	-	3.25941e-10	2.97996e-08	36.3932
817	NM_001126047	Sema4c	112	-15460	-	1	36573840	36573840	-	7.24804e-11	7.94143e-09	37.876
818	NM_001126047	Sema4c	110	-14956	-	1	36573336	36573336	+	5.41661e-10	4.6603e-08	25.2122
819	NM_001126317	Gm1140	18619	251310	-	X	67442253	67442253	-	4.22947e-09	2.81185e-07	27.6673
820	NM_001126318	Cela3a	12208	16075	-	4	137393717	137393717	-	2.37952e-08	1.25795e-06	26.5106
821	NM_001126487	Mroh7	11840	13603	-	4	106714328	106714328	-	2.5716e-09	1.82539e-07	30.9972
822	NM_001127318	Gucy2c	14951	31930	-	6	136749813	136749813	+	2.47198e-13	5.17052e-11	26.0341
823	NM_001127376	Ccn6	1341	-18787	-	10	39182580	39182580	+	2.03921e-05	0.000398129	27.4269
824	NM_001128634	Tppp2	5345	1777	+	14	51920536	51920536	-	6.59586e-05	0.00105035	29.4109
825	NM_001130526	Lzts2	8860	3402	+	19	45021535	45021535	-	2.06073e-06	5.81373e-05	-25.6869
826	NM_001134460	Prickle2	14652	171	-	6	92481222	92481222	-	3.7335e-16	1.50546e-13	28.8919
827	NM_001134460	Prickle2	14651	22932	-	6	92458461	92458461	-	1.29252e-06	3.90664e-05	25.9422
828	NM_001134660	Prr23a1	18134	-168	+	9	98842419	98842419	-	5.30013e-11	6.005e-09	-39.7314
829	NM_001134733	CK137956	12025	9970	-	4	127960872	127960872	-	1.38839e-12	2.4076e-10	35.8583
830	NM_001134733	CK137956	12026	-196	-	4	127971036	127971036	-	5.45114e-06	0.000132077	25.83
831	NM_001135093	Klf14	14314	-27626	-	6	30986615	30986615	+	0.000273073	0.00334939	27.1605
832	NM_001135093	Klf14	14312	1024	-	6	30957967	30957967	+	2.59745e-06	7.06024e-05	33.2601
833	NM_001135093	Klf14	14313	638	-	6	30958353	30958353	-	1.59803e-13	3.50844e-11	32.7042
834	NM_001136058	Crmp1	12864	251	+	5	37242307	37242307	-	6.73545e-07	2.22941e-05	27.0919
835	NM_001136060	Dpp6	12750	-151	+	5	27261784	27261784	-	5.04104e-07	1.73906e-05	25.7036
836	NM_001136060	Dpp6	12751	363	+	5	27262296	27262296	-	6.80425e-09	4.25545e-07	33.3475
837	NM_001136065	Hipk2	14362	20511	-	6	38816801	38816801	-	1.1055e-15	4.03229e-13	32.0458
838	NM_001136073	Nfatc2	10498	3821	-	2	168586545	168586545	+	1.19173e-05	0.000254666	28.9861
839	NM_001136079	Ptger4	5748	1776	-	15	5242412	5242412	+	1.36584e-12	2.37276e-10	33.0507
840	NM_001136079	Ptger4	5742	1830	-	15	5242358	5242358	+	6.26784e-08	2.89653e-06	25.7239
841	NM_001136079	Ptger4	5753	1648	-	15	5242540	5242540	-	1.01274e-09	8.06662e-08	37.243
842	NM_001136079	Ptger4	5746	1809	-	15	5242379	5242379	+	5.06481e-12	7.63166e-10	33.2307
843	NM_001136079	Ptger4	5741	1842	-	15	5242346	5242346	+	2.56407e-11	3.17551e-09	31.6455
844	NM_001136079	Ptger4	5762	1273	-	15	5242915	5242915	+	3.92534e-14	9.96643e-12	34.1737
845	NM_001136079	Ptger4	5755	1452	-	15	5242736	5242736	+	9.40145e-11	9.95657e-09	27.5708
846	NM_001136079	Ptger4	5744	1824	-	15	5242364	5242364	+	3.69578e-09	2.49705e-07	27.9107
847	NM_001136079	Ptger4	5758	1401	-	15	5242787	5242787	+	3.11016e-13	6.35943e-11	30.7339
848	NM_001136079	Ptger4	5760	1365	-	15	5242823	5242823	-	1.70889e-15	5.9755e-13	33.0496
849	NM_001136079	Ptger4	5756	1442	-	15	5242746	5242746	+	4.66019e-17	2.31122e-14	34.0896
850	NM_001136079	Ptger4	5763	1123	-	15	5243065	5243065	-	2.73187e-11	3.35094e-09	26.3956
851	NM_001136079	Ptger4	5761	1357	-	15	5242831	5242831	-	5.09865e-11	5.80794e-09	30.3916
852	NM_001136079	Ptger4	5750	1677	-	15	5242511	5242511	-	3.65953e-05	0.000646167	25.3813
853	NM_001136079	Ptger4	5764	1110	-	15	5243078	5243078	-	1.0193e-14	2.98456e-12	30.7237
854	NM_001136079	Ptger4	5759	1397	-	15	5242791	5242791	+	2.24241e-17	1.18424e-14	33.3469
855	NM_001136079	Ptger4	5745	1817	-	15	5242371	5242371	+	7.59468e-13	1.40358e-10	33.4177
856	NM_001136079	Ptger4	5749	1685	-	15	5242503	5242503	-	7.23971e-05	0.00113323	25.054
857	NM_001136079	Ptger4	5751	1675	-	15	5242513	5242513	-	3.35985e-06	8.76195e-05	29.7954
858	NM_001136079	Ptger4	5743	1827	-	15	5242361	5242361	+	4.9666e-14	1.2337e-11	35.5502
859	NM_001136079	Ptger4	5757	1421	-	15	5242767	5242767	+	7.06768e-13	1.32035e-10	30.3829
860	NM_001136079	Ptger4	5754	1460	-	15	5242728	5242728	+	2.04353e-13	4.36801e-11	30.6632
861	NM_001136079	Ptger4	5747	1784	-	15	5242404	5242404	+	5.29197e-09	3.42036e-07	27.5852
862	NM_001136079	Ptger4	5752	1672	-	15	5242516	5242516	-	9.04379e-06	0.000201974	28.0952
863	NM_001136086	Dpysl3	8127	21301	-	18	43351972	43351972	-	2.81792e-16	1.1689e-13	34.7766
864	NM_001139519	Zbp1	10605	-13503	-	2	173232424	173232424	+	5.27068e-16	2.04944e-13	26.4852
865	NM_001141921	Lrfn1	15248	13527	+	7	28465763	28465763	+	1.01671e-12	1.82368e-10	26.583
866	NM_001142441	Sap18b	17071	-443	+	8	95824913	95824913	+	1.96972e-07	7.76818e-06	25.5659
867	NM_001142734	Gm8994	14948	-39022	+	6	136288517	136288517	-	7.17306e-05	0.00112461	26.4202
868	NM_001142750	Tgif2lx2	18742	-190696	+	X	118236531	118236531	-	3.45069e-10	3.13707e-08	26.8244
869	NM_001144987	Spg20	10929	6468	+	3	55118632	55118632	+	1.8921e-16	8.17736e-14	32.0635
870	NM_001144987	Spg20	10932	11169	+	3	55123333	55123333	+	2.77766e-15	9.21358e-13	34.0655
871	NM_001144987	Spg20	10930	6665	+	3	55118829	55118829	-	9.39997e-12	1.30867e-09	29.7525
872	NM_001144987	Spg20	10931	11159	+	3	55123323	55123323	+	1.09657e-16	5.0133e-14	34.2123
873	NM_001144987	Spg20	10933	11184	+	3	55123348	55123348	+	8.49298e-21	9.35606e-18	38.5415
874	NM_001145015	Arhgap40	10218	37986	+	2	158550780	158550780	+	1.43134e-10	1.44107e-08	34.2013
875	NM_001145015	Arhgap40	10217	12110	+	2	158524904	158524904	-	2.72055e-19	2.20116e-16	31.3537
876	NM_001145015	Arhgap40	10216	12064	+	2	158524858	158524858	-	5.71854e-18	3.41684e-15	31.0485
877	NM_001145060	Glyatl3	7511	10003	-	17	40904348	40904348	-	2.36475e-06	6.52565e-05	34.522
878	NM_001145060	Glyatl3	7510	10015	-	17	40904336	40904336	-	0.000221287	0.00282222	27.562
879	NM_001145162	Ube2ql1	4858	-11929	-	13	69751825	69751825	+	2.10039e-14	5.69816e-12	28.5637
880	NM_001145351	6430550D23Rik	10160	12698	-	2	155991730	155991730	+	1.01438e-13	2.33965e-11	28.4254
881	NM_001145351	6430550D23Rik	10159	12766	-	2	155991662	155991662	+	1.37467e-31	1.40925e-27	42.8194
882	NM_001145351	6430550D23Rik	10162	12663	-	2	155991765	155991765	-	4.0462e-21	4.75174e-18	39.8437
883	NM_001145351	6430550D23Rik	10161	12677	-	2	155991751	155991751	-	2.62768e-17	1.37027e-14	34.7056
884	NM_001145351	6430550D23Rik	10163	12627	-	2	155991801	155991801	-	7.0013e-29	4.15022e-25	46.486
885	NM_001145433	Smim20	12930	53442	+	5	53320546	53320546	-	1.04671e-09	8.31058e-08	32.97
886	NM_001145537	4930544D05Rik	2663	690	+	11	70616582	70616582	+	0.00035221	0.00411137	25.6863
887	NM_001145537	4930544D05Rik	2666	722	+	11	70616614	70616614	-	1.8534e-10	1.81036e-08	41.9275
888	NM_001145537	4930544D05Rik	2665	721	+	11	70616613	70616613	+	1.63809e-06	4.77663e-05	34.3475
889	NM_001145537	4930544D05Rik	2664	710	+	11	70616602	70616602	+	6.10339e-07	2.04928e-05	35.7744
890	NM_001145660	Rfx8	146	8752	-	1	39712238	39712238	-	4.45021e-13	8.7734e-11	29.77
891	NM_001145660	Rfx8	148	-423	-	1	39721411	39721411	+	2.03964e-06	5.76151e-05	31.2245
892	NM_001145660	Rfx8	147	8680	-	1	39712310	39712310	+	4.12053e-05	0.000712738	28.3781
893	NM_001145854	Pak6	9844	835	+	2	118678079	118678079	-	1.72771e-10	1.7023e-08	-26.4179
894	NM_001145854	Pak6	9843	706	+	2	118677950	118677950	-	1.32183e-19	1.13257e-16	-41.2695
895	NM_001145854	Pak6	9841	482	+	2	118677726	118677726	-	1.2044e-09	9.40158e-08	-28.4043
896	NM_001145854	Pak6	9842	705	+	2	118677949	118677949	+	1.71707e-15	6.0017e-13	-34.7498
897	NM_001145884	Itgb5	6803	30994	+	16	33860657	33860657	-	6.24375e-07	2.08912e-05	27.417
898	NM_001145884	Itgb5	6804	37572	+	16	33867235	33867235	-	1.00805e-12	1.81038e-10	31.4549
899	NM_001145884	Itgb5	6802	30838	+	16	33860501	33860501	+	1.47886e-12	2.54825e-10	31.7763
900	NM_001145884	Itgb5	6801	30829	+	16	33860492	33860492	+	1.95702e-16	8.44214e-14	36.3251
901	NM_001145887	Tiam1	7013	-9186	-	16	89827537	89827537	-	4.91472e-06	0.000120906	30.3205
902	NM_001145887	Tiam1	7014	-9206	-	16	89827557	89827557	-	1.03042e-07	4.44919e-06	31.9919
903	NM_001145887	Tiam1	7008	44575	-	16	89773778	89773778	+	3.21514e-06	8.44725e-05	26.4906
904	NM_001145887	Tiam1	7011	41570	-	16	89776783	89776783	+	2.70422e-06	7.31237e-05	27.424
905	NM_001145887	Tiam1	7010	43586	-	16	89774767	89774767	+	1.97027e-11	2.52109e-09	26.0072
906	NM_001145887	Tiam1	7012	-9175	-	16	89827526	89827526	-	5.45748e-07	1.86062e-05	32.2222
907	NM_001145887	Tiam1	7009	43637	-	16	89774716	89774716	+	1.02934e-06	3.21535e-05	25.7041
908	NM_001145897	Gse1	17380	-15640	+	8	120520217	120520217	+	4.26838e-05	0.000734044	31.1275
909	NM_001145897	Gse1	17388	-15179	+	8	120520678	120520678	-	2.15078e-15	7.341e-13	43.2628
910	NM_001145897	Gse1	17384	-15500	+	8	120520357	120520357	+	6.47088e-25	1.63913e-21	46.4543
911	NM_001145897	Gse1	17389	-15125	+	8	120520732	120520732	-	5.52233e-15	1.71614e-12	40.1419
912	NM_001145897	Gse1	17390	-15044	+	8	120520813	120520813	-	1.23283e-13	2.78741e-11	36.4734
913	NM_001145897	Gse1	17386	-15421	+	8	120520436	120520436	-	3.76451e-46	2.05021e-41	58.9444
914	NM_001145897	Gse1	17383	-15508	+	8	120520349	120520349	+	7.68914e-30	5.44731e-26	51.7899
915	NM_001145897	Gse1	17387	-15418	+	8	120520439	120520439	-	1.90891e-26	6.42235e-23	38.7714
916	NM_001145897	Gse1	17381	-15596	+	8	120520261	120520261	+	2.54845e-07	9.68966e-06	40.4274
917	NM_001145897	Gse1	17385	-15486	+	8	120520371	120520371	+	3.37741e-29	2.13263e-25	53.2726
918	NM_001145897	Gse1	17382	-15547	+	8	120520310	120520310	+	1.72943e-08	9.54521e-07	25.7463
919	NM_001145937	Tenm3	16708	-66278	-	8	48740967	48740967	-	2.09244e-08	1.12585e-06	28.0667
920	NM_001145937	Tenm3	16704	-46782	-	8	48721471	48721471	-	0.00042562	0.00478571	26.6631
921	NM_001145937	Tenm3	16712	-66621	-	8	48741310	48741310	+	2.49769e-10	2.35114e-08	29.7003
922	NM_001145937	Tenm3	16705	-66199	-	8	48740888	48740888	+	8.51196e-22	1.14528e-18	42.9396
923	NM_001145937	Tenm3	16706	-66265	-	8	48740954	48740954	+	3.13518e-09	2.16581e-07	26.2848
924	NM_001145937	Tenm3	16709	-66598	-	8	48741287	48741287	-	2.45119e-08	1.2909e-06	25.4261
925	NM_001145937	Tenm3	16707	-66266	-	8	48740955	48740955	-	9.6383e-12	1.33802e-09	34.0323
926	NM_001145937	Tenm3	16711	-66615	-	8	48741304	48741304	-	9.4809e-10	7.60378e-08	29.8825
927	NM_001145937	Tenm3	16710	-66614	-	8	48741303	48741303	+	5.16356e-12	7.75764e-10	31.9478
928	NM_001145937	Tenm3	16703	-10310	-	8	48684999	48684999	-	1.5293e-06	4.50753e-05	25.097
929	NM_001145950	5730409E04Rik	12000	2094	+	4	126611946	126611946	+	1.15306e-11	1.56626e-09	44.0682
930	NM_001145950	5730409E04Rik	12005	2361	+	4	126612213	126612213	-	6.28477e-09	3.97074e-07	41.1984
931	NM_001145950	5730409E04Rik	12007	2385	+	4	126612237	126612237	-	5.21166e-07	1.7892e-05	30.6717
932	NM_001145950	5730409E04Rik	12003	2341	+	4	126612193	126612193	-	7.26118e-10	6.0323e-08	44.0638
933	NM_001145950	5730409E04Rik	12001	2128	+	4	126611980	126611980	+	5.87663e-10	5.00322e-08	36.9228
934	NM_001145950	5730409E04Rik	12004	2358	+	4	126612210	126612210	-	1.09549e-07	4.69141e-06	36.9013
935	NM_001145950	5730409E04Rik	12006	2368	+	4	126612220	126612220	-	2.86753e-10	2.65567e-08	43.8211
936	NM_001145950	5730409E04Rik	12002	2339	+	4	126612191	126612191	-	5.67831e-05	0.000928171	25.7963
937	NM_001145950	5730409E04Rik	11999	2085	+	4	126611937	126611937	+	8.87807e-09	5.35971e-07	32.7468
938	NM_001145952	Lpp	6700	35300	+	16	24483389	24483389	+	8.3778e-07	2.69443e-05	28.6846
939	NM_001145952	Lpp	6705	35853	+	16	24483942	24483942	-	7.93305e-11	8.59685e-09	37.8566
940	NM_001145952	Lpp	6701	35578	+	16	24483667	24483667	-	3.25052e-08	1.64534e-06	26.7948
941	NM_001145952	Lpp	6706	35897	+	16	24483986	24483986	-	1.57676e-07	6.42577e-06	31.3578
942	NM_001145952	Lpp	6702	35587	+	16	24483676	24483676	+	1.76974e-05	0.00035382	29.5238
943	NM_001145952	Lpp	6703	35588	+	16	24483677	24483677	-	1.67934e-08	9.30296e-07	27.7285
944	NM_001145952	Lpp	6704	35644	+	16	24483733	24483733	+	2.37228e-05	0.000451219	29.8783
945	NM_001145999	Zfp710	15752	-24284	+	7	80000530	80000530	+	6.03111e-16	2.31109e-13	43.2053
946	NM_001145999	Zfp710	15753	-24267	+	7	80000547	80000547	+	6.74818e-17	3.23624e-14	45.6446
947	NM_001146021	Lrrc18	5259	-29339	+	14	32962043	32962043	-	2.55897e-07	9.72415e-06	-29.8886
948	NM_001146021	Lrrc18	5260	-29325	+	14	32962057	32962057	-	1.29414e-07	5.413e-06	-33.6992
949	NM_001146045	Fam169a	4949	-2131	+	13	97065156	97065156	+	6.12489e-05	0.000987438	26.4346
950	NM_001146057	Acot7	12522	-3868	+	4	152182266	152182266	+	5.26802e-11	5.97343e-09	-41.1243
951	NM_001146060	Als2cl	18277	8953	+	9	110889273	110889273	-	1.71019e-06	4.95637e-05	26.2921
952	NM_001146060	Als2cl	18273	8893	+	9	110889213	110889213	+	7.4657e-12	1.07139e-09	32.2715
953	NM_001146060	Als2cl	18279	9001	+	9	110889321	110889321	-	1.99188e-08	1.07881e-06	30.4902
954	NM_001146060	Als2cl	18276	8926	+	9	110889246	110889246	+	6.42425e-10	5.41906e-08	29.9401
955	NM_001146060	Als2cl	18275	8917	+	9	110889237	110889237	+	1.00741e-11	1.3914e-09	30.1771
956	NM_001146060	Als2cl	18274	8914	+	9	110889234	110889234	+	1.20763e-08	6.99997e-07	27.8899
957	NM_001146060	Als2cl	18278	8963	+	9	110889283	110889283	-	2.61997e-07	9.92479e-06	27.9566
958	NM_001146124	Psap	1457	1562	+	10	60286021	60286021	-	1.90427e-09	1.40529e-07	29.2867
959	NM_001146198	Nkx2-1	3836	1526	-	12	56533581	56533581	-	2.08898e-11	2.65389e-09	27.311
960	NM_001146198	Nkx2-1	3834	1659	-	12	56533448	56533448	+	2.60494e-11	3.22018e-09	27.5826
961	NM_001146198	Nkx2-1	3833	1668	-	12	56533439	56533439	+	6.25548e-15	1.92272e-12	29.7076
962	NM_001146198	Nkx2-1	3835	1656	-	12	56533451	56533451	+	6.56221e-16	2.49376e-13	28.9664
963	NM_001146198	Nkx2-1	3832	1671	-	12	56533436	56533436	+	1.64668e-14	4.57553e-12	30.6134
964	NM_001146198	Nkx2-1	3829	1691	-	12	56533416	56533416	+	2.23702e-19	1.83896e-16	33.7791
965	NM_001146198	Nkx2-1	3830	1682	-	12	56533425	56533425	+	3.8838e-16	1.56029e-13	26.0109
966	NM_001146198	Nkx2-1	3828	1843	-	12	56533264	56533264	-	1.93407e-08	1.05207e-06	25.458
967	NM_001146198	Nkx2-1	3831	1677	-	12	56533430	56533430	+	4.86858e-16	1.91358e-13	32.7058
968	NM_001146198	Nkx2-1	3837	1524	-	12	56533583	56533583	-	7.92684e-14	1.87852e-11	27.9286
969	NM_001146201	Pik3cg	3709	4317	-	12	32204022	32204022	-	5.64134e-12	8.39012e-10	29.2457
970	NM_001146217	Smoc1	3970	16126	+	12	81042932	81042932	-	8.68479e-07	2.77972e-05	30.4939
971	NM_001146349	Rnf217	1332	-384121	-	10	31993845	31993845	-	8.99134e-10	7.26261e-08	27.4128
972	NM_001159394	Nfkbiz	6907	88710	-	16	55733429	55733429	+	2.09755e-07	8.19444e-06	35.1587
973	NM_001159394	Nfkbiz	6908	88709	-	16	55733430	55733430	-	1.76808e-07	7.08356e-06	29.5367
974	NM_001159396	Irf1	2490	17772	+	11	53788243	53788243	+	3.96684e-07	1.41486e-05	26.4594
975	NM_001159396	Irf1	2488	17721	+	11	53788192	53788192	+	9.61477e-07	3.03414e-05	25.0029
976	NM_001159396	Irf1	2491	17786	+	11	53788257	53788257	+	3.01873e-08	1.5437e-06	28.3299
977	NM_001159396	Irf1	2489	17728	+	11	53788199	53788199	+	6.13738e-09	3.89003e-07	29.7623
978	NM_001159401	Upp1	2181	-12046	+	11	9105962	9105962	-	1.85199e-07	7.37231e-06	28.1179
979	NM_001159498	Ppm1b	7857	3740	+	17	84977790	84977790	-	6.0105e-05	0.0009723	25.463
980	NM_001159500	Esrrb	4049	-154	+	12	86360963	86360963	-	3.19783e-07	1.17849e-05	30.025
981	NM_001159507	Grip2	14645	-12710	-	6	91820102	91820102	-	1.8044e-09	1.34226e-07	-26.7045
982	NM_001159564	Itgb6	9472	-51595	-	2	60774197	60774197	+	1.50995e-09	1.14812e-07	26.7159
983	NM_001159564	Itgb6	9473	-51620	-	2	60774222	60774222	+	1.66058e-10	1.64376e-08	28.0329
984	NM_001159564	Itgb6	9474	-51633	-	2	60774235	60774235	+	1.93558e-10	1.87988e-08	28.1176
985	NM_001159569	Meis2	9823	3025	-	2	116061597	116061597	+	2.14562e-10	2.05796e-08	34.3173
986	NM_001159569	Meis2	9828	2599	-	2	116062023	116062023	+	1.68449e-07	6.80216e-06	25.4374
987	NM_001159569	Meis2	9825	2747	-	2	116061875	116061875	+	1.09907e-14	3.18917e-12	31.0592
988	NM_001159569	Meis2	9831	2556	-	2	116062066	116062066	+	1.21377e-09	9.46451e-08	28.2216
989	NM_001159569	Meis2	9824	2812	-	2	116061810	116061810	-	7.74782e-11	8.42231e-09	36.8486
990	NM_001159569	Meis2	9830	2572	-	2	116062050	116062050	+	7.17924e-09	4.45861e-07	26.3134
991	NM_001159569	Meis2	9829	2596	-	2	116062026	116062026	+	5.97158e-15	1.84392e-12	43.4955
992	NM_001159569	Meis2	9826	2662	-	2	116061960	116061960	-	4.23521e-17	2.12219e-14	34.1253
993	NM_001159569	Meis2	9832	2555	-	2	116062067	116062067	-	1.88818e-16	8.16542e-14	31.0016
994	NM_001159569	Meis2	9827	2644	-	2	116061978	116061978	-	1.68592e-16	7.36382e-14	27.4576
995	NM_001159569	Meis2	9821	3081	-	2	116061541	116061541	+	1.87411e-07	7.44536e-06	31.3008
996	NM_001159569	Meis2	9822	3073	-	2	116061549	116061549	+	2.39972e-14	6.44202e-12	46.8679
997	NM_001159569	Meis2	9820	3095	-	2	116061527	116061527	+	1.02871e-07	4.4427e-06	31.5667
998	NM_001159620	Pigp	7112	13482	-	16	94356849	94356849	-	2.02179e-06	5.71794e-05	30.8095
999	NM_001159731	Rxrg	930	31234	+	1	167649497	167649497	+	2.74622e-21	3.31901e-18	41.4159
1000	NM_001159885	Dnajb2	327	2876	+	1	75239576	75239576	-	1.16922e-07	4.95977e-06	26.2175
1001	NM_001159885	Dnajb2	335	3010	+	1	75239710	75239710	-	1.37195e-10	1.38946e-08	34.9241
1002	NM_001159885	Dnajb2	324	2827	+	1	75239527	75239527	-	9.39943e-13	1.69892e-10	36.9223
1003	NM_001159885	Dnajb2	334	2941	+	1	75239641	75239641	-	5.13711e-11	5.84539e-09	40.0708
1004	NM_001159885	Dnajb2	331	2905	+	1	75239605	75239605	+	4.47694e-17	2.23177e-14	49.6021
1005	NM_001159885	Dnajb2	329	2889	+	1	75239589	75239589	-	1.9444e-11	2.49348e-09	34.7748
1006	NM_001159885	Dnajb2	330	2899	+	1	75239599	75239599	+	4.67544e-13	9.16764e-11	40.3669
1007	NM_001159885	Dnajb2	328	2888	+	1	75239588	75239588	+	1.50166e-13	3.32365e-11	43.189
1008	NM_001159885	Dnajb2	333	2940	+	1	75239640	75239640	+	3.00714e-13	6.17429e-11	42.1195
1009	NM_001159885	Dnajb2	336	10304	+	1	75247004	75247004	+	4.80761e-06	0.000118744	25.4116
1010	NM_001159885	Dnajb2	326	2868	+	1	75239568	75239568	-	1.56405e-09	1.18347e-07	32.358
1011	NM_001159885	Dnajb2	337	10322	+	1	75247022	75247022	+	8.55124e-06	0.000192652	26.4333
1012	NM_001159885	Dnajb2	325	2842	+	1	75239542	75239542	-	2.35229e-10	2.23066e-08	32.9202
1013	NM_001159885	Dnajb2	323	2823	+	1	75239523	75239523	-	1.4947e-10	1.49639e-08	29.8651
1014	NM_001159885	Dnajb2	332	2934	+	1	75239634	75239634	+	1.12236e-11	1.5298e-09	40.5583
1015	NM_001159910	Ccdc85c	4240	5252	-	12	108270166	108270166	-	1.03041e-05	0.000225428	26.351
1016	NM_001159910	Ccdc85c	4239	5505	-	12	108269913	108269913	+	4.56695e-08	2.21136e-06	26.4721
1017	NM_001159910	Ccdc85c	4237	9323	-	12	108266095	108266095	+	3.06652e-13	6.28262e-11	31.4805
1018	NM_001159910	Ccdc85c	4238	9274	-	12	108266144	108266144	+	1.2894e-10	1.31572e-08	26.1958
1019	NM_001160262	Fam78b	919	247	+	1	167001662	167001662	+	2.38648e-11	2.98014e-09	26.3518
1020	NM_001160316	Nfasc	697	-7543	-	1	132650400	132650400	-	1.05973e-05	0.000230765	29.4551
1021	NM_001160378	Tent5a	18060	1937	-	9	85325188	85325188	-	8.65281e-08	3.82873e-06	37.4623
1022	NM_001161365	Rin3	4114	1090	+	12	102284729	102284729	-	2.44226e-12	3.97338e-10	29.1786
1023	NM_001161365	Rin3	4115	2418	+	12	102286057	102286057	+	1.47785e-05	0.000304583	30.2983
1024	NM_001161366	Tdrd6	7525	1123	-	17	43629177	43629177	-	1.56655e-05	0.000319837	-28.5477
1025	NM_001161366	Tdrd6	7524	3491	-	17	43626809	43626809	-	6.86842e-09	4.29158e-07	25.462
1026	NM_001161366	Tdrd6	7526	204	-	17	43630096	43630096	-	0.000298018	0.00359166	25.2731
1027	NM_001161432	Eda2r	18675	93961	-	X	97283249	97283249	-	1.13492e-08	6.63856e-07	29.321
1028	NM_001161516	Dctd	16698	-16156	+	8	48082936	48082936	-	4.61675e-10	4.04928e-08	28.7994
1029	NM_001161624	Cdkn1c	16357	52383	-	7	143408668	143408668	+	3.52829e-10	3.1986e-08	31.7284
1030	NM_001161624	Cdkn1c	16358	52352	-	7	143408699	143408699	+	1.10264e-07	4.71919e-06	28.0901
1031	NM_001161624	Cdkn1c	16359	52130	-	7	143408921	143408921	-	7.90084e-09	4.8504e-07	34.7541
1032	NM_001161624	Cdkn1c	16355	52392	-	7	143408659	143408659	+	1.23049e-14	3.52475e-12	33.2478
1033	NM_001161624	Cdkn1c	16356	52387	-	7	143408664	143408664	+	4.23623e-07	1.49764e-05	25.7576
1034	NM_001161624	Cdkn1c	16360	52125	-	7	143408926	143408926	-	3.62588e-07	1.31085e-05	28.5181
1035	NM_001161628	NA	6179	-9960	-	15	83946054	83946054	-	2.88001e-17	1.49203e-14	33.6632
1036	NM_001161628	NA	6180	-9997	-	15	83946091	83946091	-	9.25836e-17	4.29355e-14	35.0593
1037	NM_001161665	Kif26b	983	43153	+	1	178572276	178572276	-	1.5891e-10	1.58145e-08	32.4505
1038	NM_001161665	Kif26b	981	2086	+	1	178531209	178531209	-	3.69015e-06	9.49124e-05	-28.1833
1039	NM_001161665	Kif26b	982	42927	+	1	178572050	178572050	+	1.69837e-10	1.67622e-08	27.0244
1040	NM_001161767	Galnt6	6468	277	-	15	100729100	100729100	+	3.60137e-07	1.30349e-05	25.5583
1041	NM_001161767	Galnt6	6467	739	-	15	100728638	100728638	-	3.10453e-08	1.58229e-06	34.566
1042	NM_001161768	Galnt6	6466	356	-	15	100720122	100720122	-	9.31908e-18	5.34595e-15	26.0656
1043	NM_001161768	Galnt6	6465	358	-	15	100720120	100720120	-	1.28798e-10	1.31482e-08	25.2061
1044	NM_001161782	Trim32	11746	-10124	+	4	65594862	65594862	-	2.03819e-18	1.3264e-15	31.09
1045	NM_001161782	Trim32	11747	-10064	+	4	65594922	65594922	-	7.36828e-15	2.23213e-12	29.6695
1046	NM_001161790	Mefv	6573	28532	-	16	3689593	3689593	+	7.49119e-11	8.17905e-09	-38.8588
1047	NM_001161790	Mefv	6572	28566	-	16	3689559	3689559	+	6.46127e-13	1.2201e-10	-32.0414
1048	NM_001161798	Mthfr	12409	2362	+	4	148043549	148043549	-	5.20745e-09	3.37245e-07	28.1787
1049	NM_001161798	Mthfr	12410	2406	+	4	148043593	148043593	-	3.30019e-08	1.6668e-06	27.7674
1050	NM_001161842	Il18r1	152	-3350	+	1	40462202	40462202	+	4.53603e-09	2.99161e-07	27.1131
1051	NM_001162364	Gm14525	18545	-98021	-	X	26800658	26800658	+	1.19769e-09	9.35171e-08	27.6026
1052	NM_001162366	Ptk2b	5449	23590	-	14	66189963	66189963	-	4.25314e-10	3.76715e-08	32.368
1053	NM_001162465	Dtnb	3569	-8402	+	12	3563989	3563989	+	9.84896e-07	3.0957e-05	26.6273
1054	NM_001162465	Dtnb	3568	-8416	+	12	3563975	3563975	+	5.58116e-07	1.89714e-05	29.3388
1055	NM_001162475	Stra6	17909	-622	+	9	58128466	58128466	+	1.09947e-05	0.000238021	28.5849
1056	NM_001162846	Phyhipl	1581	53574	-	10	70539239	70539239	-	7.66527e-15	2.30924e-12	33.9692
1057	NM_001162864	Ttbk1	7578	-3045	-	17	46490719	46490719	+	4.43945e-06	0.000110996	28.3203
1058	NM_001162869	Rab11fip3	7307	1405	-	17	26067773	26067773	+	5.71049e-07	1.93559e-05	25.5441
1059	NM_001162910	Gm3604	4830	45019	-	13	62338156	62338156	-	5.24247e-07	1.79801e-05	25.4914
1060	NM_001162924	Pkp3	16330	20	+	7	141078247	141078247	+	3.5346e-06	9.15058e-05	26.9551
1061	NM_001162933	Rpl10l	3863	-359178	-	12	66643578	66643578	-	3.16195e-12	5.00504e-10	26.3397
1062	NM_001163136	Macc1	4370	124656	+	12	119568064	119568064	+	1.73324e-09	1.29608e-07	26.0454
1063	NM_001163136	Macc1	4371	167616	+	12	119611024	119611024	+	5.21836e-06	0.000127272	25.0732
1064	NM_001163155	Col4a5	18785	152	+	X	141475569	141475569	-	1.60734e-07	6.53306e-06	-31.2935
1065	NM_001163262	Cmip	17291	2069	+	8	117259086	117259086	-	2.13012e-08	1.14288e-06	-37.8645
1066	NM_001163262	Cmip	17286	-44724	+	8	117212295	117212295	-	6.22978e-12	9.13432e-10	28.1562
1067	NM_001163262	Cmip	17288	1792	+	8	117258809	117258809	+	5.22282e-12	7.83587e-10	-49.8367
1068	NM_001163262	Cmip	17292	2103	+	8	117259120	117259120	+	8.34863e-05	0.00127316	-26.7901
1069	NM_001163262	Cmip	17289	1846	+	8	117258863	117258863	+	1.09551e-07	4.69141e-06	-38.0452
1070	NM_001163262	Cmip	17293	2104	+	8	117259121	117259121	-	4.57013e-06	0.000113781	-31.9992
1071	NM_001163262	Cmip	17290	2061	+	8	117259078	117259078	-	1.21681e-06	3.70931e-05	-33.5474
1072	NM_001163262	Cmip	17287	-44546	+	8	117212473	117212473	-	3.20827e-08	1.62663e-06	25.6399
1073	NM_001163267	Cfap58	8926	115204	+	19	48052914	48052914	-	1.94569e-06	5.53126e-05	32.8658
1074	NM_001163267	Cfap58	8925	114835	+	19	48052545	48052545	-	8.33306e-12	1.17821e-09	26.7785
1075	NM_001163288	Susd1	11716	56196	-	4	59382438	59382438	+	0.000102143	0.00150233	-26.5306
1076	NM_001163288	Susd1	11715	56208	-	4	59382426	59382426	+	5.52499e-08	2.60265e-06	-36.4365
1077	NM_001163314	Pgap1	198	-57663	-	1	54615346	54615346	-	4.22642e-07	1.49487e-05	32.8796
1078	NM_001163329	Ralyl	10750	37430	+	3	13983800	13983800	+	4.24491e-08	2.07596e-06	30.5753
1079	NM_001163433	Samd4	5324	15489	+	14	47016827	47016827	-	1.18615e-05	0.000253666	27.5105
1080	NM_001163472	Cyp2d22	6134	4213	-	15	82376048	82376048	+	2.66763e-05	0.000497193	27.7769
1081	NM_001163472	Cyp2d22	6133	4272	-	15	82375989	82375989	+	1.85182e-05	0.000367615	27.6282
1082	NM_001163473	1810010H24Rik	3211	1451	+	11	107029672	107029672	-	2.6362e-05	0.000492357	25.453
1083	NM_001163473	1810010H24Rik	3210	1188	+	11	107029409	107029409	+	7.09225e-05	0.00111447	30.4029
1084	NM_001163493	Stard13	14207	10556	-	5	151179638	151179638	-	1.45958e-18	9.82886e-16	38.4914
1085	NM_001163493	Stard13	14205	24325	-	5	151165869	151165869	-	1.15928e-07	4.92384e-06	38.2326
1086	NM_001163493	Stard13	14206	10751	-	5	151179443	151179443	+	1.88761e-13	4.06332e-11	29.7781
1087	NM_001163496	Cd160	11130	4406	-	3	96824946	96824946	-	2.43031e-07	9.30056e-06	-26.1844
1088	NM_001163513	Dlg5	5168	5994	-	14	24239927	24239927	+	0.000124703	0.00176847	26.2183
1089	NM_001163513	Dlg5	5166	6020	-	14	24239901	24239901	+	3.23239e-07	1.18881e-05	36.3059
1090	NM_001163513	Dlg5	5167	6007	-	14	24239914	24239914	+	2.21847e-07	8.59515e-06	31.3218
1091	NM_001163518	Ccdc166	6026	1037	-	15	75981249	75981249	+	2.10536e-10	2.02476e-08	44.8917
1092	NM_001163518	Ccdc166	6025	1052	-	15	75981234	75981234	+	9.44331e-10	7.58094e-08	40.3704
1093	NM_001163518	Ccdc166	6027	1032	-	15	75981254	75981254	+	3.74419e-08	1.86276e-06	35.2525
1094	NM_001163528	Itpripl1	9932	820	-	2	127141771	127141771	+	5.41921e-12	8.09846e-10	38.2892
1095	NM_001163528	Itpripl1	9931	826	-	2	127141765	127141765	+	2.94239e-09	2.04887e-07	33.835
1096	NM_001163528	Itpripl1	9926	1059	-	2	127141532	127141532	-	1.11292e-11	1.51789e-09	26.5154
1097	NM_001163528	Itpripl1	9930	841	-	2	127141750	127141750	-	2.29001e-16	9.70564e-14	34.5973
1098	NM_001163528	Itpripl1	9927	988	-	2	127141603	127141603	-	3.60989e-14	9.2572e-12	28.883
1099	NM_001163528	Itpripl1	9929	842	-	2	127141749	127141749	+	3.87527e-08	1.91942e-06	28.5002
1100	NM_001163528	Itpripl1	9933	815	-	2	127141776	127141776	+	6.28584e-08	2.90362e-06	30.1089
1101	NM_001163528	Itpripl1	9928	910	-	2	127141681	127141681	-	1.86406e-09	1.37981e-07	29.403
1102	NM_001163555	Pou2f2	15226	2673	-	7	25129788	25129788	-	1.64882e-10	1.63341e-08	29.3324
1103	NM_001163555	Pou2f2	15224	16006	-	7	25116455	25116455	-	6.46906e-09	4.06977e-07	33.3807
1104	NM_001163555	Pou2f2	15225	2817	-	7	25129644	25129644	+	3.46784e-05	0.000618192	27.3117
1105	NM_001163566	Crb2	9395	891	+	2	37777138	37777138	+	7.74716e-14	1.84296e-11	30.6866
1106	NM_001163566	Crb2	9396	14087	+	2	37790334	37790334	-	3.00668e-05	0.000548777	25.3788
1107	NM_001163566	Crb2	9398	17611	+	2	37793858	37793858	+	2.08194e-16	8.88967e-14	29.1939
1108	NM_001163566	Crb2	9397	14110	+	2	37790357	37790357	-	7.9229e-07	2.56898e-05	30.7658
1109	NM_001163566	Crb2	9399	17624	+	2	37793871	37793871	+	5.40114e-14	1.33139e-11	27.5752
1110	NM_001163566	Crb2	9393	856	+	2	37777103	37777103	+	2.80312e-14	7.39507e-12	29.9851
1111	NM_001163566	Crb2	9394	881	+	2	37777128	37777128	+	2.97694e-12	4.74754e-10	27.9729
1112	NM_001163566	Crb2	9392	843	+	2	37777090	37777090	-	1.48805e-13	3.29766e-11	26.9799
1113	NM_001163567	Fam102b	11243	-2989	-	3	109030595	109030595	+	3.02494e-12	4.81528e-10	26.8533
1114	NM_001163570	Exosc8	10917	11354	-	3	54724011	54724011	+	2.61273e-11	3.22751e-09	27.4948
1115	NM_001163660	Nkd1	16980	10826	+	8	88538457	88538457	-	2.41737e-09	1.7293e-07	37.3521
1116	NM_001163660	Nkd1	16981	10841	+	8	88538472	88538472	+	8.86442e-13	1.61192e-10	44.3089
1117	NM_001163660	Nkd1	16984	46032	+	8	88573663	88573663	-	1.87238e-10	1.82542e-08	31.337
1118	NM_001163660	Nkd1	16976	10707	+	8	88538338	88538338	-	5.98911e-13	1.14122e-10	25.001
1119	NM_001163660	Nkd1	16975	10684	+	8	88538315	88538315	-	5.5337e-13	1.06375e-10	29.2788
1120	NM_001163660	Nkd1	16972	4758	+	8	88532389	88532389	+	4.79454e-13	9.37329e-11	25.0979
1121	NM_001163660	Nkd1	16974	4776	+	8	88532407	88532407	+	3.30085e-15	1.0801e-12	25.0437
1122	NM_001163660	Nkd1	16983	10889	+	8	88538520	88538520	+	1.40496e-12	2.43247e-10	42.139
1123	NM_001163660	Nkd1	16977	10731	+	8	88538362	88538362	+	1.23287e-06	3.75161e-05	25.1246
1124	NM_001163660	Nkd1	16979	10804	+	8	88538435	88538435	-	2.7296e-06	7.36842e-05	29.0598
1125	NM_001163660	Nkd1	16982	10842	+	8	88538473	88538473	-	6.41543e-08	2.95549e-06	35.0709
1126	NM_001163660	Nkd1	16973	4774	+	8	88532405	88532405	+	7.77082e-17	3.66416e-14	26.9669
1127	NM_001163660	Nkd1	16978	10732	+	8	88538363	88538363	-	1.2962e-12	2.26229e-10	27.6453
1128	NM_001163709	Bri3	14098	2532	+	5	144246967	144246967	+	7.19331e-10	5.98333e-08	26.0171
1129	NM_001163728	4930563E22Rik	2678	-2605	+	11	72212533	72212533	+	2.6232e-10	2.45601e-08	25.4898
1130	NM_001163731	Gm10697	11106	-51430	-	3	94124073	94124073	-	7.42696e-11	8.11604e-09	31.1698
1131	NM_001163756	Ces2e	17098	-16416	+	8	104909844	104909844	-	9.61418e-08	4.19364e-06	29.6673
1132	NM_001163758	Skor1	17957	-12090	-	9	63161050	63161050	+	1.51991e-09	1.15459e-07	28.0752
1133	NM_001163776	Tmprss3	7425	500	-	17	31198475	31198475	-	3.912e-05	0.000682767	25.2124
1134	NM_001163810	Tescl	15202	396	-	7	24333570	24333570	-	4.7651e-08	2.29279e-06	33.4581
1135	NM_001163810	Tescl	15203	392	-	7	24333574	24333574	-	6.20341e-07	2.07795e-05	30.5309
1136	NM_001163810	Tescl	15201	574	-	7	24333392	24333392	-	2.95964e-06	7.88341e-05	26.0267
1137	NM_001164109	Nfatc1	8465	-8101	-	18	80721171	80721171	-	2.3502e-06	6.49106e-05	26.4309
1138	NM_001164109	Nfatc1	8468	-53488	-	18	80766558	80766558	-	1.86837e-28	9.80764e-25	36.2904
1139	NM_001164109	Nfatc1	8467	-53477	-	18	80766547	80766547	-	7.45075e-26	2.20832e-22	34.4714
1140	NM_001164109	Nfatc1	8466	-53418	-	18	80766488	80766488	-	7.60985e-29	4.42073e-25	38.1088
1141	NM_001164141	Spert	5532	11174	-	14	75580812	75580812	-	6.41736e-05	0.00102652	-29.0366
1142	NM_001164141	Spert	5534	8756	-	14	75583230	75583230	-	3.84297e-15	1.23888e-12	30.2689
1143	NM_001164141	Spert	5531	11175	-	14	75580811	75580811	+	0.000250009	0.00311642	-27.2673
1144	NM_001164141	Spert	5533	8758	-	14	75583228	75583228	-	3.50057e-15	1.14031e-12	27.8712
1145	NM_001164141	Spert	5535	8744	-	14	75583242	75583242	-	5.14522e-13	9.97655e-11	26.644
1146	NM_001164155	Tnfrsf19	5399	47496	-	14	60990492	60990492	-	2.36393e-13	4.97296e-11	28.0443
1147	NM_001164166	Pom121l12	2208	661262	+	11	15260500	15260500	-	5.81563e-20	5.37958e-17	35.4944
1148	NM_001164171	Myh6	5359	1175	-	14	54965433	54965433	+	0.000162983	0.00220231	-25.9615
1149	NM_001164197	Mmp19	2081	-20198	+	10	128770712	128770712	-	1.45299e-08	8.19004e-07	27.0944
1150	NM_001164352	Efemp2	8568	444	+	19	5475177	5475177	+	2.51642e-05	0.000473978	-30.5861
1151	NM_001164363	Nt5c2	8905	-611	-	19	47015799	47015799	-	2.22758e-05	0.000428136	27.4238
1152	NM_001164370	Mipol1	3842	65647	+	12	57296070	57296070	+	5.68736e-05	0.000929475	26.1208
1153	NM_001164370	Mipol1	3841	65536	+	12	57295959	57295959	+	1.47967e-09	1.12756e-07	35.6897
1154	NM_001164427	Kcnk13	4110	4904	+	12	99969401	99969401	-	5.11544e-10	4.43181e-08	31.64
1155	NM_001164481	Sipa1	8573	8927	-	19	5654781	5654781	+	6.92522e-05	0.00109297	26.2829
1156	NM_001164481	Sipa1	8577	8891	-	19	5654817	5654817	+	1.41434e-07	5.84477e-06	36.2969
1157	NM_001164481	Sipa1	8578	8889	-	19	5654819	5654819	+	2.61239e-06	7.09577e-05	34.2484
1158	NM_001164481	Sipa1	8574	8915	-	19	5654793	5654793	+	6.63553e-05	0.00105553	26.5713
1159	NM_001164481	Sipa1	8575	8910	-	19	5654798	5654798	+	1.22539e-05	0.000260727	28.9266
1160	NM_001164481	Sipa1	8580	8791	-	19	5654917	5654917	+	9.16518e-11	9.73475e-09	26.5772
1161	NM_001164481	Sipa1	8579	8824	-	19	5654884	5654884	+	2.49016e-09	1.77408e-07	25.7641
1162	NM_001164481	Sipa1	8581	8783	-	19	5654925	5654925	+	1.13035e-10	1.17454e-08	28.4139
1163	NM_001164481	Sipa1	8571	8936	-	19	5654772	5654772	+	1.22847e-05	0.00026123	31.0978
1164	NM_001164481	Sipa1	8576	8903	-	19	5654805	5654805	+	0.00022107	0.00282009	26.0029
1165	NM_001164481	Sipa1	8572	8931	-	19	5654777	5654777	+	0.000117423	0.00168293	28.3838
1166	NM_001164504	Rnf165	8431	-15504	-	18	77580639	77580639	-	4.63418e-11	5.34429e-09	32.2279
1167	NM_001164504	Rnf165	8432	-15511	-	18	77580646	77580646	-	1.24154e-11	1.67427e-09	25.0765
1168	NM_001164531	Zfyve27	8807	-6380	+	19	42164187	42164187	-	2.92035e-10	2.69999e-08	27.3976
1169	NM_001164531	Zfyve27	8806	-6413	+	19	42164154	42164154	-	6.70891e-09	4.20306e-07	25.9748
1170	NM_001164573	Myo1h	13421	32317	+	5	114347256	114347256	-	0.000658344	0.00678795	-25.8681
1171	NM_001164585	Dnajc6	11818	1605	+	4	101509579	101509579	+	1.01564e-09	8.0875e-08	28.0516
1172	NM_001164585	Dnajc6	11817	1560	+	4	101509534	101509534	-	1.80385e-09	1.34207e-07	26.6535
1173	NM_001164663	Soga1	10187	-394	-	2	157079658	157079658	+	2.33832e-06	6.46501e-05	25.6696
1174	NM_001164663	Soga1	10188	-592	-	2	157079856	157079856	-	5.01747e-07	1.73168e-05	26.0127
1175	NM_001164669	Dnah6	14538	70069	-	6	73151563	73151563	-	1.85535e-08	1.01528e-06	27.3122
1176	NM_001164739	Fam47c	18641	-58946	+	X	78678817	78678817	-	1.39417e-09	1.07008e-07	25.3199
1177	NM_001164763	Rarres1	10970	822	-	3	67514702	67514702	+	0.00048942	0.00535447	28.3008
1178	NM_001164793	Polr2m	18009	5354	-	9	71479605	71479605	-	6.72383e-08	3.07609e-06	25.0848
1179	NM_001164797	Hephl1	17641	23107	-	9	15089002	15089002	+	4.31413e-06	0.000108358	32.0138
1180	NM_001164818	Aar2	10165	29082	+	2	156576656	156576656	+	3.43086e-07	1.25027e-05	29.513
1181	NM_001164819	Slc52a3	10068	29943	+	2	152029807	152029807	+	2.91018e-10	2.69231e-08	27.5504
1182	NM_001165957	NA	18143	6119	+	9	99462360	99462360	+	6.68376e-09	4.18971e-07	27.4735
1183	NM_001165971	NA	5828	-16364	-	15	22731347	22731347	+	3.11211e-07	1.15123e-05	26.7715
1184	NM_001166063	Ccdc152	5727	-10743	-	15	3314268	3314268	+	3.27323e-12	5.16335e-10	31.9007
1185	NM_001166066	Mroh2b	5733	45386	+	15	4944121	4944121	+	4.98825e-12	7.53194e-10	27.6942
1186	NM_001166213	Fam129c	16837	5270	+	8	71602914	71602914	+	7.89918e-21	8.76843e-18	41.3607
1187	NM_001166213	Fam129c	16840	5323	+	8	71602967	71602967	+	1.03185e-20	1.11555e-17	44.4238
1188	NM_001166213	Fam129c	16839	5298	+	8	71602942	71602942	+	5.42446e-21	6.2441e-18	44.8087
1189	NM_001166213	Fam129c	16838	5293	+	8	71602937	71602937	+	5.16527e-27	1.93173e-23	53.655
1190	NM_001166388	Ptp4a3	6005	484	+	15	73725412	73725412	-	5.86236e-07	1.97891e-05	25.0927
1191	NM_001166402	Tnfaip3	1273	9459	-	10	19002505	19002505	+	7.90027e-06	0.000180313	26.9164
1192	NM_001166450	Slc25a14	18568	362	+	X	48624034	48624034	-	8.40638e-07	2.70222e-05	-27.9081
1193	NM_001166463	Spock1	4763	-42293	-	13	57950624	57950624	+	1.71924e-06	4.97858e-05	27.2148
1194	NM_001166464	Spock1	4762	147907	-	13	57760426	57760426	+	1.70187e-05	0.00034279	-29.2549
1195	NM_001166464	Spock1	4758	183308	-	13	57725025	57725025	+	1.47199e-09	1.12249e-07	29.7338
1196	NM_001166464	Spock1	4756	200394	-	13	57707939	57707939	-	6.89927e-08	3.14273e-06	33.8699
1197	NM_001166464	Spock1	4761	182856	-	13	57725477	57725477	-	1.25538e-09	9.75142e-08	33.0712
1198	NM_001166464	Spock1	4755	200405	-	13	57707928	57707928	-	3.74575e-11	4.42514e-09	49.4001
1199	NM_001166464	Spock1	4759	183106	-	13	57725227	57725227	-	7.91271e-17	3.72501e-14	29.902
1200	NM_001166464	Spock1	4760	183075	-	13	57725258	57725258	+	1.02994e-06	3.21708e-05	25.847
1201	NM_001166464	Spock1	4757	186815	-	13	57721518	57721518	-	4.03124e-05	0.000700003	25.5063
1202	NM_001166477	Hmga1b	3556	-8140	+	11	120754654	120754654	-	3.05586e-09	2.11654e-07	25.004
1203	NM_001166635	Mid1ip1	18480	354	+	X	10717717	10717717	-	1.99843e-06	5.66107e-05	-25.7916
1204	NM_001166651	Klhl33	5340	1776	-	14	50891480	50891480	+	1.18292e-05	0.000253113	34.9829
1205	NM_001166705	Cfap77	9243	46668	-	2	29008399	29008399	-	1.34882e-19	1.15229e-16	31.6963
1206	NM_001167539	Vmn1r238	7912	30735	-	18	3092678	3092678	+	4.49828e-12	6.8556e-10	32.9016
1207	NM_001167757	Ankrd7	14264	168730	+	6	19035046	19035046	+	3.05705e-11	3.6957e-09	31.0605
1208	NM_001167898	Frem3	16884	15981	+	8	80627018	80627018	-	4.8455e-09	3.16585e-07	-27.4299
1209	NM_001167921	Gtf2e2	16619	-5557	+	8	33726357	33726357	+	5.16767e-05	0.000859487	25.0255
1210	NM_001167923	Col6a5	18218	-39969	-	9	106000611	106000611	+	5.59779e-07	1.90198e-05	29.263
1211	NM_001167923	Col6a5	18217	59	-	9	105960585	105960585	-	2.70912e-10	2.53048e-08	30.3022
1212	NM_001167994	Trmt2b	18759	34870	-	X	134242115	134242115	-	3.9851e-06	0.000101279	32.3176
1213	NM_001167994	Trmt2b	18758	34911	-	X	134242074	134242074	-	0.000302699	0.00363807	25.641
1214	NM_001167994	Trmt2b	18757	34912	-	X	134242073	134242073	+	7.44014e-05	0.00115908	26.8056
1215	NM_001167996	1110032F04Rik	10982	1036	+	3	68870620	68870620	-	2.34022e-08	1.24033e-06	28.6882
1216	NM_001168296	Ephb1	18178	-74624	-	9	102429316	102429316	-	2.58721e-07	9.81735e-06	29.3895
1217	NM_001168334	Btbd35f2	18546	40280	+	X	32318672	32318672	+	2.69883e-06	7.29955e-05	-38.2853
1218	NM_001168346	Nfatc4	5363	1944	+	14	55826737	55826737	+	1.21793e-07	5.13688e-06	26.9185
1219	NM_001168346	Nfatc4	5365	1977	+	14	55826770	55826770	+	1.06546e-07	4.57983e-06	26.8156
1220	NM_001168346	Nfatc4	5364	1966	+	14	55826759	55826759	+	8.57692e-09	5.20785e-07	30.3289
1221	NM_001168346	Nfatc4	5366	1985	+	14	55826778	55826778	+	2.49346e-07	9.51214e-06	26.814
1222	NM_001168469	Ube2m	15075	-5970	-	7	13044244	13044244	+	1.88719e-09	1.39527e-07	26.2017
1223	NM_001168469	Ube2m	15074	-5962	-	7	13044236	13044236	+	5.83874e-08	2.72826e-06	27.4331
1224	NM_001168521	Sarm1	2775	14337	-	11	78483418	78483418	-	5.52119e-12	8.23533e-10	32.6398
1225	NM_001168521	Sarm1	2776	14335	-	11	78483420	78483420	-	6.40312e-20	5.84248e-17	45.9273
1226	NM_001168589	Vrtn	4019	595	+	12	84641612	84641612	+	1.79141e-11	2.32016e-09	27.5794
1227	NM_001168624	C2cd4c	1671	-9932	-	10	79623956	79623956	-	0.000238715	0.00300088	25.0449
1228	NM_001168624	C2cd4c	1669	-8370	-	10	79622394	79622394	+	6.63869e-09	4.16416e-07	29.3103
1229	NM_001168624	C2cd4c	1670	-9915	-	10	79623939	79623939	-	2.51065e-05	0.000473053	25.9491
1230	NM_001168624	C2cd4c	1672	-9948	-	10	79623972	79623972	-	2.72821e-05	0.000506599	26.7914
1231	NM_001170556	Prkag2	12740	-2962	-	5	24911470	24911470	+	2.60784e-07	9.88699e-06	25.6676
1232	NM_001170745	Magi2	12688	686	+	5	19908202	19908202	-	2.01647e-15	6.92597e-13	38.7597
1233	NM_001170745	Magi2	12687	665	+	5	19908181	19908181	-	7.57236e-09	4.67014e-07	25.6064
1234	NM_001170746	Magi2	12686	20760	+	5	19247804	19247804	-	6.25431e-13	1.18682e-10	-37.4929
1235	NM_001170746	Magi2	12685	20753	+	5	19247797	19247797	-	8.62131e-11	9.24043e-09	-34.6162
1236	NM_001170785	Mthfd1l	1185	39636	+	10	4012709	4012709	-	6.54386e-11	7.24919e-09	41.2454
1237	NM_001170785	Mthfd1l	1184	39323	+	10	4012396	4012396	-	6.84665e-16	2.59846e-13	29.5905
1238	NM_001170785	Mthfd1l	1183	39277	+	10	4012350	4012350	-	4.24132e-10	3.75897e-08	25.3929
1239	NM_001170800	Ipcef1	1197	72805	-	10	6907661	6907661	+	1.86644e-10	1.82045e-08	26.5008
1240	NM_001170800	Ipcef1	1198	48163	-	10	6932303	6932303	+	5.45016e-09	3.50804e-07	30.2139
1241	NM_001170847	Rbm20	8958	20548	+	19	53697852	53697852	+	2.22197e-15	7.54553e-13	29.531
1242	NM_001170847	Rbm20	8957	14118	+	19	53691422	53691422	-	1.4973e-07	6.14741e-06	29.5443
1243	NM_001170913	Trim66	15986	-132	-	7	109493869	109493869	+	0.000581703	0.00615258	27.3643
1244	NM_001171002	Degs2	4250	370	-	12	108701937	108701937	-	2.45469e-08	1.29259e-06	-28.0968
1245	NM_001171002	Degs2	4249	391	-	12	108701916	108701916	-	7.67731e-12	1.0985e-09	-26.2543
1246	NM_001171007	Nod1	14486	27973	-	6	54943689	54943689	-	7.37307e-06	0.000169999	30.6011
1247	NM_001171007	Nod1	14487	27963	-	6	54943699	54943699	-	2.83626e-05	0.00052306	28.7634
1248	NM_001171007	Nod1	14488	27942	-	6	54943720	54943720	-	0.0001517	0.00207697	25.2257
1249	NM_001171011	Slc14a1	8436	-13864	-	18	78155982	78155982	+	1.55009e-05	0.000317033	25.6661
1250	NM_001171011	Slc14a1	8434	-7414	-	18	78149532	78149532	-	9.11957e-11	9.69221e-09	32.5788
1251	NM_001171011	Slc14a1	8435	-13519	-	18	78155637	78155637	+	6.63161e-10	5.56981e-08	44.5371
1252	NM_001171187	Mal	9938	-14513	-	2	127671207	127671207	+	0.000177966	0.00236548	-25.3909
1253	NM_001172062	Lman1	8330	-19946	-	18	66022580	66022580	-	9.97965e-09	5.93469e-07	27.3002
1254	NM_001172062	Lman1	8331	-20974	-	18	66023608	66023608	+	8.06846e-12	1.14663e-09	31.1579
1255	NM_001172152	Wdr17	16733	15	-	8	54724354	54724354	+	1.45535e-05	0.000300693	26.7595
1256	NM_001172160	Flrt3	10008	10280	-	2	140661197	140661197	+	1.22383e-09	9.53439e-08	27.0865
1257	NM_001172207	Lrtm2	14791	4096	-	6	119325109	119325109	-	4.20248e-11	4.90355e-09	-26.369
1258	NM_001172207	Lrtm2	14786	21963	-	6	119307242	119307242	-	3.21761e-07	1.18433e-05	28.2919
1259	NM_001172207	Lrtm2	14790	7501	-	6	119321704	119321704	+	0.000139937	0.00194315	25.7158
1260	NM_001172207	Lrtm2	14787	21041	-	6	119308164	119308164	-	2.50495e-06	6.84747e-05	25.6099
1261	NM_001172207	Lrtm2	14788	14143	-	6	119315062	119315062	+	2.72393e-11	3.34261e-09	36.58
1262	NM_001172207	Lrtm2	14789	9066	-	6	119320139	119320139	-	2.33356e-07	8.98013e-06	31.6923
1263	NM_001173506	Map1a	9860	9066	+	2	121304518	121304518	-	0.000819209	0.00807434	25.5814
1264	NM_001174047	Cacna2d2	18224	22600	+	9	107422478	107422478	-	7.32729e-07	2.4016e-05	25.9845
1265	NM_001177348	Gm3646	149	31135	-	1	39774198	39774198	+	2.09902e-28	1.06699e-24	47.2405
1266	NM_001177377	Gm6760	18617	39148	-	X	64113051	64113051	-	1.47515e-10	1.47903e-08	25.2029
1267	NM_001177389	4933403O08Rik	18727	32508	+	X	112271555	112271555	-	4.95567e-07	1.7134e-05	25.5151
1268	NM_001177397	Anks1b	1808	-203990	+	10	90371737	90371737	+	2.26512e-07	8.74752e-06	29.0281
1269	NM_001177397	Anks1b	1809	-203641	+	10	90372086	90372086	-	1.89864e-07	7.52706e-06	37.9332
1270	NM_001177427	Eid2b	15244	1039	+	7	28278743	28278743	-	1.28306e-10	1.31086e-08	28.7084
1271	NM_001177504	Gm6588	13354	2000	+	5	112451424	112451424	-	1.58431e-05	0.000322828	26.3601
1272	NM_001177504	Gm6588	13353	-641	+	5	112448785	112448785	-	3.33774e-06	8.71186e-05	32.7976
1273	NM_001177504	Gm6588	13350	-24311	+	5	112425115	112425115	-	8.74085e-10	7.08393e-08	-28.2329
1274	NM_001177504	Gm6588	13352	-1084	+	5	112448342	112448342	-	5.18418e-06	0.000126531	25.2903
1275	NM_001177504	Gm6588	13351	-20047	+	5	112429379	112429379	-	5.2189e-07	1.79091e-05	25.8962
1276	NM_001177511	Npffr1	1488	-23471	+	10	61572013	61572013	-	3.26683e-06	8.55932e-05	25.9638
1277	NM_001177511	Npffr1	1486	-51206	+	10	61544278	61544278	-	6.18611e-09	3.91636e-07	34.0211
1278	NM_001177511	Npffr1	1487	-23487	+	10	61571997	61571997	+	1.19126e-07	5.03758e-06	28.0692
1279	NM_001177534	NA	16756	131485	-	8	58569312	58569312	-	3.82943e-05	0.000670721	-26.0328
1280	NM_001177536	Prdm11	9711	-32340	-	2	93078483	93078483	+	2.0893e-18	1.35561e-15	28.2693
1281	NM_001177568	Zfp970	10635	-3886	+	2	177460856	177460856	+	1.00055e-08	5.94763e-07	26.7603
1282	NM_001177589	NA	16614	14676	-	8	32935351	32935351	-	7.5499e-06	0.000173397	29.5712
1283	NM_001177589	NA	16615	14668	-	8	32935359	32935359	-	2.41243e-06	6.63138e-05	29.9584
1284	NM_001177589	NA	16613	24374	-	8	32925653	32925653	-	4.72917e-08	2.27826e-06	28.6317
1285	NM_001177751	Tsc22d1	5543	-34982	+	14	76453454	76453454	-	4.55506e-10	4.00121e-08	25.6289
1286	NM_001177767	Rex2	12408	-79872	+	4	146941978	146941978	-	1.0874e-06	3.37325e-05	29.9756
1287	NM_001177795	Rgs20	5	23516	-	1	5046770	5046770	-	1.76535e-09	1.31681e-07	-27.7249
1288	NM_001177941	Eda	18681	-113	+	X	99975493	99975493	-	4.91801e-05	0.000824716	-26.8519
1289	NM_001177952	Rpgr	18479	161	-	X	10216293	10216293	+	2.91511e-06	7.78432e-05	-30.362
1290	NM_001177964	Dcdc2c	3693	108783	-	12	28439555	28439555	-	3.15356e-06	8.3103e-05	26.5437
1291	NM_001177964	Dcdc2c	3692	119885	-	12	28428453	28428453	-	1.47548e-15	5.23038e-13	34.0741
1292	NM_001178060	Txnrd3	14621	-15247	+	6	89628741	89628741	+	4.15944e-18	2.53992e-15	48.8183
1293	NM_001178060	Txnrd3	14620	-15285	+	6	89628703	89628703	+	3.09919e-16	1.27192e-13	40.8088
1294	NM_001184980	Sult2a5	15080	16093	+	7	13640058	13640058	+	1.73783e-07	6.9826e-06	27.8249
1295	NM_001190187	Nrg3	5300	-373	-	14	39473460	39473460	-	1.18594e-11	1.60692e-09	30.7862
1296	NM_001190264	Mrps36	5017	-8010	-	13	100752668	100752668	+	6.46758e-05	0.0010333	26.8276
1297	NM_001190352	Tmem132b	13785	-3713	+	5	125528705	125528705	-	8.55573e-14	2.01115e-11	-28.6005
1298	NM_001190352	Tmem132b	13787	74498	+	5	125606914	125606914	+	1.08911e-05	0.000236166	-32.6054
1299	NM_001190352	Tmem132b	13784	-3721	+	5	125528697	125528697	-	1.82585e-19	1.52835e-16	-35.5719
1300	NM_001190352	Tmem132b	13786	-3688	+	5	125528730	125528730	-	7.31415e-27	2.64458e-23	-39.4728
1301	NM_001190356	NA	7903	-7949	+	17	88117563	88117563	+	1.54376e-22	2.41944e-19	35.481
1302	NM_001190356	NA	7904	6925	+	17	88132435	88132435	+	5.13651e-10	4.44874e-08	25.3336
1303	NM_001190374	Adamtsl3	15794	75191	+	7	82410883	82410883	+	3.8084e-12	5.90389e-10	27.7815
1304	NM_001190374	Adamtsl3	15796	126315	+	7	82462007	82462007	-	7.6073e-07	2.47911e-05	31.1436
1305	NM_001190374	Adamtsl3	15795	126262	+	7	82461954	82461954	-	6.54264e-07	2.17576e-05	29.6613
1306	NM_001190374	Adamtsl3	15793	74828	+	7	82410520	82410520	+	2.42755e-08	1.27992e-06	28.7119
1307	NM_001190374	Adamtsl3	15797	149669	+	7	82485361	82485361	+	3.58356e-14	9.19472e-12	37.2515
1308	NM_001190381	Olfr596	15965	-14036	+	7	103295687	103295687	+	9.37012e-08	4.10568e-06	-27.3162
1309	NM_001190386	Caly	16320	3862	-	7	140078440	140078440	+	7.85321e-11	8.51987e-09	-34.5702
1310	NM_001190448	Ddc	2197	-8661	-	11	11906804	11906804	+	2.04924e-10	1.97771e-08	25.0779
1311	NM_001190718	Dcaf12l1	18563	8394	-	X	44781768	44781768	+	2.37908e-07	9.13257e-06	25.7402
1312	NM_001190885	Kcnip1	2307	22007	-	11	33821579	33821579	-	2.93462e-26	9.33279e-23	34.2435
1313	NM_001190885	Kcnip1	2308	18923	-	11	33824663	33824663	+	2.228e-08	1.18815e-06	28.5478
1314	NM_001190885	Kcnip1	2311	1621	-	11	33841965	33841965	-	5.09784e-17	2.50404e-14	35.5926
1315	NM_001190885	Kcnip1	2312	1615	-	11	33841971	33841971	-	2.05122e-17	1.09254e-14	37.799
1316	NM_001190885	Kcnip1	2306	60925	-	11	33782661	33782661	+	1.25815e-08	7.2461e-07	27.4059
1317	NM_001190885	Kcnip1	2310	1663	-	11	33841923	33841923	-	6.29481e-13	1.19347e-10	34.1041
1318	NM_001190885	Kcnip1	2309	7201	-	11	33836385	33836385	+	0.000149809	0.00205492	28.2572
1319	NM_001190886	Kcnip1	2323	663	-	11	33992531	33992531	+	1.4589e-12	2.51735e-10	34.784
1320	NM_001191032	Cypt14	18554	-522845	-	X	40386448	40386448	-	1.5502e-09	1.17473e-07	27.3148
1321	NM_001191032	Cypt14	18555	-732142	-	X	40595745	40595745	-	2.20028e-07	8.53647e-06	27.5617
1322	NM_001194941	Dlc1	16648	901	-	8	36732154	36732154	-	4.28521e-09	2.84391e-07	28.6667
1323	NM_001194941	Dlc1	16647	935	-	8	36732120	36732120	-	4.10244e-12	6.31814e-10	37.2414
1324	NM_001194941	Dlc1	16646	1174	-	8	36731881	36731881	+	5.76122e-08	2.69789e-06	33.0508
1325	NM_001195033	Abhd12b	3877	-12208	+	12	70141963	70141963	-	0.000119716	0.00170969	26.1811
1326	NM_001195083	Phc2	12041	-15069	+	4	128712502	128712502	-	6.37824e-10	5.385e-08	-25.539
1327	NM_001195083	Phc2	12038	-15554	+	4	128712017	128712017	-	4.22789e-07	1.49524e-05	-28.5641
1328	NM_001195083	Phc2	12039	-15254	+	4	128712317	128712317	+	1.3034e-09	1.00947e-07	-31.2768
1329	NM_001195083	Phc2	12037	-16416	+	4	128711155	128711155	+	2.82361e-07	1.05808e-05	-34.0474
1330	NM_001195083	Phc2	12040	-15226	+	4	128712345	128712345	+	2.65221e-09	1.87315e-07	-25.6831
1331	NM_001195128	Gm5294	13995	1442	+	5	138821520	138821520	-	0.000147219	0.00202626	27.364
1332	NM_001195271	Tex13c1	18560	366542	+	X	43957529	43957529	+	6.49473e-08	2.98697e-06	28.1177
1333	NM_001195435	Fam240b	4847	-166946	-	13	64664737	64664737	+	1.79795e-07	7.19036e-06	25.6833
1334	NM_001195435	Fam240b	4846	-66318	-	13	64564109	64564109	+	4.03963e-08	1.99009e-06	-26.1995
1335	NM_001195435	Fam240b	4848	-168881	-	13	64666672	64666672	-	4.29861e-05	0.000738077	32.8829
1336	NM_001195437	Fam240a	18280	12708	-	9	110904154	110904154	-	1.72643e-06	4.99795e-05	31.2793
1337	NM_001195500	Dclk2	11023	-8798	-	3	86929681	86929681	-	8.65403e-09	5.24663e-07	29.3374
1338	NM_001195529	Tpbgl	15912	5192	-	7	99621912	99621912	-	5.04397e-05	0.00084224	25.8402
1339	NM_001195544	Lrrc3c	3088	-974	+	11	98597317	98597317	+	3.91452e-06	9.97565e-05	28.1579
1340	NM_001195601	1700015G11Rik	15563	-160879	-	7	52176594	52176594	-	1.0388e-07	4.48137e-06	-27.1221
1341	NM_001195673	Prr22	7664	-1455	+	17	56768821	56768821	+	7.22935e-06	0.000167341	25.4885
1342	NM_001195687	Sgo2b	16771	80336	-	8	63871835	63871835	-	1.3283e-05	0.000278739	30.889
1343	NM_001195732	Alkal1	6	-12768	+	1	6346563	6346563	-	5.08362e-05	0.000847883	28.9488
1344	NM_001195748	Rgs22	5891	13516	-	15	36126885	36126885	+	3.50212e-05	0.000623201	25.1206
1345	NM_001195774	Gprc5b	16048	-21962	-	7	119017172	119017172	+	5.60847e-07	1.90509e-05	27.3445
1346	NM_001195774	Gprc5b	16049	-28011	-	7	119023221	119023221	+	3.50787e-08	1.75854e-06	-31.0194
1347	NM_001195774	Gprc5b	16050	-28012	-	7	119023222	119023222	-	2.09494e-12	3.46714e-10	-35.3861
1348	NM_001198787	Aatk	3532	39	-	11	120041743	120041743	+	8.12968e-16	3.03516e-13	-52.064
1349	NM_001198787	Aatk	3531	49	-	11	120041733	120041733	+	2.55391e-14	6.80977e-12	-48.1695
1350	NM_001198794	AB124611	17656	9847	+	9	21536022	21536022	+	3.76115e-06	9.64453e-05	28.4945
1351	NM_001198794	AB124611	17657	9852	+	9	21536027	21536027	+	3.83343e-11	4.5177e-09	39.6293
1352	NM_001198809	Sfmbt2	9077	228	+	2	10372662	10372662	+	1.26387e-08	7.27469e-07	30.8615
1353	NM_001198823	App	6981	98953	-	16	85074755	85074755	+	3.09552e-10	2.84384e-08	34.9908
1354	NM_001198841	Csrp3	15539	31	-	7	48848021	48848021	+	3.75436e-15	1.21346e-12	29.9879
1355	NM_001198886	Dpp6	12749	247	+	5	26905023	26905023	-	1.28869e-10	1.31538e-08	25.7136
1356	NM_001198984	Tcof1	8267	15197	-	18	60833768	60833768	+	2.13592e-23	3.98545e-20	43.8762
1357	NM_001198984	Tcof1	8269	15045	-	18	60833920	60833920	-	7.03257e-26	2.11313e-22	42.0226
1358	NM_001198984	Tcof1	8268	15114	-	18	60833851	60833851	-	1.66163e-16	7.27961e-14	36.0174
1359	NM_001198984	Tcof1	8266	15208	-	18	60833757	60833757	+	4.06777e-30	3.05568e-26	48.9031
1360	NM_001199218	Slc38a3	18231	331	-	9	107668638	107668638	-	1.31285e-07	5.48128e-06	33.3157
1361	NM_001199227	Osbpl5	16364	1982	-	7	143738379	143738379	+	5.76257e-07	1.95097e-05	27.8873
1362	NM_001199235	Sptbn4	15236	2975	-	7	27391532	27391532	+	2.08529e-26	6.90908e-23	52.7756
1363	NM_001199235	Sptbn4	15235	2989	-	7	27391518	27391518	+	2.13942e-09	1.55601e-07	26.7926
1364	NM_001199235	Sptbn4	15237	2973	-	7	27391534	27391534	+	1.69885e-27	7.083e-24	54.014
1365	NM_001199236	Sptbn4	15238	-366	-	7	27396918	27396918	-	4.19725e-13	8.31986e-11	28.9345
1366	NM_001199310	Lig1	15077	-15982	+	7	13261331	13261331	+	0.000153652	0.00209868	26.0057
1367	NM_001199310	Lig1	15078	-15947	+	7	13261366	13261366	+	2.32009e-05	0.000442877	34.7942
1368	NM_001199311	Cldn34a	18808	26659	+	X	152589991	152589991	-	7.42568e-07	2.42928e-05	27.6261
1369	NM_001199840	Olfr1354	1658	9316	+	10	78926156	78926156	+	0.000113	0.00163116	28.8363
1370	NM_001200002	Tmppe	18315	1144	+	9	114402237	114402237	+	4.45499e-08	2.16255e-06	31.8303
1371	NM_001200002	Tmppe	18316	1458	+	9	114402551	114402551	-	1.95164e-05	0.000384001	26.6304
1372	NM_001201367	Tmem200b	12107	558	+	4	131922327	131922327	-	4.57422e-10	4.01642e-08	37.6676
1373	NM_001201367	Tmem200b	12106	548	+	4	131922317	131922317	+	5.28079e-09	3.41466e-07	34.6975
1374	NM_001201367	Tmem200b	12105	496	+	4	131922265	131922265	+	5.38852e-09	3.47272e-07	29.8109
1375	NM_001201367	Tmem200b	12104	481	+	4	131922250	131922250	+	1.21225e-07	5.11443e-06	27.6218
1376	NM_001201367	Tmem200b	12108	583	+	4	131922352	131922352	-	1.18771e-06	3.63624e-05	27.0393
1377	NM_001201395	Cldn34d	18636	-267377	-	X	76870300	76870300	-	1.6323e-09	1.22872e-07	32.7338
1378	NM_001204916	H60c	1181	29122	-	10	3238650	3238650	-	1.36145e-28	7.46127e-25	41.1995
1379	NM_001204979	Sars	11232	-7761	-	3	108453019	108453019	+	2.25883e-13	4.77166e-11	27.8671
1380	NM_001204979	Sars	11234	-7963	-	3	108453221	108453221	-	1.26708e-13	2.85817e-11	33.0628
1381	NM_001204979	Sars	11233	-7953	-	3	108453211	108453211	-	7.49147e-12	1.07456e-09	30.0745
1382	NM_001205032	Gm19402	1646	-174	-	10	77690930	77690930	-	2.62956e-07	9.9568e-06	29.7531
1383	NM_001205053	Jdp2	4041	41233	+	12	85641249	85641249	-	3.52868e-10	3.19862e-08	25.0833
1384	NM_001205081	Trim47	3397	10992	-	11	116099244	116099244	-	2.25348e-09	1.62715e-07	44.9123
1385	NM_001205081	Trim47	3398	10983	-	11	116099253	116099253	-	1.04526e-06	3.25877e-05	36.9058
1386	NM_001205098	Mgat4c	1888	-106201	+	10	101575286	101575286	+	6.6889e-12	9.72455e-10	33.2497
1387	NM_001205173	Iffo2	12257	18961	+	4	139593679	139593679	+	3.89595e-06	9.93698e-05	-30.4888
1388	NM_001205173	Iffo2	12255	6425	+	4	139581143	139581143	-	9.90599e-14	2.28963e-11	-44.3388
1389	NM_001205173	Iffo2	12256	6438	+	4	139581156	139581156	-	9.72429e-11	1.02561e-08	-42.6158
1390	NM_001205204	Astn1	877	488	+	1	158362790	158362790	-	2.76289e-13	5.72134e-11	31.1297
1391	NM_001205204	Astn1	878	492	+	1	158362794	158362794	-	4.33063e-20	4.09733e-17	37.1243
1392	NM_001205219	Sorbs2	16683	13903	+	8	45521689	45521689	-	1.19419e-09	9.32937e-08	25.3725
1393	NM_001205219	Sorbs2	16682	13859	+	8	45521645	45521645	-	1.38219e-11	1.84106e-09	26.7781
1394	NM_001205311	Slc12a3	17056	4114	+	8	94333320	94333320	+	0.000128792	0.0018157	28.4444
1395	NM_001205321	Scn10a	18408	57335	-	9	119661698	119661698	-	5.17762e-08	2.46177e-06	33.9796
1396	NM_001205321	Scn10a	18407	62859	-	9	119656174	119656174	-	1.83982e-06	5.27746e-05	-25.3724
1397	NM_001206383	Mavs	9967	-2178	+	2	131231885	131231885	+	2.08604e-20	2.12602e-17	25.2248
1398	NM_001206390	Hk3	4682	5872	-	13	55014948	55014948	-	1.18319e-05	0.000253164	25.7203
1399	NM_001206390	Hk3	4683	3448	-	13	55017372	55017372	+	1.87688e-05	0.0003717	26.3697
1400	NM_001206390	Hk3	4681	17634	-	13	55003186	55003186	-	5.4776e-05	0.000901047	-26.8271
1401	NM_001206661	Tmem200c	7734	-13696	+	17	68823440	68823440	+	1.41225e-06	4.21225e-05	32.4546
1402	NM_001207021	Shisa8	6130	5338	-	15	82207478	82207478	+	1.60713e-15	5.66286e-13	29.5197
1403	NM_001214911	Fignl2	6483	498	-	15	101053902	101053902	+	5.32157e-09	3.43542e-07	25.5894
1404	NM_001214911	Fignl2	6484	392	-	15	101054008	101054008	-	4.97885e-07	1.72019e-05	26.0025
1405	NM_001214911	Fignl2	6478	1357	-	15	101053043	101053043	+	1.59327e-06	4.66828e-05	29.261
1406	NM_001214911	Fignl2	6486	147	-	15	101054253	101054253	-	1.44574e-12	2.49711e-10	40.9485
1407	NM_001214911	Fignl2	6481	1321	-	15	101053079	101053079	+	2.50741e-07	9.55781e-06	31.1905
1408	NM_001214911	Fignl2	6488	133	-	15	101054267	101054267	+	1.95432e-07	7.71584e-06	29.0748
1409	NM_001214911	Fignl2	6489	132	-	15	101054268	101054268	-	1.18236e-06	3.62332e-05	28.9572
1410	NM_001214911	Fignl2	6490	121	-	15	101054279	101054279	-	6.05887e-10	5.1413e-08	33.8147
1411	NM_001214911	Fignl2	6482	1313	-	15	101053087	101053087	+	4.6193e-06	0.000114808	27.3016
1412	NM_001214911	Fignl2	6491	83	-	15	101054317	101054317	-	5.53957e-06	0.000133878	25.9078
1413	NM_001214911	Fignl2	6480	1341	-	15	101053059	101053059	+	7.56436e-07	2.4676e-05	27.1042
1414	NM_001214911	Fignl2	6487	144	-	15	101054256	101054256	-	2.12504e-11	2.69537e-09	34.5938
1415	NM_001214911	Fignl2	6485	148	-	15	101054252	101054252	+	2.6101e-08	1.36029e-06	28.7801
1416	NM_001214911	Fignl2	6477	1363	-	15	101053037	101053037	+	6.12955e-06	0.00014589	27.1014
1417	NM_001214911	Fignl2	6479	1349	-	15	101053051	101053051	+	1.27974e-06	3.87284e-05	29.6344
1418	NM_001220497	NA	18585	-50643	+	X	55500953	55500953	+	3.78184e-13	7.57223e-11	28.0616
1419	NM_001220497	NA	18587	98186	+	X	55649780	55649780	-	7.76594e-10	6.39977e-08	25.2589
1420	NM_001220497	NA	18586	97769	+	X	55649363	55649363	+	1.63637e-06	4.77292e-05	25.4244
1421	NM_001220498	NA	18584	-52121	+	X	55378114	55378114	+	1.59328e-10	1.58506e-08	26.7355
1422	NM_001220499	Rnf223	12636	8282	+	4	156135768	156135768	+	1.40132e-07	5.7987e-06	-27.7614
1423	NM_001220499	Rnf223	12635	3350	+	4	156130836	156130836	-	4.09029e-05	0.000708351	26.737
1424	NM_001242424	Otulinl	5846	12826	-	15	27668717	27668717	+	5.09466e-06	0.000124657	26.1421
1425	NM_001242558	Ncoa6	10154	-12920	-	2	155453702	155453702	+	2.32241e-05	0.000443222	25.0329
1426	NM_001242940	NA	9130	5749	+	2	25296967	25296967	+	1.90611e-07	7.55184e-06	27.0723
1427	NM_001242940	NA	9129	5720	+	2	25296938	25296938	-	2.76053e-23	4.99062e-20	38.5139
1428	NM_001243047	NA	15839	45873	+	7	92280841	92280841	+	9.56562e-24	1.91177e-20	41.1849
1429	NM_001243047	NA	15840	45947	+	7	92280915	92280915	-	5.78317e-06	0.000138879	27.6562
1430	NM_001243047	NA	15841	45992	+	7	92280960	92280960	-	1.04029e-09	8.26334e-08	38.8704
1431	NM_001243258	Gm4791	17832	72461	+	9	47071200	47071200	-	7.24875e-18	4.2535e-15	41.6188
1432	NM_001243758	Pde2a	15922	-9212	+	7	101441308	101441308	-	7.10416e-08	3.22184e-06	26.3439
1433	NM_001243758	Pde2a	15921	-9263	+	7	101441257	101441257	-	1.8804e-07	7.46492e-06	27.7086
1434	NM_001243758	Pde2a	15920	-9269	+	7	101441251	101441251	-	1.43297e-07	5.91085e-06	30.0816
1435	NM_001243943	Btg1-ps1	18549	26481	-	X	37992335	37992335	+	1.4505e-07	5.97522e-06	30.5625
1436	NM_001244654	Gm9573	7483	8601	-	17	35618037	35618037	-	1.49844e-06	4.42931e-05	29.4753
1437	NM_001244693	St18	8	-46029	+	1	6441202	6441202	-	3.4225e-08	1.7207e-06	26.0289
1438	NM_001244693	St18	10	-46000	+	1	6441231	6441231	-	4.32697e-13	8.56143e-11	25.3253
1439	NM_001244693	St18	12	-45990	+	1	6441241	6441241	-	1.84251e-18	1.20717e-15	33.1885
1440	NM_001244693	St18	7	-46055	+	1	6441176	6441176	-	7.64845e-11	8.32468e-09	34.9911
1441	NM_001244693	St18	11	-45997	+	1	6441234	6441234	-	8.63753e-12	1.21456e-09	26.0062
1442	NM_001244693	St18	9	-46016	+	1	6441215	6441215	-	1.12784e-18	7.82118e-16	38.8984
1443	NM_001252072	Hs3st4	16105	96	+	7	123983275	123983275	+	1.95746e-07	7.72754e-06	26.5269
1444	NM_001252072	Hs3st4	16106	15455	+	7	123998634	123998634	+	1.35877e-08	7.73712e-07	35.3306
1445	NM_001252072	Hs3st4	16107	65091	+	7	124048270	124048270	+	6.0265e-07	2.02702e-05	30.7339
1446	NM_001252072	Hs3st4	16104	-18989	+	7	123964192	123964192	+	1.18757e-07	5.02344e-06	31.645
1447	NM_001252374	Nt5c3	14497	4750	-	6	56897137	56897137	-	0.000114827	0.00165233	25.2295
1448	NM_001252403	Gria1	2511	142213	+	11	57155257	57155257	+	0.00092259	0.0088689	-25.1157
1449	NM_001252440	D16Ertd472e	6969	-9024	-	16	78585711	78585711	-	2.39953e-06	6.60118e-05	30.5632
1450	NM_001252456	Ptprs	7654	8691	-	17	56453531	56453531	+	8.43077e-14	1.98445e-11	35.262
1451	NM_001252460	Cyfip2	2399	2894	-	11	46309465	46309465	+	3.42995e-05	0.000612359	27.6402
1452	NM_001252460	Cyfip2	2398	2903	-	11	46309456	46309456	+	3.70789e-07	1.33609e-05	33.6864
1453	NM_001252463	Mlst8	7251	1596	-	17	24477483	24477483	-	0.000309601	0.00370307	28.956
1454	NM_001252472	Cd84	953	-21980	+	1	171817717	171817717	-	1.52203e-12	2.6154e-10	33.1925
1455	NM_001252563	Matn4	10362	-3267	-	2	164408426	164408426	-	3.1984e-10	2.9294e-08	26.7949
1456	NM_001252563	Matn4	10369	-9409	-	2	164414568	164414568	+	6.14451e-11	6.85648e-09	43.2692
1457	NM_001252563	Matn4	10368	-9380	-	2	164414539	164414539	+	6.91806e-07	2.2837e-05	33.9806
1458	NM_001252563	Matn4	10366	-9370	-	2	164414529	164414529	+	2.53698e-07	9.65239e-06	35.3062
1459	NM_001252563	Matn4	10370	-9412	-	2	164414571	164414571	+	4.33043e-05	0.000742711	28.224
1460	NM_001252563	Matn4	10364	-3290	-	2	164408449	164408449	+	2.83512e-05	0.00052288	25.9758
1461	NM_001252563	Matn4	10372	-9420	-	2	164414579	164414579	+	6.66395e-05	0.00105934	27.5392
1462	NM_001252563	Matn4	10363	-3278	-	2	164408437	164408437	+	7.22388e-09	4.48249e-07	30.0232
1463	NM_001252563	Matn4	10371	-9414	-	2	164414573	164414573	+	2.88097e-05	0.000529715	27.5714
1464	NM_001252563	Matn4	10365	-9360	-	2	164414519	164414519	+	1.76644e-07	7.07831e-06	35.9736
1465	NM_001252563	Matn4	10367	-9372	-	2	164414531	164414531	+	4.61499e-06	0.000114711	31.6595
1466	NM_001252588	Tspan4	16339	6168	+	7	141482546	141482546	-	1.52881e-11	2.01387e-09	30.8255
1467	NM_001252588	Tspan4	16338	6150	+	7	141482528	141482528	-	5.00546e-11	5.71798e-09	31.4518
1468	NM_001252620	Spock3	16769	37	+	8	62951267	62951267	-	2.02996e-11	2.59024e-09	25.1773
1469	NM_001252643	Hrh1	14732	19312	+	6	114422976	114422976	+	4.93e-05	0.000826408	27.5661
1470	NM_001252656	Kcnab2	12532	8529	-	4	152440327	152440327	-	6.06434e-11	6.78091e-09	-28.6861
1471	NM_001252656	Kcnab2	12531	13644	-	4	152435212	152435212	-	7.88609e-21	8.76507e-18	31.1096
1472	NM_001253353	Fam214b	11618	4368	-	4	43035934	43035934	-	3.63113e-05	0.000641963	28.0124
1473	NM_001253691	Patz1	2091	6012	+	11	3296467	3296467	+	0.000757597	0.00759029	26.0155
1474	NM_001253691	Patz1	2090	5680	+	11	3296135	3296135	+	2.11175e-06	5.93345e-05	30.1801
1475	NM_001253719	Fstl5	10988	587706	+	3	76663287	76663287	-	6.72479e-14	1.6192e-11	29.8395
1476	NM_001253759	Enox1	5551	53093	+	14	77209854	77209854	-	1.74591e-06	5.0468e-05	26.9949
1477	NM_001253768	Ssx2ip	11416	9845	+	3	146414485	146414485	+	1.12942e-08	6.61128e-07	28.7838
1478	NM_001253804	Slc12a4	17113	2454	-	8	105963662	105963662	+	1.69355e-09	1.26978e-07	26.0294
1479	NM_001253804	Slc12a4	17114	2389	-	8	105963727	105963727	+	4.0928e-08	2.01264e-06	29.304
1480	NM_001253858	Tmem52	12619	-14201	+	4	155454913	155454913	-	2.18477e-08	1.1676e-06	26.3189
1481	NM_001253860	Scn5a	18402	584	-	9	119562095	119562095	+	5.55017e-13	1.06598e-10	-30.8601
1482	NM_001253860	Scn5a	18400	26149	-	9	119536530	119536530	-	6.24636e-10	5.28495e-08	31.1547
1483	NM_001253860	Scn5a	18403	521	-	9	119562158	119562158	+	3.97523e-16	1.59262e-13	-34.3691
1484	NM_001253860	Scn5a	18401	19675	-	9	119543004	119543004	+	5.84034e-10	4.97524e-08	27.366
1485	NM_001253860	Scn5a	18404	518	-	9	119562161	119562161	+	3.90986e-14	9.93579e-12	-32.9853
1486	NM_001253860	Scn5a	18399	26226	-	9	119536453	119536453	+	3.98576e-08	1.96677e-06	29.8126
1487	NM_001253862	Tcf12	18013	17338	-	9	72093864	72093864	-	6.67493e-06	0.000156552	27.7942
1488	NM_001253916	Sez6l	13357	42095	-	5	112535104	112535104	+	4.36065e-11	5.06842e-09	-28.3345
1489	NM_001253916	Sez6l	13358	9696	-	5	112567503	112567503	+	1.12272e-05	0.000242219	25.2428
1490	NM_001254731	Sgsm1	13378	-5957	-	5	113316742	113316742	+	2.47679e-08	1.30242e-06	-26.4982
1491	NM_001255977	Esp16	7509	49061	+	17	39585201	39585201	-	1.31067e-09	1.01475e-07	25.2811
1492	NM_001255977	Esp16	7508	38195	+	17	39574335	39574335	+	7.99281e-12	1.13748e-09	25.8766
1493	NM_001256004	NA	18652	74330	-	X	91858651	91858651	+	4.26913e-09	2.83476e-07	-26.2737
1494	NM_001256004	NA	18653	70000	-	X	91862981	91862981	+	1.73014e-07	6.95715e-06	26.194
1495	NM_001256050	Esp24	7506	-25895	+	17	39010800	39010800	-	7.76215e-13	1.43059e-10	26.1424
1496	NM_001256050	Esp24	7505	-25944	+	17	39010751	39010751	-	3.15398e-14	8.22093e-12	29.2606
1497	NM_001256050	Esp24	7507	14172	+	17	39050865	39050865	-	5.15066e-05	0.000857105	27.1102
1498	NM_001256055	Eif3j2	8128	-23544	-	18	43501379	43501379	+	4.41385e-05	0.000754359	28.4795
1499	NM_001256057	Krtap16-1	3113	124	-	11	99986470	99986470	+	0.000109676	0.00159174	26.8571
1500	NM_001256060	NA	5374	19324	+	14	57034456	57034456	-	7.55022e-07	2.46391e-05	31.6656
1501	NM_001256122	Limch1	12986	604	+	5	66969018	66969018	-	4.14592e-08	2.03417e-06	35.1181
1502	NM_001256142	Fsbp	11544	-1084	+	4	11578578	11578578	+	9.87767e-12	1.36753e-09	30.7144
1503	NM_001256263	3110082J24Rik	12767	-4643	-	5	30110728	30110728	-	1.84254e-06	5.28422e-05	27.9891
1504	NM_001256384	Rims2	5912	-86309	+	15	39573202	39573202	+	7.70352e-22	1.0456e-18	-36.8003
1505	NM_001256384	Rims2	5913	-86307	+	15	39573204	39573204	+	3.60166e-20	3.48795e-17	-33.5412
1506	NM_001256481	Gm11237	11762	-32417	+	4	73573127	73573127	+	1.49227e-08	8.38116e-07	33.8526
1507	NM_001256481	Gm11237	11762	-32417	+	4	73573127	73573127	+	1.49227e-08	8.38116e-07	33.8526
1508	NM_001267591	Cant1	3478	3069	-	11	118412732	118412732	-	1.55484e-06	4.57089e-05	25.7985
1509	NM_001267622	Ttc28	13254	1081	+	5	110880882	110880882	+	7.97212e-10	6.54615e-08	26.1905
1510	NM_001267622	Ttc28	13255	1082	+	5	110880883	110880883	-	0.000657572	0.0067816	25.2769
1511	NM_001267625	Dpf3	3999	176861	-	12	83310876	83310876	+	3.48919e-11	4.16211e-09	25.1125
1512	NM_001267625	Dpf3	4000	158236	-	12	83329501	83329501	+	0.000162419	0.00219609	25.2123
1513	NM_001267625	Dpf3	4002	29794	-	12	83457943	83457943	-	2.70956e-09	1.90886e-07	-36.354
1514	NM_001267625	Dpf3	4001	117126	-	12	83370611	83370611	-	1.80296e-10	1.76664e-08	28.4644
1515	NM_001267625	Dpf3	3997	176897	-	12	83310840	83310840	-	7.6441e-11	8.32098e-09	31.7269
1516	NM_001267625	Dpf3	3996	176955	-	12	83310782	83310782	-	3.10302e-08	1.58161e-06	26.5239
1517	NM_001267625	Dpf3	3994	177116	-	12	83310621	83310621	+	3.18074e-15	1.04393e-12	38.5726
1518	NM_001267625	Dpf3	3995	177060	-	12	83310677	83310677	+	8.07415e-13	1.48141e-10	32.5096
1519	NM_001267625	Dpf3	3998	176863	-	12	83310874	83310874	+	1.73155e-15	6.04505e-13	29.662
1520	NM_001267846	Fign	9490	22903	-	2	64075136	64075136	-	7.62925e-18	4.45577e-15	29.4575
1521	NM_001267846	Fign	9489	144301	-	2	63953738	63953738	+	2.60314e-12	4.2092e-10	36.3375
1522	NM_001267847	NA	9491	-74880	-	2	64172917	64172917	+	2.9862e-40	1.08422e-35	-43.5126
1523	NM_001271016	Ube2w	45	2801	-	1	16616538	16616538	+	9.55566e-08	4.17376e-06	25.6062
1524	NM_001271018	Calcoco2	3017	66	-	11	96111897	96111897	+	7.02746e-07	2.31569e-05	32.0306
1525	NM_001271414	Nfam1	6163	1660	-	15	83021479	83021479	+	2.21525e-06	6.17686e-05	26.49
1526	NM_001271491	Tfe3	18470	12099	+	X	7776138	7776138	-	2.56912e-05	0.000482061	-26.1526
1527	NM_001271533	Spag16	276	5117	+	1	69832085	69832085	+	8.78639e-07	2.80739e-05	29.5082
1528	NM_001271533	Spag16	275	4917	+	1	69831885	69831885	+	3.8017e-12	5.8956e-10	30.4899
1529	NM_001271533	Spag16	278	5143	+	1	69832111	69832111	+	3.85662e-08	1.91117e-06	29.1328
1530	NM_001271533	Spag16	277	5118	+	1	69832086	69832086	-	2.09887e-11	2.66529e-09	27.3518
1531	NM_001271538	Myh14	15463	14944	-	7	44650560	44650560	+	5.02014e-08	2.39749e-06	25.5894
1532	NM_001271589	Eps8	14959	36275	-	6	137483621	137483621	+	0.000211345	0.00271878	26.3066
1533	NM_001271591	NA	13481	-306	-	5	115108267	115108267	-	2.75993e-06	7.43716e-05	27.6613
1534	NM_001271603	Socs1	6616	1313	-	16	10784224	10784224	-	6.60932e-09	4.14782e-07	29.5342
1535	NM_001271603	Socs1	6615	1321	-	16	10784216	10784216	-	2.38356e-07	9.14491e-06	26.7836
1536	NM_001271603	Socs1	6617	1306	-	16	10784231	10784231	-	1.13923e-07	4.85077e-06	25.7168
1537	NM_001271678	Wnk3	18796	57653	+	X	151255729	151255729	-	3.17959e-07	1.17286e-05	25.2976
1538	NM_001271705	Pgf	4033	9279	-	12	85166704	85166704	+	2.93387e-05	0.000537797	28.1346
1539	NM_001271705	Pgf	4034	5203	-	12	85170780	85170780	-	1.04567e-06	3.25991e-05	37.9048
1540	NM_001271730	Xbp1	2130	-2819	+	11	5517822	5517822	+	7.51998e-05	0.00116943	26.3841
1541	NM_001271766	Gpr35	527	1211	+	1	92976556	92976556	-	7.95393e-24	1.63161e-20	30.1366
1542	NM_001271962	Eya2	10418	4834	+	2	165635177	165635177	-	1.19376e-12	2.10018e-10	25.9083
1543	NM_001271963	Eya2	10411	-11669	+	2	165583359	165583359	+	1.23751e-24	2.99541e-21	32.8373
1544	NM_001271963	Eya2	10414	-11297	+	2	165583731	165583731	+	5.00078e-11	5.71339e-09	26.2739
1545	NM_001271963	Eya2	10412	-11518	+	2	165583510	165583510	+	6.13279e-38	1.44433e-33	44.8689
1546	NM_001271963	Eya2	10413	-11517	+	2	165583511	165583511	-	1.41836e-28	7.67662e-25	43.1957
1547	NM_001271963	Eya2	10415	-11179	+	2	165583849	165583849	-	3.75111e-10	3.37502e-08	29.5769
1548	NM_001271963	Eya2	10417	7232	+	2	165602258	165602258	-	1.68017e-08	9.30693e-07	35.9971
1549	NM_001271963	Eya2	10416	-11077	+	2	165583951	165583951	-	1.1434e-08	6.68192e-07	28.3954
1550	NM_001272023	Scnn1b	16085	5058	+	7	121870094	121870094	-	5.81434e-19	4.36393e-16	43.4553
1551	NM_001272023	Scnn1b	16081	4918	+	7	121869954	121869954	+	4.03969e-14	1.02276e-11	37.6521
1552	NM_001272023	Scnn1b	16086	10390	+	7	121875426	121875426	-	5.9885e-13	1.14122e-10	42.3237
1553	NM_001272023	Scnn1b	16082	4919	+	7	121869955	121869955	-	2.99586e-17	1.54837e-14	38.2774
1554	NM_001272023	Scnn1b	16080	4815	+	7	121869851	121869851	+	4.02717e-19	3.14727e-16	39.7191
1555	NM_001272023	Scnn1b	16084	5045	+	7	121870081	121870081	-	1.67341e-15	5.86795e-13	37.0248
1556	NM_001272023	Scnn1b	16083	4953	+	7	121869989	121869989	+	8.81641e-17	4.10608e-14	41.517
1557	NM_001272041	Acta1	17545	688	-	8	123894088	123894088	+	6.2276e-05	0.0010015	-26.4957
1558	NM_001276269	Hpn	15344	7505	-	7	31103493	31103493	+	7.87036e-08	3.52511e-06	26.6072
1559	NM_001276317	Uba1	18537	553	+	X	20659055	20659055	+	0.00100215	0.00946761	25.7143
1560	NM_001276332	Zbtb34	9352	-12520	-	2	33443843	33443843	-	3.92035e-07	1.40074e-05	25.6303
1561	NM_001276383	Spns2	2689	3521	-	11	72471507	72471507	-	2.05992e-08	1.11041e-06	30.1898
1562	NM_001276403	Lef1	11345	22654	+	3	131135443	131135443	+	5.6585e-16	2.18367e-13	37.22
1563	NM_001276403	Lef1	11347	51860	+	3	131164649	131164649	+	3.18771e-08	1.61786e-06	26.8322
1564	NM_001276403	Lef1	11346	22655	+	3	131135444	131135444	-	2.00698e-10	1.94208e-08	25.0997
1565	NM_001276422	Cass4	10581	17857	+	2	172411649	172411649	-	1.92526e-09	1.4186e-07	29.9035
1566	NM_001276422	Cass4	10579	8291	+	2	172402083	172402083	-	1.46196e-07	6.01817e-06	28.0473
1567	NM_001276422	Cass4	10580	17750	+	2	172411542	172411542	+	2.37981e-06	6.55704e-05	26.9953
1568	NM_001276475	Scgb2b27	15353	9563	-	7	34004380	34004380	+	3.06671e-07	1.13647e-05	30.8758
1569	NM_001277076	Fer1l5	104	6245	+	1	36378534	36378534	-	2.01045e-10	1.94523e-08	25.4395
1570	NM_001277186	Dlgap4	10172	34820	+	2	156648515	156648515	-	9.5321e-12	1.32516e-09	27.154
1571	NM_001277186	Dlgap4	10168	5653	+	2	156619348	156619348	+	1.08239e-05	0.00023496	26.0631
1572	NM_001277186	Dlgap4	10170	11760	+	2	156625455	156625455	+	2.84803e-09	1.99176e-07	32.0534
1573	NM_001277186	Dlgap4	10167	5317	+	2	156619012	156619012	+	1.31495e-11	1.76037e-09	28.0732
1574	NM_001277186	Dlgap4	10171	11795	+	2	156625490	156625490	+	2.53139e-10	2.37911e-08	34.7124
1575	NM_001277186	Dlgap4	10169	10660	+	2	156624355	156624355	-	7.86477e-07	2.55251e-05	29.3923
1576	NM_001277259	Acvrl1	6493	3453	+	15	101131973	101131973	+	3.04116e-10	2.79951e-08	29.8054
1577	NM_001277259	Acvrl1	6494	21455	+	15	101149975	101149975	+	2.34628e-12	3.83768e-10	28.4931
1578	NM_001277295	Grip1	1978	-57594	+	10	119935328	119935328	+	2.05754e-09	1.50387e-07	-26.99
1579	NM_001277318	Retreg1	5836	-29256	+	15	25904296	25904296	+	3.60634e-10	3.2602e-08	31.2821
1580	NM_001277318	Retreg1	5837	-29055	+	15	25904497	25904497	-	2.73996e-06	7.39226e-05	28.9474
1581	NM_001277318	Retreg1	5838	-3341	+	15	25930211	25930211	-	9.27356e-11	9.83548e-09	26.2812
1582	NM_001277340	Aldoart2	3812	-25471	+	12	55539734	55539734	-	3.84441e-06	9.82621e-05	25.2462
1583	NM_001277847	Treh	17791	-27193	+	9	44646040	44646040	+	2.12973e-07	8.30116e-06	25.8146
1584	NM_001277980	Tmem247	7890	7228	+	17	86924574	86924574	-	3.1752e-05	0.000573946	25.6423
1585	NM_001277982	Snap91	18062	456	-	9	86879942	86879942	+	2.41684e-11	3.01244e-09	28.2982
1586	NM_001278220	Disp1	1065	-17166	-	1	183164722	183164722	+	8.42009e-07	2.70563e-05	27.0945
1587	NM_001278569	Cryaa	7429	10287	+	17	31688216	31688216	-	8.45052e-07	2.71391e-05	-30.1505
1588	NM_001278584	Pomc	3573	-6861	+	12	3948084	3948084	-	4.34992e-07	1.53217e-05	27.7577
1589	NM_001278943	Abca16	16060	-15132	+	7	120394515	120394515	-	6.99387e-06	0.000162724	-25.9625
1590	NM_001281531	H2afb3	18746	-433997	-	X	120747222	120747222	-	1.18309e-07	5.00813e-06	27.148
1591	NM_001281847	Kcnk2	1113	146	-	1	189344047	189344047	-	1.10416e-21	1.44902e-18	39.3092
1592	NM_001282010	Cnga3	115	74	+	1	37218350	37218350	+	1.46415e-06	4.34287e-05	32.1113
1593	NM_001282087	Trpc6	17623	26012	+	9	8570152	8570152	+	1.24153e-05	0.000263524	26.5726
1594	NM_001282096	Tjp3	1746	2757	-	10	81283025	81283025	-	4.76224e-05	0.000802922	26.1436
1595	NM_001282096	Tjp3	1747	2745	-	10	81283037	81283037	-	3.22813e-06	8.4748e-05	31.3988
1596	NM_001284258	Ryk	18181	-11742	+	9	102823178	102823178	-	7.95642e-06	0.00018139	27.4607
1597	NM_001284381	Adra1b	2376	14215	-	11	43887023	43887023	-	5.83346e-21	6.66806e-18	30.0215
1598	NM_001284402	P2rx7	13707	-3190	+	5	122647234	122647234	+	3.22287e-05	0.000581043	25.6606
1599	NM_001284402	P2rx7	13706	-3242	+	5	122647182	122647182	+	6.59336e-07	2.18954e-05	37.1917
1600	NM_001284522	Larp4	6456	-4229	+	15	99965836	99965836	-	6.51288e-07	2.16769e-05	27.095
1601	NM_001285425	Tcf24	19	325	-	1	9967161	9967161	+	2.03715e-07	7.9947e-06	26.9792
1602	NM_001285437	Rbfox3	3489	-7504	-	11	118919100	118919100	+	8.72834e-10	7.07707e-08	37.7544
1603	NM_001285437	Rbfox3	3490	-26114	-	11	118937710	118937710	-	1.38054e-12	2.39447e-10	37.1685
1604	NM_001285438	Rbfox3	3485	16751	-	11	118744291	118744291	+	3.2571e-06	8.53897e-05	28.4594
1605	NM_001285438	Rbfox3	3484	64240	-	11	118696802	118696802	-	1.14549e-06	3.52832e-05	27.4848
1606	NM_001285452	Tmem33	12989	4326	+	5	67264889	67264889	+	5.91131e-08	2.75736e-06	34.1136
1607	NM_001285459	Fmn1	9817	113445	+	2	113554507	113554507	-	2.84437e-07	1.06503e-05	26.7889
1608	NM_001285496	Mpl	11920	-13132	-	4	118470644	118470644	+	0.000220635	0.00281575	28.9701
1609	NM_001285521	St3gal3	11912	-12638	-	4	118147583	118147583	-	8.55868e-08	3.79073e-06	31.9083
1610	NM_001285521	St3gal3	11913	-12672	-	4	118147617	118147617	+	9.53986e-14	2.21441e-11	31.4024
1611	NM_001285521	St3gal3	11915	-12825	-	4	118147770	118147770	-	1.0724e-12	1.91138e-10	25.4959
1612	NM_001285521	St3gal3	11914	-12673	-	4	118147618	118147618	-	1.47626e-07	6.06814e-06	27.4074
1613	NM_001285521	St3gal3	11911	-12618	-	4	118147563	118147563	-	2.23652e-05	0.000429502	25.4836
1614	NM_001285806	Grk3	13366	36230	-	5	112979309	112979309	-	1.03426e-07	4.46357e-06	30.7143
1615	NM_001285908	Gng2	5151	-2180	-	14	19979428	19979428	-	7.06236e-12	1.02108e-09	30.8952
1616	NM_001285908	Gng2	5152	-2195	-	14	19979443	19979443	-	9.2628e-15	2.7398e-12	34.547
1617	NM_001285911	Gng2	5150	65357	-	14	19911337	19911337	-	8.47719e-20	7.5289e-17	39.8727
1618	NM_001285911	Gng2	5149	65394	-	14	19911300	19911300	-	1.83328e-15	6.36704e-13	34.7704
1619	NM_001285911	Gng2	5148	65820	-	14	19910874	19910874	+	2.93757e-16	1.21373e-13	36.7306
1620	NM_001285913	Cdh8	17082	77	-	8	99416395	99416395	-	5.95271e-05	0.000964627	25.4121
1621	NM_001285916	Gmnc	6717	13821	-	16	26954425	26954425	+	1.20937e-15	4.36909e-13	38.102
1622	NM_001285916	Gmnc	6718	13820	-	16	26954426	26954426	-	2.16128e-17	1.14556e-14	43.2323
1623	NM_001285916	Gmnc	6713	63731	-	16	26904515	26904515	+	2.12523e-05	0.000411934	27.6671
1624	NM_001285916	Gmnc	6719	13790	-	16	26954456	26954456	+	9.46574e-16	3.49693e-13	33.8488
1625	NM_001285916	Gmnc	6716	13837	-	16	26954409	26954409	-	5.53281e-18	3.31127e-15	45.1801
1626	NM_001285916	Gmnc	6714	14313	-	16	26953933	26953933	+	2.49726e-15	8.3663e-13	-30.1166
1627	NM_001285916	Gmnc	6715	13883	-	16	26954363	26954363	-	3.66025e-07	1.32135e-05	26.4374
1628	NM_001285930	Ubxn10	12237	246	-	4	138724611	138724611	+	1.50152e-07	6.16136e-06	-31.2691
1629	NM_001285930	Ubxn10	12236	7661	-	4	138717196	138717196	-	1.72633e-05	0.000346747	30.3398
1630	NM_001285930	Ubxn10	12235	12431	-	4	138712426	138712426	-	1.26945e-07	5.32482e-06	-28.7666
1631	NM_001286005	Abcg8	7852	-7611	+	17	84668691	84668691	+	1.94045e-05	0.00038211	-30.1121
1632	NM_001286005	Abcg8	7853	-2734	+	17	84673568	84673568	+	0.000113461	0.00163642	25.7344
1633	NM_001286030	Dhx32	16233	-7478	-	7	133767746	133767746	+	2.7449e-16	1.14224e-13	50.6667
1634	NM_001286030	Dhx32	16232	16838	-	7	133743432	133743432	-	3.41013e-11	4.07897e-09	30.5013
1635	NM_001286181	Lox	8202	1280	-	18	52528442	52528442	+	5.37815e-07	1.83753e-05	26.3852
1636	NM_001286181	Lox	8201	1463	-	18	52528259	52528259	+	1.4423e-07	5.9454e-06	30.673
1637	NM_001286348	Ldb2	12908	24886	-	5	44774861	44774861	-	7.47026e-07	2.44221e-05	37.4542
1638	NM_001286454	Pkd1l3	17190	24483	+	8	109638998	109638998	-	1.55692e-13	3.43375e-11	-26.0254
1639	NM_001286502	Pdyn	9948	5777	-	2	129692882	129692882	-	1.11328e-06	3.44201e-05	26.341
1640	NM_001286502	Pdyn	9947	5809	-	2	129692850	129692850	-	8.1872e-23	1.35631e-19	43.4659
1641	NM_001286653	Rcan2	7528	19319	+	17	43823320	43823320	+	9.66192e-06	0.000213415	28.4292
1642	NM_001286653	Rcan2	7529	19657	+	17	43823658	43823658	-	4.10143e-06	0.000103772	-26.0053
1643	NM_001286653	Rcan2	7527	13708	+	17	43817709	43817709	-	1.12808e-12	1.99794e-10	31.2086
1644	NM_001286654	Rcan2	7531	-54358	+	17	43898641	43898641	-	5.23022e-07	1.79446e-05	27.8411
1645	NM_001286654	Rcan2	7530	-54586	+	17	43898413	43898413	+	1.50365e-06	4.44305e-05	28.5573
1646	NM_001286857	Gpatch4	11051	5765	+	3	88048869	88048869	-	4.56176e-12	6.94453e-10	32.6133
1647	NM_001286972	Dnajc19	10820	-126885	-	3	34208238	34208238	+	0.000632114	0.00657476	25.3913
1648	NM_001286972	Dnajc19	10820	-126885	-	3	34208238	34208238	+	0.000632114	0.00657476	25.3913
1649	NM_001287015	Rnpc3	11257	-94219	-	3	113724367	113724367	+	4.01197e-16	1.60512e-13	29.7481
1650	NM_001287015	Rnpc3	11258	-94326	-	3	113724474	113724474	-	7.43891e-19	5.41081e-16	34.056
1651	NM_001287119	P2ry14	10952	1678	-	3	59151815	59151815	+	2.01643e-06	5.70527e-05	31.2057
1652	NM_001287530	Arhgap6	18844	-23725	+	X	169089153	169089153	-	3.19772e-05	0.000577381	28.6517
1653	NM_001288619	Crhr2	14489	4270	-	6	55113644	55113644	+	2.89384e-08	1.48848e-06	28.5701
1654	NM_001288627	Emp1	14942	-2241	+	6	135365252	135365252	-	3.693e-13	7.41833e-11	25.8678
1655	NM_001289118	4933428G20Rik	3056	-9296	-	11	97509635	97509635	+	5.90145e-05	0.000957942	31.3165
1656	NM_001289447	Rad1	5784	30904	+	15	10516940	10516940	+	0.000379864	0.00436899	26.9979
1657	NM_001289450	Kcnab1	10961	43344	+	3	65231445	65231445	+	6.07573e-05	0.000980957	-27.4322
1658	NM_001289476	Psma7	10684	4996	-	2	180037469	180037469	-	9.21001e-10	7.42135e-08	27.0222
1659	NM_001289507	Tfr2	13987	13284	+	5	137584087	137584087	+	7.11321e-08	3.22511e-06	29.4104
1660	NM_001289507	Tfr2	13986	13273	+	5	137584076	137584076	-	2.4797e-09	1.76855e-07	27.218
1661	NM_001289507	Tfr2	13985	13272	+	5	137584075	137584075	+	1.08556e-08	6.39104e-07	30.5006
1662	NM_001289512	Dcstamp	5914	-10177	+	15	39735753	39735753	+	1.2826e-07	5.37259e-06	32.5853
1663	NM_001289601	Pear1	11036	8622	-	3	87760332	87760332	-	2.62072e-08	1.36508e-06	27.5653
1664	NM_001289624	St7	14253	14460	+	6	17708452	17708452	-	8.52814e-08	3.77913e-06	27.1459
1665	NM_001289693	Ntn5	15498	-3912	+	7	45680110	45680110	-	2.46311e-10	2.32268e-08	-33.8026
1666	NM_001289727	Tmem255a	18550	438	-	X	38252044	38252044	+	9.8308e-07	3.09145e-05	-26.6317
1667	NM_001289731	Mcf2	18611	325	-	X	60178765	60178765	-	6.0293e-06	0.000143791	-29
1668	NM_001289742	Lrrc4c	9743	478455	+	2	96796622	96796622	+	8.54913e-17	3.99655e-14	-31.0897
1669	NM_001289742	Lrrc4c	9742	347456	+	2	96665623	96665623	-	6.53729e-14	1.5771e-11	29.5876
1670	NM_001289762	Rarb	5139	-4470	-	14	16579945	16579945	-	2.48157e-08	1.30446e-06	29.9065
1671	NM_001289762	Rarb	5140	-112582	-	14	16688057	16688057	-	8.06572e-15	2.42023e-12	31.9192
1672	NM_001289767	Spink2	13058	14209	-	5	77196997	77196997	+	4.70487e-11	5.41292e-09	34.8197
1673	NM_001289767	Spink2	13059	14208	-	5	77196998	77196998	-	1.74229e-16	7.59481e-14	35.7453
1674	NM_001289767	Spink2	13060	14182	-	5	77197024	77197024	+	1.28704e-08	7.38572e-07	28.5921
1675	NM_001289921	Rorb	8666	98517	-	19	18902601	18902601	+	8.27267e-09	5.04703e-07	26.9419
1676	NM_001289924	Aopep	4832	-19715	+	13	62945178	62945178	-	1.56332e-05	0.000319284	-31.8195
1677	NM_001289926	Aopep	4833	7132	+	13	62972023	62972023	-	3.36614e-14	8.6987e-12	32.7037
1678	NM_001289927	Egr3	5489	1401	+	14	70079194	70079194	+	1.54167e-05	0.000315572	25.9771
1679	NM_001289927	Egr3	5490	1432	+	14	70079225	70079225	-	5.10457e-06	0.00012487	31.1329
1680	NM_001290273	2020-03-01	1085	34285	-	1	184777016	184777016	+	1.31339e-06	3.95926e-05	28.7943
1681	NM_001290337	Prickle4	7595	1825	-	17	47692912	47692912	-	3.18134e-14	8.28503e-12	29.4764
1682	NM_001290337	Prickle4	7596	1817	-	17	47692920	47692920	-	5.47373e-16	2.11705e-13	29.6741
1683	NM_001290443	Spaca1	11595	28	-	4	34050038	34050038	+	2.71236e-05	0.000504096	-26.8966
1684	NM_001290444	Abo	9178	-17433	-	2	26882427	26882427	+	1.09168e-22	1.75511e-19	41.0742
1685	NM_001290444	Abo	9182	-17499	-	2	26882493	26882493	+	2.39658e-18	1.54008e-15	38.4554
1686	NM_001290444	Abo	9180	-17451	-	2	26882445	26882445	+	4.09777e-22	5.88258e-19	41.2876
1687	NM_001290444	Abo	9184	-17594	-	2	26882588	26882588	-	6.2384e-22	8.64236e-19	41.9775
1688	NM_001290444	Abo	9185	-17596	-	2	26882590	26882590	-	2.42181e-16	1.018e-13	36.1901
1689	NM_001290444	Abo	9183	-17590	-	2	26882584	26882584	-	1.0108e-19	8.77289e-17	39.0311
1690	NM_001290444	Abo	9181	-17479	-	2	26882473	26882473	+	2.36598e-18	1.52378e-15	39.1334
1691	NM_001290444	Abo	9186	-17631	-	2	26882625	26882625	-	5.41518e-18	3.24756e-15	36.2273
1692	NM_001290444	Abo	9179	-17437	-	2	26882431	26882431	+	8.17402e-19	5.87198e-16	37.4162
1693	NM_001290452	Mzf1	15076	-9208	-	7	13063971	13063971	+	0.000140309	0.00194755	26.7045
1694	NM_001290459	Hdx	18718	-42657	-	X	111739735	111739735	+	5.46996e-08	2.57966e-06	32.1012
1695	NM_001290470	Clta	11626	17320	+	4	44029968	44029968	+	9.92547e-08	4.31e-06	33.0109
1696	NM_001290478	Klhl4	18731	-436418	+	X	114037915	114037915	-	3.50758e-09	2.38673e-07	-31.0072
1697	NM_001290478	Klhl4	18732	-257331	+	X	114217002	114217002	+	0.000288618	0.00349933	25.614
1698	NM_001290482	Rxra	9211	49117	+	2	27759698	27759698	-	1.00122e-09	7.98283e-08	26.2648
1699	NM_001290482	Rxra	9210	49114	+	2	27759695	27759695	-	3.20212e-10	2.93219e-08	25.5652
1700	NM_001290546	Phf6	18580	-211	+	X	52912003	52912003	+	1.14977e-06	3.53861e-05	25.4689
1701	NM_001290564	Ttc16	9338	1649	-	2	32773691	32773691	-	4.83844e-08	2.32243e-06	26.1472
1702	NM_001290634	Ugp2	2243	-7242	-	11	21378508	21378508	-	5.73534e-20	5.31103e-17	43.6539
1703	NM_001290634	Ugp2	2241	-7193	-	11	21378459	21378459	-	1.33891e-11	1.78888e-09	33.3195
1704	NM_001290634	Ugp2	2242	-7237	-	11	21378503	21378503	-	9.67257e-13	1.7454e-10	33.4948
1705	NM_001290634	Ugp2	2240	-7166	-	11	21378432	21378432	+	1.60826e-11	2.1072e-09	37.6293
1706	NM_001290658	Pomgnt1	11891	1744	+	4	116153173	116153173	-	2.99378e-06	7.96072e-05	25.045
1707	NM_001290665	Csrnp3	9497	49186	+	2	65981049	65981049	+	4.93084e-19	3.76569e-16	28.0249
1708	NM_001290692	Gm38100	977	68264	+	1	175988591	175988591	-	2.45369e-06	6.72846e-05	28.4298
1709	NM_001290707	Pde10a	7172	20037	+	17	8546836	8546836	+	4.71436e-08	2.27201e-06	32.0143
1710	NM_001290742	Gpn2	12125	-4509	+	4	133579864	133579864	+	1.7741e-18	1.1685e-15	38.4253
1711	NM_001290742	Gpn2	12126	-4501	+	4	133579872	133579872	+	1.47847e-11	1.95614e-09	26.92
1712	NM_001290742	Gpn2	12123	-4531	+	4	133579842	133579842	+	1.86482e-13	4.0232e-11	32.5531
1713	NM_001290742	Gpn2	12124	-4521	+	4	133579852	133579852	+	3.60845e-11	4.28444e-09	25.0668
1714	NM_001290814	Aff3	134	54838	-	1	38572407	38572407	+	1.83632e-12	3.08015e-10	31.0334
1715	NM_001290814	Aff3	135	54837	-	1	38572408	38572408	-	2.67032e-14	7.08981e-12	29.9273
1716	NM_001290825	Col17a1	8917	38536	-	19	47653507	47653507	+	3.79211e-06	9.71049e-05	26.001
1717	NM_001290825	Col17a1	8916	39566	-	19	47652477	47652477	+	5.58468e-07	1.89812e-05	-28.6655
1718	NM_001290994	Usp29	15062	29241	+	7	6759822	6759822	+	1.72817e-10	1.7023e-08	29.8336
1719	NM_001290994	Usp29	15061	13883	+	7	6744464	6744464	+	3.73637e-07	1.34493e-05	29.1396
1720	NM_001291016	Bcl2l11	9939	-20672	+	2	128105366	128105366	-	1.77e-12	2.97809e-10	25.9029
1721	NM_001291045	Grm4	7340	-1059	-	17	27504591	27504591	-	2.0496e-07	8.03306e-06	-31.1089
1722	NM_001291061	Bfsp1	10020	541	-	2	143862633	143862633	-	1.47985e-14	4.16242e-12	25.2805
1723	NM_001291061	Bfsp1	10019	577	-	2	143862597	143862597	-	9.41822e-12	1.31079e-09	27.7076
1724	NM_001291065	Foxa2	10047	-426	-	2	148046373	148046373	-	2.11336e-12	3.4944e-10	29.4951
1725	NM_001291065	Foxa2	10049	-433	-	2	148046380	148046380	-	1.00291e-10	1.05444e-08	25.267
1726	NM_001291065	Foxa2	10048	-428	-	2	148046375	148046375	-	7.44091e-13	1.37962e-10	29.5276
1727	NM_001291067	Foxa2	10046	1468	-	2	148043997	148043997	+	6.71473e-13	1.26328e-10	29.6344
1728	NM_001291067	Foxa2	10045	1535	-	2	148043930	148043930	+	3.87998e-07	1.38836e-05	28.8532
1729	NM_001291105	E2f1	10151	4982	-	2	154564445	154564445	-	0.000451371	0.0050177	26.9882
1730	NM_001291143	Rabep1	2669	48582	+	11	70893341	70893341	+	8.45471e-13	1.54613e-10	42.8052
1731	NM_001291162	Znfx1	10459	4903	-	2	167038593	167038593	-	3.9096e-07	1.39787e-05	28.2772
1732	NM_001291166	Apba2	15608	424	+	7	64502560	64502560	+	2.60937e-07	9.89107e-06	27.92
1733	NM_001291221	Isg20	15704	-1050	+	7	78912374	78912374	-	2.38366e-16	1.00488e-13	40.7701
1734	NM_001291221	Isg20	15702	-1154	+	7	78912270	78912270	+	4.41936e-10	3.89549e-08	27.0884
1735	NM_001291221	Isg20	15703	-1096	+	7	78912328	78912328	-	7.50735e-13	1.3898e-10	29.6806
1736	NM_001291221	Isg20	15705	-1045	+	7	78912379	78912379	-	7.53799e-11	8.2219e-09	29.2865
1737	NM_001291221	Isg20	15701	-1204	+	7	78912220	78912220	+	2.05657e-14	5.58798e-12	31.4232
1738	NM_001291227	Slit2	12913	2776	+	5	47985929	47985929	-	7.82033e-09	4.80559e-07	25.1108
1739	NM_001291269	Hnf1b	2877	24214	+	11	83877172	83877172	+	5.96712e-05	0.000966568	26.9689
1740	NM_001291269	Hnf1b	2878	24222	+	11	83877180	83877180	+	0.00037534	0.00432671	25.9824
1741	NM_001291890	Adam19	2396	-8443	+	11	46046059	46046059	-	3.60554e-07	1.30447e-05	25.5714
1742	NM_001291891	Adam19	2397	959	+	11	46056941	46056941	+	1.1279e-08	6.6042e-07	25.5399
1743	NM_001291928	NA	733	9804	-	1	134225053	134225053	+	2.35821e-07	9.06241e-06	31.029
1744	NM_001293559	Cox4i1	17395	2642	+	8	120670960	120670960	+	2.27073e-06	6.30674e-05	25.9797
1745	NM_001293561	Unc5c	11373	845	+	3	141466407	141466407	+	9.36931e-12	1.30461e-09	27.6463
1746	NM_001293561	Unc5c	11374	853	+	3	141466415	141466415	+	2.58049e-11	3.19449e-09	27.6905
1747	NM_001293561	Unc5c	11375	939	+	3	141466501	141466501	-	5.83225e-08	2.72602e-06	25.356
1748	NM_001293561	Unc5c	11376	973	+	3	141466535	141466535	-	9.43707e-09	5.6611e-07	26.0742
1749	NM_001293561	Unc5c	11372	781	+	3	141466343	141466343	-	1.34922e-10	1.36947e-08	26.3406
1750	NM_001293682	Ndst3	11298	-23620	-	3	123643069	123643069	+	4.45869e-08	2.16387e-06	29.0861
1751	NM_001293682	Ndst3	11297	-418	-	3	123619867	123619867	+	2.1986e-28	1.09982e-24	41.5257
1752	NM_001293795	Tm6sf2	16794	120	+	8	70073042	70073042	+	1.77415e-11	2.30054e-09	26.3671
1753	NM_001293795	Tm6sf2	16795	178	+	8	70073100	70073100	-	4.97924e-11	5.69176e-09	26.633
1754	NM_001293795	Tm6sf2	16797	247	+	8	70073169	70073169	-	5.55249e-11	6.26161e-09	29.6966
1755	NM_001293795	Tm6sf2	16796	246	+	8	70073168	70073168	+	1.45398e-05	0.000300451	26.0295
1756	NM_001293805	Cflar	214	-2282	+	1	58728270	58728270	+	2.26837e-06	6.3008e-05	25.8451
1757	NM_001294150	Kif1a	528	11916	-	1	93070565	93070565	+	4.39471e-12	6.71603e-10	25.6629
1758	NM_001294162	Kcnh2	12720	-2389	-	5	24331979	24331979	+	1.39818e-05	0.00029091	26.5611
1759	NM_001294162	Kcnh2	12718	8181	-	5	24321411	24321411	+	5.62731e-10	4.81353e-08	32.3313
1760	NM_001294162	Kcnh2	12724	-2505	-	5	24332095	24332095	-	1.36743e-08	7.78184e-07	28.8112
1761	NM_001294162	Kcnh2	12723	-2453	-	5	24332043	24332043	+	6.54964e-08	3.0073e-06	30.1626
1762	NM_001294162	Kcnh2	12722	-2392	-	5	24331982	24331982	+	1.64732e-05	0.00033346	26.7351
1763	NM_001294162	Kcnh2	12719	7907	-	5	24321685	24321685	-	4.33377e-07	1.52747e-05	32.5214
1764	NM_001294162	Kcnh2	12721	-2390	-	5	24331980	24331980	-	9.84178e-08	4.27985e-06	37.5012
1765	NM_001294262	Agbl5	12777	6850	+	5	30896182	30896182	+	4.30786e-08	2.1012e-06	27.1293
1766	NM_001294278	Isx	16862	-65156	+	8	74808018	74808018	-	1.83925e-09	1.36366e-07	27.5694
1767	NM_001294278	Isx	16863	-65141	+	8	74808033	74808033	-	8.0612e-08	3.59892e-06	25.2587
1768	NM_001294308	Ngb	4063	13320	-	12	87089220	87089220	-	9.19613e-08	4.03757e-06	-27.9905
1769	NM_001297747	Btg3	6966	-79040	-	16	78456220	78456220	+	2.68804e-12	4.3312e-10	28.9243
1770	NM_001300892	Serpinb6d	4450	73037	+	13	33734510	33734510	-	6.61673e-10	5.55946e-08	47.3645
1771	NM_001300892	Serpinb6d	4451	73075	+	13	33734548	33734548	-	1.04359e-06	3.25403e-05	31.9982
1772	NM_001300892	Serpinb6d	4453	73213	+	13	33734686	33734686	+	1.2916e-06	3.90438e-05	29.8915
1773	NM_001300892	Serpinb6d	4452	73190	+	13	33734663	33734663	+	4.52678e-06	0.000112838	26.2154
1774	NM_001300892	Serpinb6d	4449	73036	+	13	33734509	33734509	+	1.83049e-07	7.30003e-06	38.9689
1775	NM_001300892	Serpinb6d	4447	72987	+	13	33734460	33734460	+	2.16982e-05	0.000419038	29.4499
1776	NM_001300892	Serpinb6d	4448	73001	+	13	33734474	33734474	+	3.14621e-05	0.000569331	25.5571
1777	NM_001300892	Serpinb6d	4454	73216	+	13	33734689	33734689	+	2.85777e-05	0.000526294	26.7077
1778	NM_001301137	Irx6	17049	-35461	+	8	92638828	92638828	+	1.68614e-06	4.89547e-05	28.6229
1779	NM_001301137	Irx6	17050	-35460	+	8	92638829	92638829	-	5.10767e-08	2.43356e-06	37.6667
1780	NM_001301174	Nrn1l	17112	-2533	+	8	105891034	105891034	+	3.04507e-19	2.45007e-16	35.0526
1781	NM_001301282	Ctf1	16152	4180	+	7	127717115	127717115	+	7.48052e-12	1.0733e-09	30.7111
1782	NM_001301282	Ctf1	16157	4324	+	7	127717259	127717259	-	4.84941e-09	3.16745e-07	27.3523
1783	NM_001301282	Ctf1	16151	4176	+	7	127717111	127717111	+	5.86052e-09	3.73738e-07	26.1039
1784	NM_001301282	Ctf1	16159	4348	+	7	127717283	127717283	-	3.02674e-08	1.54744e-06	25.8135
1785	NM_001301282	Ctf1	16158	4327	+	7	127717262	127717262	-	1.31112e-09	1.015e-07	27.5551
1786	NM_001301282	Ctf1	16150	4169	+	7	127717104	127717104	+	3.63771e-10	3.28345e-08	27.4484
1787	NM_001301282	Ctf1	16161	4357	+	7	127717292	127717292	-	1.37314e-08	7.80824e-07	26.7271
1788	NM_001301282	Ctf1	16155	4237	+	7	127717172	127717172	+	1.61767e-08	8.99558e-07	25.2946
1789	NM_001301282	Ctf1	16160	4350	+	7	127717285	127717285	-	1.31649e-08	7.52733e-07	27.0238
1790	NM_001301282	Ctf1	16163	4375	+	7	127717310	127717310	-	1.82633e-09	1.35534e-07	27.3019
1791	NM_001301282	Ctf1	16162	4369	+	7	127717304	127717304	-	1.92107e-08	1.04585e-06	25.684
1792	NM_001301282	Ctf1	16156	4304	+	7	127717239	127717239	-	2.71702e-07	1.02394e-05	25.9288
1793	NM_001301282	Ctf1	16154	4200	+	7	127717135	127717135	+	1.728e-10	1.7023e-08	28.7327
1794	NM_001301282	Ctf1	16153	4186	+	7	127717121	127717121	+	2.23115e-09	1.61344e-07	26.3866
1795	NM_001301332	Gdnf	5770	-6060	+	15	7803988	7803988	-	9.48174e-05	0.00141334	29.0354
1796	NM_001301332	Gdnf	5769	-6724	+	15	7803324	7803324	+	1.07559e-10	1.12271e-08	30.7471
1797	NM_001301357	Gdnf	5771	27448	+	15	7842996	7842996	+	5.93294e-13	1.13132e-10	26.2571
1798	NM_001301357	Gdnf	5772	27483	+	15	7843031	7843031	+	4.02917e-09	2.69059e-07	25.4341
1799	NM_001301374	Coro1a	16133	1054	-	7	126703167	126703167	-	1.29869e-13	2.91889e-11	32.9538
1800	NM_001301682	Bsph1	15079	-17969	+	7	13432872	13432872	-	9.28832e-21	1.01807e-17	33.4752
1801	NM_001301811	Irf8	17405	8527	+	8	120747164	120747164	+	4.38415e-09	2.90251e-07	26.77
1802	NM_001301811	Irf8	17404	7959	+	8	120746596	120746596	-	6.73487e-05	0.00106831	25.4975
1803	NM_001301811	Irf8	17406	9905	+	8	120748542	120748542	-	4.26269e-09	2.83091e-07	28.4615
1804	NM_001301840	Slc7a3	18685	-503	-	X	101085907	101085907	+	1.48085e-08	8.32775e-07	30.0958
1805	NM_001301840	Slc7a3	18686	-512	-	X	101085916	101085916	+	9.32265e-06	0.000207166	26.9761
1806	NM_001301863	Ikzf1	2194	10261	+	11	11700436	11700436	+	1.08586e-05	0.000235593	31.7231
1807	NM_001302154	Erg	7117	-9910	-	16	95469257	95469257	+	8.23175e-10	6.73143e-08	27.7448
1808	NM_001302183	Erg	7119	-20307	-	16	95550671	95550671	-	3.49303e-10	3.17126e-08	25.8781
1809	NM_001302183	Erg	7118	-20303	-	16	95550667	95550667	-	7.61516e-09	4.69255e-07	26.6999
1810	NM_001302260	Pmp22	2570	18233	+	11	63151034	63151034	+	6.90269e-18	4.07237e-15	38.3458
1811	NM_001302373	Trpc7	4741	31560	-	13	56864230	56864230	-	8.04727e-10	6.60164e-08	-27.8361
1812	NM_001302373	Trpc7	4738	33353	-	13	56862437	56862437	+	8.04781e-07	2.6027e-05	-30.9882
1813	NM_001302373	Trpc7	4743	5250	-	13	56890540	56890540	+	7.68827e-16	2.88769e-13	-33.3305
1814	NM_001302373	Trpc7	4737	62662	-	13	56833128	56833128	-	1.15481e-05	0.000248152	32.2623
1815	NM_001302373	Trpc7	4740	31599	-	13	56864191	56864191	-	1.94343e-06	5.52591e-05	-27.8571
1816	NM_001302373	Trpc7	4742	18075	-	13	56877715	56877715	-	9.27109e-09	5.57265e-07	34.4231
1817	NM_001302373	Trpc7	4739	33352	-	13	56862438	56862438	-	2.18827e-05	0.000421985	-28.2498
1818	NM_001302389	Plpp2	1659	-6527	-	10	79540313	79540313	-	1.11362e-06	3.44293e-05	26.9949
1819	NM_001302389	Plpp2	1661	-7742	-	10	79541528	79541528	+	5.52725e-10	4.74051e-08	30.9774
1820	NM_001302389	Plpp2	1660	-7695	-	10	79541481	79541481	+	1.26251e-09	9.80333e-08	35.2045
1821	NM_001302389	Plpp2	1662	-7766	-	10	79541552	79541552	+	8.15918e-15	2.44659e-12	41.5522
1822	NM_001302389	Plpp2	1664	-7953	-	10	79541739	79541739	-	1.96191e-05	0.000385741	26.6028
1823	NM_001302389	Plpp2	1663	-7913	-	10	79541699	79541699	-	7.93968e-10	6.5232e-08	33.9626
1824	NM_001302479	Acy3	8537	1859	+	19	3988427	3988427	-	3.32539e-06	8.68455e-05	35.4414
1825	NM_001302754	Elmo2	10405	5952	-	2	165310400	165310400	-	5.53563e-05	0.000908804	32.8529
1826	NM_001302950	Tle4	8649	-298533	-	19	14896715	14896715	+	5.39147e-14	1.32938e-11	30.8523
1827	NM_001302950	Tle4	8648	-292717	-	19	14890899	14890899	+	1.83117e-10	1.79053e-08	34.1299
1828	NM_001302951	Tle4	8646	984	-	19	14596230	14596230	+	7.44865e-08	3.3585e-06	38.5275
1829	NM_001302951	Tle4	8647	942	-	19	14596272	14596272	+	1.854e-07	7.37758e-06	38.6548
1830	NM_001302963	Tyw5	207	-65321	-	1	57471994	57471994	-	0.000276696	0.0033837	26.4151
1831	NM_001302963	Tyw5	206	-15497	-	1	57422170	57422170	-	4.6016e-05	0.00078058	31.1782
1832	NM_001304362	Cgnl1	18012	38920	-	9	71732683	71732683	+	8.87411e-12	1.24381e-09	33.7609
1833	NM_001304362	Cgnl1	18011	46412	-	9	71725191	71725191	-	4.02899e-08	1.98552e-06	37.2046
1834	NM_001304721	Entpd1	8791	2327	+	19	40614691	40614691	+	1.22697e-05	0.000260961	28.4239
1835	NM_001304739	Mrln	1579	-41150	+	10	70163514	70163514	+	6.8439e-09	4.27779e-07	26.4757
1836	NM_001305058	Spata19	17688	33703	+	9	27430913	27430913	+	2.07166e-18	1.34717e-15	34.0288
1837	NM_001305058	Spata19	17689	33715	+	9	27430925	27430925	+	1.27672e-13	2.87694e-11	29.1451
1838	NM_001305143	4930512M02Rik	2192	28594	-	11	11599245	11599245	+	8.37752e-06	0.000189419	27.5835
1839	NM_001305143	4930512M02Rik	2193	28562	-	11	11599277	11599277	+	2.62144e-05	0.000489916	25.4052
1840	NM_001305678	Usf1	952	-2144	+	1	171409169	171409169	-	1.2764e-06	3.86422e-05	32.845
1841	NM_001305799	Midn	1703	7234	+	10	80156914	80156914	+	1.04518e-08	6.18046e-07	-32.3989
1842	NM_001305799	Midn	1697	3983	+	10	80153663	80153663	+	1.43949e-07	5.93494e-06	-27.4467
1843	NM_001305799	Midn	1702	6831	+	10	80156511	80156511	+	2.69209e-09	1.89855e-07	-28.1084
1844	NM_001305799	Midn	1698	4077	+	10	80153757	80153757	+	6.72408e-10	5.63823e-08	-25.4124
1845	NM_001305799	Midn	1701	6793	+	10	80156473	80156473	-	8.54908e-07	2.74155e-05	-27.3261
1846	NM_001305799	Midn	1700	6781	+	10	80156461	80156461	-	7.74447e-07	2.51872e-05	-28.3101
1847	NM_001305799	Midn	1699	6575	+	10	80156255	80156255	+	7.63464e-09	4.70322e-07	-29.0038
1848	NM_001305803	Ttpal	10308	4418	+	2	163611628	163611628	-	2.963e-09	2.06107e-07	37.8105
1849	NM_001305803	Ttpal	10307	4411	+	2	163611621	163611621	-	1.388e-09	1.06581e-07	39.753
1850	NM_001305937	Kctd6	5103	745	+	14	8216991	8216991	-	1.21193e-07	5.11382e-06	25.6233
1851	NM_001306081	Rptor	3513	-16360	+	11	119586545	119586545	-	3.92448e-13	7.83568e-11	34.8983
1852	NM_001306218	Trappc6b	3850	20304	-	12	59041169	59041169	+	3.62424e-05	0.000641005	29.8911
1853	NM_001308040	Ttyh3	14035	-15587	-	5	140664617	140664617	+	2.66093e-07	1.00605e-05	32.0335
1854	NM_001308040	Ttyh3	14034	-2413	-	5	140651443	140651443	-	2.73549e-12	4.39952e-10	25.8717
1855	NM_001308040	Ttyh3	14033	-2403	-	5	140651433	140651433	-	1.4514e-13	3.22469e-11	26.757
1856	NM_001308040	Ttyh3	14031	-2238	-	5	140651268	140651268	+	3.48721e-09	2.37436e-07	27.6217
1857	NM_001308040	Ttyh3	14032	-2256	-	5	140651286	140651286	+	3.06829e-08	1.56629e-06	26.0884
1858	NM_001308052	Hhipl2	1072	34517	+	1	183453763	183453763	-	5.9043e-10	5.02334e-08	-30.2305
1859	NM_001308329	Enpp1	1305	-46135	-	10	24758293	24758293	+	9.18675e-10	7.40604e-08	-26.3325
1860	NM_001309382	Sprr2a3	11102	-3918	+	3	92281386	92281386	-	1.4805e-06	4.38447e-05	29.3854
1861	NM_001309388	Zfp141	15426	8129	-	7	42497625	42497625	-	9.65826e-10	7.72894e-08	31.9755
1862	NM_001309388	Zfp141	15425	8130	-	7	42497624	42497624	+	1.63764e-12	2.78658e-10	37.283
1863	NM_001309391	Pard3	17605	93464	+	8	127157518	127157518	-	1.13564e-14	3.2781e-12	35.0614
1864	NM_001309391	Pard3	17604	84608	+	8	127148662	127148662	+	5.42081e-11	6.12263e-09	29.8348
1865	NM_001309391	Pard3	17608	97698	+	8	127161752	127161752	-	3.37788e-09	2.3093e-07	41.3866
1866	NM_001309391	Pard3	17606	93478	+	8	127157532	127157532	-	3.69809e-09	2.49841e-07	25.7915
1867	NM_001309391	Pard3	17607	97374	+	8	127161428	127161428	+	9.30339e-12	1.29688e-09	46.072
1868	NM_001309430	NA	5185	12877	+	14	25616388	25616388	-	1.52812e-08	8.55769e-07	27.3286
1869	NM_001309484	Tcl1	4155	-11736	-	12	105234472	105234472	-	1.83182e-12	3.07438e-10	29.779
1870	NM_001309484	Tcl1	4154	-11718	-	12	105234454	105234454	-	6.54648e-24	1.38459e-20	40.6894
1871	NM_001309484	Tcl1	4156	-32772	-	12	105255508	105255508	-	3.83962e-07	1.37653e-05	-36.5248
1872	NM_001309526	Sgsm1	13377	-14187	-	5	113294787	113294787	+	3.74052e-07	1.34609e-05	-29.7159
1873	NM_001309526	Sgsm1	13376	-5129	-	5	113285729	113285729	+	3.26538e-14	8.4735e-12	35.5667
1874	NM_001309528	Sgsm1	13374	8960	-	5	113271642	113271642	-	8.15767e-12	1.15735e-09	33.2621
1875	NM_001309528	Sgsm1	13375	1791	-	5	113278811	113278811	-	1.33103e-05	0.00027921	-26.1624
1876	NM_001309528	Sgsm1	13373	8971	-	5	113271631	113271631	-	6.122e-12	9.00204e-10	34.2075
1877	NM_001310144	Pax6	9792	-1366	+	2	105674378	105674378	-	1.56753e-17	8.59071e-15	27.9342
1878	NM_001310144	Pax6	9793	-852	+	2	105674892	105674892	+	0.000276461	0.00338134	27.6543
1879	NM_001310146	Pax6	9794	-773	+	2	105681690	105681690	-	2.56703e-21	3.11976e-18	32.384
1880	NM_001310461	Cypt1	18532	-120212	+	X	16402657	16402657	-	5.18442e-08	2.46434e-06	27.2482
1881	NM_001310511	Cnpy1	12755	20	-	5	28210149	28210149	-	4.60648e-13	9.04668e-11	26.5651
1882	NM_001310512	Cnpy1	12756	-5998	-	5	28251785	28251785	-	1.28205e-21	1.6699e-18	40.4026
1883	NM_001310524	Khk	12778	4734	+	5	30926291	30926291	-	1.66403e-06	4.84102e-05	28.4942
1884	NM_001310526	Specc1	2563	-352	+	11	61956411	61956411	+	4.61548e-17	2.29165e-14	41.1339
1885	NM_001310610	Gata4	5419	3947	-	14	63241325	63241325	+	1.07264e-13	2.45969e-11	26.7754
1886	NM_001310610	Gata4	5418	19771	-	14	63225501	63225501	+	2.2981e-12	3.76556e-10	26.3538
1887	NM_001310615	Scgb2b21	15350	-23460	-	7	33543914	33543914	+	6.48007e-12	9.45992e-10	30.9524
1888	NM_001310615	Scgb2b21	15351	-42776	-	7	33563230	33563230	-	3.01417e-08	1.54173e-06	28.9952
1889	NM_001310633	Scgb1b12	15348	42455	+	7	32376635	32376635	+	2.90355e-08	1.49313e-06	31.5207
1890	NM_001310652	Cldn34c1	18749	-6083	+	X	123097440	123097440	+	1.82608e-06	5.2427e-05	27.0146
1891	NM_001310652	Cldn34c1	18748	-241026	+	X	122862497	122862497	+	8.43005e-08	3.74232e-06	29.8313
1892	NM_001310652	Cldn34c1	18747	-241039	+	X	122862484	122862484	+	1.42968e-06	4.25464e-05	26.7886
1893	NM_001310662	Usp37	303	19673	-	1	74486149	74486149	-	5.02222e-05	0.000839171	-25.5596
1894	NM_001310680	Scg2	383	-10576	-	1	79450665	79450665	-	8.78449e-08	3.87931e-06	40.6944
1895	NM_001310724	Gemin8	18837	-49651	+	X	166120803	166120803	+	5.09954e-11	5.80794e-09	26.4781
1896	NM_001310732	Lrrfip1	510	23281	+	1	91076723	91076723	-	8.29159e-10	6.77337e-08	25.7836
1897	NM_001310732	Lrrfip1	509	23100	+	1	91076542	91076542	+	1.08762e-07	4.66208e-06	25.7281
1898	NM_001310748	Znhit1	13970	1831	-	5	136985074	136985074	-	5.49636e-09	3.53282e-07	-30.5119
1899	NM_001310754	Hsf3	18673	4214	-	X	96363706	96363706	-	3.62816e-10	3.27721e-08	29.45
1900	NM_001310766	B3gat1	17677	382	+	9	26734188	26734188	-	8.84594e-19	6.3027e-16	-39.6879
1901	NM_001310766	B3gat1	17678	836	+	9	26734642	26734642	+	2.74374e-07	1.03259e-05	-26.7918
1902	NM_001311072	Grm8	14279	12435	-	6	28113992	28113992	+	1.04976e-08	6.20417e-07	28.1806
1903	NM_001311090	Lypd1	637	2532	-	1	125908856	125908856	+	8.41342e-24	1.71531e-20	-38.1443
1904	NM_001311090	Lypd1	636	2535	-	1	125908853	125908853	+	2.37393e-13	4.98939e-11	-28.1337
1905	NM_001311090	Lypd1	635	11656	-	1	125899732	125899732	+	4.58883e-11	5.2976e-09	44.6631
1906	NM_001311090	Lypd1	638	2363	-	1	125909025	125909025	-	5.28687e-09	3.41809e-07	-25.7272
1907	NM_001311094	Rassf5	670	795	-	1	131199391	131199391	-	6.56314e-13	1.23708e-10	31.7713
1908	NM_001311094	Rassf5	672	-5398	-	1	131205582	131205582	-	5.21157e-05	0.000865473	29.5218
1909	NM_001311094	Rassf5	669	806	-	1	131199380	131199380	-	1.51974e-13	3.35941e-11	27.1102
1910	NM_001311094	Rassf5	671	-5343	-	1	131205527	131205527	-	0.000111387	0.00161227	29.5445
1911	NM_001311094	Rassf5	668	1014	-	1	131199172	131199172	+	3.0048e-18	1.89046e-15	44.2964
1912	NM_001311102	Lemd1	692	231	+	1	132226543	132226543	-	0.000228864	0.00290052	26.0729
1913	NM_001311107	Tmcc2	693	219	-	1	132390100	132390100	+	1.04233e-11	1.43328e-09	27.0533
1914	NM_001311121	Elovl2	4494	32379	-	13	41187784	41187784	+	1.28017e-05	0.000270456	26.1364
1915	NM_001311140	Bmf	9840	13560	-	2	118534001	118534001	+	2.71303e-10	2.53386e-08	27.6448
1916	NM_001311147	4930402H24Rik	9956	702	-	2	130838986	130838986	+	0.000165816	0.00223353	28.8119
1917	NM_001311157	Usp4	18252	8789	+	9	108356618	108356618	+	1.62653e-14	4.52533e-12	27.96
1918	NM_001311788	Nms	139	-11688	+	1	38927461	38927461	+	2.81738e-06	7.56904e-05	26.8611
1919	NM_001313683	NA	313	-1086	-	1	74952757	74952757	-	4.04087e-10	3.59999e-08	25.9014
1920	NM_001313683	NA	314	-80550	-	1	75032221	75032221	+	2.07717e-06	5.85197e-05	26.5517
1921	NM_001313922	Nos2	2787	15335	+	11	78940624	78940624	-	3.15049e-05	0.000569998	26.1161
1922	NM_001313956	Krt14	3118	-1655	-	11	100209164	100209164	-	2.96096e-09	2.06013e-07	28.1412
1923	NM_001313956	Krt14	3117	-1508	-	11	100209017	100209017	+	2.16481e-15	7.38019e-13	32.423
1924	NM_001313977	Prkch	3931	89277	+	12	73674071	73674071	-	2.94032e-12	4.69947e-10	30.3837
1925	NM_001313981	Tcf7	2439	-1474	-	11	52284487	52284487	+	2.80934e-07	1.05336e-05	25.5139
1926	NM_001313981	Tcf7	2440	-2679	-	11	52285692	52285692	-	2.8703e-09	2.00475e-07	28.2082
1927	NM_001316360	Bmp4	5312	-1158	-	14	46391826	46391826	-	7.1041e-08	3.22184e-06	26.2768
1928	NM_001316710	Gprin1	4669	-2497	-	13	54752370	54752370	-	1.92015e-31	1.8591e-27	42.1688
1929	NM_001316710	Gprin1	4670	-4733	-	13	54754606	54754606	+	1.80802e-06	5.20029e-05	-26.9586
1930	NM_001316710	Gprin1	4671	-7918	-	13	54757791	54757791	+	6.01608e-07	2.02375e-05	26.6208
1931	NM_001316744	Cdh7	568	-198	+	1	109983104	109983104	-	2.7668e-11	3.38949e-09	32.716
1932	NM_001316744	Cdh7	569	-196	+	1	109983106	109983106	-	4.71244e-08	2.27133e-06	26.1566
1933	NM_001317350	Bub3	16206	60006	+	7	131620498	131620498	-	1.23656e-21	1.61547e-18	33.4448
1934	NM_001317350	Bub3	16205	30489	+	7	131590981	131590981	-	2.45284e-10	2.31492e-08	25.6748
1935	NM_001317350	Bub3	16203	30317	+	7	131590809	131590809	+	3.99928e-10	3.56658e-08	26.7842
1936	NM_001317350	Bub3	16204	30318	+	7	131590810	131590810	-	5.175e-12	7.77034e-10	28.2107
1937	NM_001322338	Lipo2	8753	466	-	19	33761486	33761486	-	1.49615e-05	0.000307742	26.4668
1938	NM_001326288	Naaladl2	10770	12918	-	3	24771089	24771089	-	1.92679e-10	1.87281e-08	39.1599
1939	NM_001327810	Ankfn1	2960	819	-	11	89696118	89696118	+	2.45915e-05	0.00046492	-27.2013
1940	NM_007378	Abca4	11277	3694	+	3	122048152	122048152	+	1.20675e-11	1.63181e-09	25.3748
1941	NM_007386	Aco1	11613	-31075	+	4	40112190	40112190	+	4.57965e-13	9.00414e-11	36.3552
1942	NM_007390	Chrna7	15588	244701	-	7	62967826	62967826	-	4.15213e-12	6.37978e-10	-32.6822
1943	NM_007397	Acvr2b	18395	16005	+	9	119418181	119418181	+	9.60949e-21	1.048e-17	36.5045
1944	NM_007397	Acvr2b	18396	16021	+	9	119418197	119418197	+	1.10606e-14	3.20518e-12	27.0792
1945	NM_007400	Adam12	16243	-522	-	7	134225618	134225618	+	9.36553e-11	9.92577e-09	30.9127
1946	NM_007406	Adcy7	16966	664	+	8	88273065	88273065	-	8.15678e-10	6.67576e-08	-26.5251
1947	NM_007407	Adcyap1r1	14493	24493	+	6	55476469	55476469	-	5.91312e-08	2.75805e-06	26.4696
1948	NM_007416	Adra1b	2374	21987	-	11	43814503	43814503	-	8.87147e-08	3.91356e-06	27.2365
1949	NM_007416	Adra1b	2375	20999	-	11	43815491	43815491	-	1.05851e-11	1.45163e-09	28.9395
1950	NM_007418	Adra2c	12822	2417	+	5	35280981	35280981	+	1.44083e-11	1.91069e-09	33.3809
1951	NM_007418	Adra2c	12820	2399	+	5	35280963	35280963	+	5.64274e-12	8.39077e-10	32.8235
1952	NM_007418	Adra2c	12816	-3039	+	5	35275527	35275527	-	6.80111e-06	0.00015905	25.6753
1953	NM_007418	Adra2c	12826	2463	+	5	35281027	35281027	+	2.87795e-12	4.61162e-10	35.2905
1954	NM_007418	Adra2c	12825	2455	+	5	35281019	35281019	+	3.62591e-09	2.45593e-07	26.8552
1955	NM_007418	Adra2c	12819	2397	+	5	35280961	35280961	+	6.38718e-11	7.1009e-09	30.4624
1956	NM_007418	Adra2c	12823	2437	+	5	35281001	35281001	+	8.41282e-10	6.8557e-08	28.1944
1957	NM_007418	Adra2c	12824	2444	+	5	35281008	35281008	+	9.37129e-10	7.53181e-08	28.6715
1958	NM_007418	Adra2c	12817	2025	+	5	35280589	35280589	-	1.73327e-07	6.96751e-06	25.2453
1959	NM_007418	Adra2c	12821	2414	+	5	35280978	35280978	+	1.61614e-12	2.75216e-10	33.6158
1960	NM_007418	Adra2c	12818	2393	+	5	35280957	35280957	+	3.90716e-12	6.04323e-10	32.6596
1961	NM_007424	Acan	15712	17698	+	7	79071179	79071179	-	5.0308e-10	4.36499e-08	38.3908
1962	NM_007424	Acan	15713	17716	+	7	79071197	79071197	-	2.01704e-09	1.47798e-07	38.2479
1963	NM_007424	Acan	15714	22421	+	7	79075902	79075902	+	1.50301e-08	8.43116e-07	26.9841
1964	NM_007430	Nr0b1	18649	195	+	X	86191968	86191968	+	9.4443e-09	5.66426e-07	26.2497
1965	NM_007430	Nr0b1	18647	-49990	+	X	86141785	86141785	-	1.16233e-05	0.000249491	-25.4171
1966	NM_007430	Nr0b1	18648	-22816	+	X	86168959	86168959	-	8.31372e-10	6.78636e-08	27.713
1967	NM_007442	Alx4	9721	-4546	+	2	93637888	93637888	-	9.90951e-14	2.28984e-11	34.1326
1968	NM_007442	Alx4	9722	-4538	+	2	93637896	93637896	-	1.28293e-10	1.31086e-08	29.6724
1969	NM_007442	Alx4	9717	-27734	+	2	93614700	93614700	+	1.27578e-10	1.30496e-08	-26.3247
1970	NM_007442	Alx4	9718	-27714	+	2	93614720	93614720	+	2.33885e-12	3.82658e-10	-26.1128
1971	NM_007442	Alx4	9720	-4648	+	2	93637786	93637786	+	1.84535e-20	1.88733e-17	45.4685
1972	NM_007442	Alx4	9719	-4705	+	2	93637729	93637729	+	9.96988e-21	1.08189e-17	44.0469
1973	NM_007443	Ambp	11730	23945	-	4	63130228	63130228	-	8.31703e-09	5.07231e-07	25.7044
1974	NM_007443	Ambp	11729	24141	-	4	63130032	63130032	+	2.56117e-12	4.14902e-10	28.4636
1975	NM_007443	Ambp	11731	230	-	4	63153943	63153943	+	1.80392e-09	1.34207e-07	26.6845
1976	NM_007454	Ap1b1	2116	-11251	+	11	4975573	4975573	-	3.46336e-07	1.26067e-05	26.0842
1977	NM_007461	Apba2	15606	127	+	7	64501831	64501831	-	3.28482e-10	3.00099e-08	27.2135
1978	NM_007466	Api5	9732	-40590	-	2	94478775	94478775	+	9.11521e-12	1.27412e-09	-27.156
1979	NM_007467	Aplp1	15332	9739	-	7	30435844	30435844	+	9.40816e-07	2.97756e-05	-35.7399
1980	NM_007467	Aplp1	15333	8458	-	7	30437125	30437125	-	1.28812e-05	0.000271746	29.5918
1981	NM_007468	Apoa4	17816	359	+	9	46241201	46241201	+	1.80611e-07	7.21899e-06	29.1971
1982	NM_007475	Rplp0	13488	-1160	+	5	115558307	115558307	+	3.36666e-06	8.77631e-05	32.9113
1983	NM_007476	Arf1	2542	-28082	-	11	59256348	59256348	+	4.69505e-06	0.000116366	27
1984	NM_007492	Arx	18659	13055	+	X	93299560	93299560	-	3.47672e-14	8.94995e-12	29.4153
1985	NM_007492	Arx	18657	70	+	X	93286575	93286575	+	1.467e-06	4.35038e-05	26.0262
1986	NM_007492	Arx	18658	361	+	X	93286866	93286866	-	0.00064332	0.00666713	26.4636
1987	NM_007494	Ass1	9286	-26974	+	2	31443296	31443296	-	8.03576e-07	2.59958e-05	-31.9368
1988	NM_007494	Ass1	9289	-26744	+	2	31443526	31443526	-	1.11316e-15	4.05514e-13	-25.1284
1989	NM_007494	Ass1	9288	-26749	+	2	31443521	31443521	-	2.34927e-25	6.41729e-22	-31.3588
1990	NM_007494	Ass1	9287	-26757	+	2	31443513	31443513	-	4.46492e-28	2.0695e-24	-38.4933
1991	NM_007494	Ass1	9284	-47239	+	2	31423031	31423031	+	2.73767e-21	3.31328e-18	33.7499
1992	NM_007494	Ass1	9282	-74241	+	2	31396029	31396029	+	3.88395e-06	9.91131e-05	34.6667
1993	NM_007494	Ass1	9285	-26975	+	2	31443295	31443295	+	8.71451e-14	2.04241e-11	-29.9343
1994	NM_007494	Ass1	9283	-74210	+	2	31396060	31396060	+	8.38066e-05	0.0012772	29.932
1995	NM_007496	Zfhx3	17164	17194	+	8	108731836	108731836	-	2.48284e-10	2.33893e-08	27.9901
1996	NM_007496	Zfhx3	17163	16923	+	8	108731565	108731565	+	1.49806e-08	8.40719e-07	28.357
1997	NM_007497	Atf1	6457	-16406	+	15	100211453	100211453	-	8.70059e-14	2.0397e-11	45.4292
1998	NM_007497	Atf1	6458	-16394	+	15	100211465	100211465	-	3.93797e-15	1.26716e-12	46.5744
1999	NM_007500	Atoh1	14505	77450	+	6	64806594	64806594	-	4.29532e-10	3.80103e-08	34.2899
[truncated: 16,866 more rows]

## Sheet: Table_S10_Comb_DMG
S.No	Feature name	Genes	Target row	Distance to feature	Feature strand	Chromosome	Start	End	Strand	P-Value	q-value	Methylation difference
1	NM_001001176	Taf9b	11722	388	-	X	106219455	106219455	-	8.27117e-06	0.000282817	-27.7778
2	NM_001001176	Taf9b	11721	439	-	X	106219404	106219404	-	2.62753e-05	0.000735354	-26.4217
3	NM_001001449	AF067063	3024	-7775	-	13	119837991	119837991	-	1.09362e-11	2.62299e-09	30.9177
4	NM_001001881	2510009E07Rik	4053	-6963	-	16	21701627	21701627	+	5.78734e-14	2.53002e-11	-31.287
5	NM_001001885	Tmem151a	5204	3383	-	19	5082095	5082095	-	1.74467e-10	2.92008e-08	33.817
6	NM_001001979	Megf10	5005	-39475	+	18	57093615	57093615	-	1.85793e-08	1.66126e-06	32.0206
7	NM_001001979	Megf10	5006	97092	+	18	57230180	57230180	-	5.22749e-10	7.56511e-08	35.9083
8	NM_001001999	Gp1bb	4044	716	-	16	18621688	18621688	-	7.09119e-09	7.21109e-07	26.8777
9	NM_001001999	Gp1bb	4043	1012	-	16	18621392	18621392	-	7.20377e-07	3.73065e-05	29.2775
10	NM_001003671	Pcdhac1	4885	249	+	18	37090383	37090383	-	3.80712e-14	1.73906e-11	-30.9389
11	NM_001003672	Pcdhac2	4889	511	+	18	37144478	37144478	+	1.36017e-16	1.05008e-13	29.897
12	NM_001003672	Pcdhac2	4887	145	+	18	37144112	37144112	-	6.10163e-13	2.04354e-10	25.0951
13	NM_001003672	Pcdhac2	4886	132	+	18	37144099	37144099	-	9.42313e-15	4.93665e-12	25.2509
14	NM_001003672	Pcdhac2	4890	1230	+	18	37145197	37145197	-	2.84104e-11	6.05528e-09	29.4577
15	NM_001003672	Pcdhac2	4888	478	+	18	37144445	37144445	+	1.77105e-19	2.27337e-16	28.2764
16	NM_001003685	Ghrhr	9055	8870	+	6	55385163	55385163	+	7.24169e-06	0.00025343	25.8897
17	NM_001004173	Sgpp2	225	36876	+	1	78347220	78347220	+	6.29662e-05	0.00149551	-26.5596
18	NM_001004176	Maml3	6881	177021	-	3	51927986	51927986	+	1.84015e-11	4.13251e-09	35.4948
19	NM_001004184	Slc28a1	9763	7156	+	7	81121953	81121953	-	3.50228e-08	2.86445e-06	26.5944
20	NM_001004184	Slc28a1	9764	7180	+	7	81121977	81121977	-	9.8105e-12	2.39277e-09	33.4377
21	NM_001004357	Cntnap2	9001	-182094	+	6	44877967	44877967	-	1.9584e-07	1.24086e-05	29.0715
22	NM_001004435	Pik3r6	1491	-10453	+	11	68492566	68492566	+	3.06436e-12	8.59026e-10	29.1925
23	NM_001004435	Pik3r6	1490	-10575	+	11	68492444	68492444	+	1.1553e-06	5.52235e-05	26.3252
24	NM_001004435	Pik3r6	1492	-10441	+	11	68492578	68492578	+	3.33743e-12	9.25377e-10	26.8434
25	NM_001004761	Gpr158	5566	447	+	2	21368012	21368012	-	1.69166e-12	5.08906e-10	32.3114
26	NM_001004761	Gpr158	5567	475	+	2	21368040	21368040	+	2.17273e-20	3.21116e-17	27.9574
27	NM_001004761	Gpr158	5568	1741	+	2	21369306	21369306	-	1.90935e-09	2.32258e-07	25.0602
28	NM_001005232	Dbx1	9673	-229	-	7	49637063	49637063	+	5.27841e-07	2.86289e-05	34.7928
29	NM_001005232	Dbx1	9671	1611	-	7	49635225	49635225	-	1.12564e-07	7.73721e-06	26.5861
30	NM_001005232	Dbx1	9672	1550	-	7	49635286	49635286	-	6.93935e-11	1.31762e-08	33.7462
31	NM_001005343	Sp9	5941	-3081	+	2	73268845	73268845	+	9.47036e-17	7.52778e-14	-26.1222
32	NM_001005422	Stmnd1	2689	-92246	+	13	46181475	46181475	-	1.36352e-06	6.33866e-05	31.1201
33	NM_001005422	Stmnd1	2690	-26688	+	13	46247033	46247033	+	1.82416e-05	0.000545961	25.0456
34	NM_001005740	Phactr1	2677	59405	+	13	42768984	42768984	-	2.18331e-12	6.36022e-10	30.8317
35	NM_001005740	Phactr1	2679	59419	+	13	42768998	42768998	-	5.44435e-17	4.52092e-14	35.6475
36	NM_001005740	Phactr1	2680	78312	+	13	42787891	42787891	+	5.24837e-09	5.56485e-07	-34.3295
37	NM_001005740	Phactr1	2678	59417	+	13	42768996	42768996	-	1.07471e-13	4.33731e-11	32.321
38	NM_001005859	Rpl34	7106	-28428	-	3	130758825	130758825	-	1.87401e-05	0.000558287	25.9885
39	NM_001005859	Rpl34	7106	-28428	-	3	130758825	130758825	-	1.87401e-05	0.000558287	25.9885
40	NM_001005864	Mtus1	10300	-17037	-	8	41071832	41071832	+	5.14663e-09	5.47439e-07	26.1214
41	NM_001007154	Phactr3	6724	12467	+	2	178205549	178205549	-	2.9762e-07	1.76865e-05	-27.9227
42	NM_001007573	Maneal	7470	-4498	-	4	124866668	124866668	+	5.63239e-06	0.000205826	-29.0858
43	NM_001007573	Maneal	7469	645	-	4	124861527	124861527	+	6.02021e-21	9.68213e-18	44.543
44	NM_001007596	Rtn1	2263	-21080	-	12	72257806	72257806	-	1.0026e-22	2.03542e-19	43.8491
45	NM_001007596	Rtn1	2262	-20843	-	12	72257569	72257569	-	5.03635e-09	5.37187e-07	25.4744
46	NM_001007596	Rtn1	2260	-20830	-	12	72257556	72257556	-	7.50155e-12	1.88507e-09	31.448
47	NM_001007596	Rtn1	2257	-20708	-	12	72257434	72257434	+	1.08336e-08	1.0436e-06	27.3237
48	NM_001007596	Rtn1	2258	-20778	-	12	72257504	72257504	+	5.82035e-09	6.08653e-07	27.5184
49	NM_001007596	Rtn1	2261	-20842	-	12	72257568	72257568	+	1.36372e-10	2.35939e-08	30.9056
50	NM_001007596	Rtn1	2259	-20779	-	12	72257505	72257505	-	1.90814e-10	3.15058e-08	30.6791
51	NM_001008423	Ccdc177	2292	3220	-	12	80757496	80757496	+	3.18523e-09	3.61483e-07	28.2192
52	NM_001008423	Ccdc177	2293	3204	-	12	80757512	80757512	+	1.14647e-09	1.50054e-07	30.0873
53	NM_001009545	Adam6b	2564	-1257	+	12	113488308	113488308	+	4.34774e-09	4.72822e-07	32.93
54	NM_001009545	Adam6b	2563	-124242	+	12	113365323	113365323	-	2.2722e-13	8.45683e-11	31.6788
55	NM_001009947	Dock11	11573	-54	+	X	35888778	35888778	+	6.27744e-06	0.000225151	28.2396
56	NM_001010937	Gjb6	3193	-90436	-	14	57224046	57224046	-	2.5326e-10	4.02026e-08	29.9072
57	NM_001010937	Gjb6	3194	-121182	-	14	57254792	57254792	+	1.09229e-06	5.27045e-05	34.4599
58	NM_001011527	Olfr503	9894	-1925	+	7	108542602	108542602	-	5.57268e-09	5.85796e-07	25.1724
59	NM_001011684	Nms	90	7168	+	1	38946315	38946315	-	2.01217e-09	2.43418e-07	25.4081
60	NM_001011788	Olfr1432	5246	8597	-	19	12220966	12220966	+	4.4537e-08	3.51385e-06	26.5944
61	NM_001011794	Olfr1322	11594	-58502	-	X	49944902	49944902	-	1.54179e-10	2.62413e-08	26.0843
62	NM_001011812	Olfr951	11010	2464	+	9	39396255	39396255	-	1.75647e-08	1.58269e-06	28.9029
63	NM_001011829	Olfr761	4542	-42708	-	17	37995729	37995729	+	2.98191e-07	1.77128e-05	25.5208
64	NM_001011829	Olfr761	4543	-43067	-	17	37996088	37996088	+	1.91578e-11	4.27949e-09	34.9711
65	NM_001011851	Olfr412	1539	6821	+	11	74371490	74371490	+	2.7278e-06	0.000112827	34.7368
66	NM_001012335	Mdk	6042	3012	-	2	91928691	91928691	-	0.000137313	0.002795	25.6944
67	NM_001012726	Aym1	8380	11774	+	5	113369066	113369066	+	6.57531e-05	0.0015485	25.4098
68	NM_001013013	Dhrs7c	1487	207	+	11	67798476	67798476	+	1.14289e-09	1.49606e-07	35.0116
69	NM_001013741	Ddn	3829	8124	-	15	98799802	98799802	-	4.03902e-07	2.28478e-05	33.3903
70	NM_001013804	Flg2	6974	6464	+	3	93203735	93203735	+	1.97933e-08	1.75359e-06	26.9215
71	NM_001014976	Espl1	3951	1709	+	15	102298000	102298000	+	6.69969e-08	4.97329e-06	26.8707
72	NM_001014995	Fam189b	6959	277	+	3	89183500	89183500	+	7.80394e-05	0.00177886	25.5747
73	NM_001017362	Arid3c	7264	1024	-	4	41730119	41730119	+	2.01136e-09	2.4335e-07	28.0678
74	NM_001017525	Btbd11	1052	54044	+	10	85652453	85652453	-	5.16802e-11	1.02236e-08	34.9088
75	NM_001018019	Grxcr1	8133	538442	+	5	68570275	68570275	-	1.02032e-14	5.30856e-12	33.0345
76	NM_001018019	Grxcr1	8132	538436	+	5	68570269	68570269	-	3.33516e-11	6.96107e-09	29.3965
77	NM_001024604	Ankrd28	3097	-12291	-	14	31842705	31842705	-	1.44344e-05	0.000449683	27.1958
78	NM_001024604	Ankrd28	3096	-11954	-	14	31842368	31842368	+	3.07033e-05	0.000835547	28.536
79	NM_001024618	Xirp2	5909	31056	+	2	67477056	67477056	-	6.15852e-08	4.62708e-06	29.3153
80	NM_001024618	Xirp2	5909	31056	+	2	67477056	67477056	-	6.15852e-08	4.62708e-06	29.3153
81	NM_001024618	Xirp2	5910	31085	+	2	67477085	67477085	-	1.38039e-08	1.28491e-06	28.7634
82	NM_001024618	Xirp2	5910	31085	+	2	67477085	67477085	-	1.38039e-08	1.28491e-06	28.7634
83	NM_001024717	Gal3st3	5206	-29	+	19	5298302	5298302	+	4.06102e-10	6.07063e-08	32.9464
84	NM_001024717	Gal3st3	5208	97	+	19	5298426	5298426	-	6.43275e-08	4.80429e-06	26.5452
85	NM_001024717	Gal3st3	5207	82	+	19	5298411	5298411	-	1.29073e-07	8.68974e-06	26.0702
86	NM_001024918	Rfx4	1044	-2775	+	10	84753273	84753273	-	4.30226e-15	2.44327e-12	-30.5554
87	NM_001025257	Vegfa	4568	-37507	-	17	46069883	46069883	-	1.74587e-06	7.79663e-05	25.7735
88	NM_001025382	Insyn2b	1318	791	+	11	34315611	34315611	-	3.03266e-08	2.52392e-06	32.4858
89	NM_001025388	Eno1b	4984	-28603	+	18	48016732	48016732	-	8.33053e-09	8.30193e-07	26.218
90	NM_001025565	Lhx9	466	2639	-	1	138839806	138839806	+	3.19048e-07	1.87558e-05	25.7312
91	NM_001025577	Maf	10707	18307	-	8	115688588	115688588	-	3.48821e-12	9.60571e-10	-26.3237
92	NM_001025577	Maf	10706	18670	-	8	115688225	115688225	+	3.51951e-11	7.2767e-09	27.3559
93	NM_001025577	Maf	10708	9277	-	8	115697618	115697618	-	8.56194e-09	8.50899e-07	36.8494
94	NM_001025590	Kcnj6	4296	21358	-	16	94835333	94835333	-	3.1455e-07	1.85376e-05	-31.8534
95	NM_001029873	Unc13a	10428	11199	-	8	71660559	71660559	-	1.27319e-06	5.9902e-05	28.6808
96	NM_001029873	Unc13a	10429	11194	-	8	71660564	71660564	+	4.94305e-05	0.00123082	25.7551
97	NM_001029878	Lonrf2	87	13314	-	1	38807902	38807902	+	7.6068e-07	3.90323e-05	29.1011
98	NM_001029878	Lonrf2	88	4701	-	1	38816515	38816515	+	4.89361e-05	0.00122119	26.456
99	NM_001029984	Fcrlb	574	5687	-	1	170907255	170907255	+	6.61206e-07	3.46585e-05	28.6887
100	NM_001029984	Fcrlb	573	6387	-	1	170906555	170906555	+	3.81039e-12	1.03572e-09	25.4656
101	NM_001030292	Kcnk15	6520	17002	+	2	163870750	163870750	-	8.62453e-24	1.96146e-20	38.7228
102	NM_001033042	Lrrc14b	2913	604	-	13	74363397	74363397	+	3.8503e-10	5.79146e-08	28.0139
103	NM_001033140	Sdhaf1	9545	-6482	-	7	30328856	30328856	+	2.79438e-05	0.000773961	25.4701
104	NM_001033149	Ttc9	2300	865	+	12	81632112	81632112	+	1.40209e-09	1.78507e-07	30.3448
105	NM_001033149	Ttc9	2301	877	+	12	81632124	81632124	+	1.23459e-11	2.92265e-09	31.3239
106	NM_001033149	Ttc9	2299	857	+	12	81632104	81632104	+	6.38088e-10	9.00639e-08	27.2557
107	NM_001033156	Fbxo33	2227	3804	-	12	59215680	59215680	+	5.3907e-07	2.91431e-05	31.2046
108	NM_001033162	Shcbp1l	494	335	+	1	153425542	153425542	-	4.61505e-11	9.2528e-09	37.7576
109	NM_001033162	Shcbp1l	493	216	+	1	153425423	153425423	+	1.23366e-09	1.59841e-07	28.6037
110	NM_001033162	Shcbp1l	492	168	+	1	153425375	153425375	+	4.24862e-07	2.38506e-05	34.1545
111	NM_001033186	Skap1	1718	37105	+	11	96501694	96501694	+	1.08812e-07	7.51785e-06	26.9739
112	NM_001033199	Clca4b	7150	-8675	-	3	144941203	144941203	-	8.93223e-10	1.21106e-07	40.7885
113	NM_001033199	Clca4b	7149	-8564	-	3	144941092	144941092	+	6.83211e-09	6.9792e-07	32.7223
114	NM_001033260	Stox1	890	-4658	-	10	62730756	62730756	-	1.62663e-05	0.000496731	26.2427
115	NM_001033275	Gxylt1	3767	22477	-	15	93252608	93252608	-	3.3293e-08	2.74106e-06	-30.3637
116	NM_001033320	NA	10604	4027	+	8	105694931	105694931	-	8.05893e-09	8.06453e-07	28.0359
117	NM_001033320	NA	10603	3819	+	8	105694723	105694723	+	6.53915e-15	3.55487e-12	29.2265
118	NM_001033322	Gucy1a2	10936	-32768	+	9	3499581	3499581	-	2.6049e-10	4.12217e-08	28.8442
119	NM_001033354	Iqsec3	9277	15005	-	6	121458674	121458674	+	1.78852e-19	2.28971e-16	-30.2225
120	NM_001033372	Gm648	11613	4	-	X	56549603	56549603	+	6.75604e-11	1.28724e-08	29.6988
121	NM_001033399	Gfod1	2683	-1635	-	13	43305806	43305806	-	2.63801e-12	7.51494e-10	37.4768
122	NM_001033436	Atxn7l1	2143	4150	+	12	33306663	33306663	-	1.14694e-06	5.49248e-05	32.3113
123	NM_001033436	Atxn7l1	2142	2727	+	12	33305240	33305240	-	4.22652e-12	1.13416e-09	39.2733
124	NM_001033436	Atxn7l1	2141	2688	+	12	33305201	33305201	-	4.9037e-10	7.15761e-08	30.5854
125	NM_001033440	NA	3281	-1309	-	14	77800276	77800276	+	2.17025e-07	1.35423e-05	31.7839
126	NM_001033471	Cpxcr1	11741	103186	+	X	116552128	116552128	-	3.38355e-06	0.000135066	28.2946
127	NM_001033477	NA	5908	-80744	+	2	67093090	67093090	-	1.11802e-11	2.67288e-09	-40.3259
128	NM_001033488	Mfsd2b	2042	341	-	12	4874019	4874019	+	7.26643e-07	3.75818e-05	25.8684
129	NM_001033535	Tnfaip8l3	11091	19335	-	9	54049077	54049077	-	2.71099e-09	3.14381e-07	27.6632
130	NM_001033547	Ccdc185	616	17617	-	1	182731564	182731564	+	1.04248e-16	8.19215e-14	32.399
131	NM_001033547	Ccdc185	617	17605	-	1	182731576	182731576	+	6.57749e-14	2.83316e-11	25.9052
132	NM_001033636	NA	14	2079	+	1	11266040	11266040	+	1.51744e-09	1.90929e-07	25.4814
133	NM_001033636	NA	15	65218	+	1	11329179	11329179	+	9.4647e-08	6.6664e-06	30.2342
134	NM_001033768	Pin1rt1	6083	1659	-	2	104714632	104714632	-	1.2193e-09	1.58193e-07	25.0761
135	NM_001033768	Pin1rt1	6082	1714	-	2	104714577	104714577	+	1.32587e-12	4.09834e-10	28.4908
136	NM_001033773	Ube2u	7372	67	+	4	100478932	100478932	+	7.22912e-14	3.07141e-11	30.9694
137	NM_001033874	Ak8	5646	455	+	2	28700614	28700614	-	1.39608e-21	2.45795e-18	-34.0116
138	NM_001033876	Kcnk9	3526	137529	-	15	72408751	72408751	-	0.000301673	0.00523471	25.1799
139	NM_001034037	1700024G13Rik	3105	8469	-	14	32379905	32379905	-	2.4112e-21	4.04618e-18	36.0114
140	NM_001034037	1700024G13Rik	3104	8470	-	14	32379904	32379904	+	1.33674e-10	2.3205e-08	28.5302
141	NM_001034037	1700024G13Rik	3103	8690	-	14	32379684	32379684	+	2.26027e-06	9.66856e-05	25.77
142	NM_001034103	Gm5941	11665	-95219	+	X	92394730	92394730	+	6.98858e-09	7.12235e-07	27.7414
143	NM_001034168	NA	7092	-4295	-	3	126947680	126947680	+	1.98111e-07	1.25302e-05	26.7492
144	NM_001034858	Armc2	808	-12783	-	10	42031164	42031164	+	5.87326e-11	1.14132e-08	36.1905
145	NM_001034858	Armc2	807	-12748	-	10	42031129	42031129	+	2.73713e-07	1.64868e-05	25.6109
146	NM_001034858	Armc2	806	-12734	-	10	42031115	42031115	+	5.61143e-07	3.01358e-05	25.174
147	NM_001034864	Gm4907	11565	260978	+	X	24153739	24153739	-	1.57189e-06	7.14273e-05	25.3759
148	NM_001034864	Gm4907	11566	260990	+	X	24153751	24153751	-	2.56312e-08	2.18662e-06	30.1577
149	NM_001034864	Gm4907	11567	261005	+	X	24153766	24153766	-	8.32398e-08	5.97484e-06	28.1286
150	NM_001034868	Mrgprx2	9665	-11359	-	7	48510628	48510628	+	1.72242e-08	1.5568e-06	26.6557
151	NM_001034871	Clpsl2	4461	-27	+	17	28549460	28549460	-	6.67296e-16	4.45435e-13	29.8102
152	NM_001034871	Clpsl2	4460	-4783	+	17	28544704	28544704	+	0.000228637	0.00419957	27.0952
153	NM_001034900	Zfp345	6315	-15638	-	2	150500700	150500700	+	4.81557e-12	1.27314e-09	33.7873
154	NM_001034900	Zfp345	6317	-15657	-	2	150500719	150500719	+	6.2118e-14	2.69123e-11	37.1937
155	NM_001034900	Zfp345	6316	-15645	-	2	150500707	150500707	+	2.51119e-10	3.99152e-08	31.1951
156	NM_001034900	Zfp345	6313	-15603	-	2	150500665	150500665	+	1.10094e-08	1.05852e-06	27.0918
157	NM_001034900	Zfp345	6314	-15633	-	2	150500695	150500695	+	5.85194e-08	4.43215e-06	25.1473
158	NM_001034900	Zfp345	6318	-15763	-	2	150500825	150500825	-	7.25997e-09	7.35795e-07	29.1907
159	NM_001034903	Mansc4	9375	166	-	6	147086867	147086867	+	3.25591e-10	5.00169e-08	31.1163
160	NM_001034963	Sorbs1	5331	-16813	-	19	40468210	40468210	+	6.35957e-10	8.98155e-08	26.8881
161	NM_001036684	Atp2b2	9234	62964	-	6	113828413	113828413	+	4.78624e-15	2.69595e-12	34.4883
162	NM_001037247	Defb36	6343	3152	+	2	152607477	152607477	+	1.94698e-08	1.72904e-06	33.4117
163	NM_001037502	Defb28	6341	10344	+	2	152528597	152528597	-	4.31093e-09	4.69395e-07	32.9266
164	NM_001037747	Card9	5607	2997	-	2	26356551	26356551	-	1.82734e-07	1.16963e-05	26.1977
165	NM_001037756	Brms1l	2198	97308	+	12	55933672	55933672	+	1.1783e-12	3.68223e-10	29.682
166	NM_001037756	Brms1l	2201	97749	+	12	55934113	55934113	-	9.34397e-10	1.25929e-07	32.8181
167	NM_001037756	Brms1l	2200	97728	+	12	55934092	55934092	-	1.04054e-07	7.23875e-06	33.0139
168	NM_001037756	Brms1l	2199	97489	+	12	55933853	55933853	+	1.68614e-05	0.000511766	26.2127
169	NM_001037906	Nell1	9677	-17054	+	7	49958296	49958296	-	2.24743e-12	6.51168e-10	25.4862
170	NM_001037906	Nell1	9676	-17085	+	7	49958265	49958265	-	2.12924e-10	3.45951e-08	25.0664
171	NM_001037907	Ripply2	11200	2799	+	9	87018334	87018334	-	5.80845e-10	8.29043e-08	-33.9361
172	NM_001037931	NA	3227	12986	-	14	67301726	67301726	+	3.63721e-12	9.95081e-10	27.0466
173	NM_001037931	NA	3228	6774	-	14	67307938	67307938	-	3.36988e-05	0.000900956	26.6448
174	NM_001037931	NA	3229	6251	-	14	67308461	67308461	+	5.39766e-08	4.13376e-06	27.2756
175	NM_001038613	Olfm1	5641	5458	+	2	28198549	28198549	-	8.81843e-15	4.65518e-12	29.0899
176	NM_001038676	Obox7	9422	170986	+	7	14830692	14830692	-	0.000292925	0.00511504	-28.3929
177	NM_001038676	Obox7	9421	-13557	+	7	14646151	14646151	-	0.000234163	0.00428016	27.7273
178	NM_001038701	Gabrb3	9685	61	+	7	57590577	57590577	+	4.04817e-07	2.28902e-05	29.5077
179	NM_001038701	Gabrb3	9686	263	+	7	57590779	57590779	-	4.43557e-11	8.93372e-09	25.8266
180	NM_001038887	P2rx7	8557	2223	+	5	122646132	122646132	+	1.79791e-12	5.35369e-10	35.7568
181	NM_001038887	P2rx7	8556	2213	+	5	122646122	122646122	+	4.0142e-09	4.4106e-07	29.3435
182	NM_001038887	P2rx7	8558	2237	+	5	122646146	122646146	+	3.6834e-10	5.56987e-08	31.8174
183	NM_001039074	Ldb3	3123	21197	-	14	34567411	34567411	-	3.06299e-17	2.66961e-14	32.9287
184	NM_001039074	Ldb3	3125	21075	-	14	34567533	34567533	+	2.19732e-09	2.62692e-07	35.6012
185	NM_001039074	Ldb3	3128	21064	-	14	34567544	34567544	-	8.98284e-06	0.000302866	28.4755
186	NM_001039074	Ldb3	3129	21003	-	14	34567605	34567605	-	6.58081e-09	6.75892e-07	36.9298
187	NM_001039074	Ldb3	3124	21119	-	14	34567489	34567489	+	7.84719e-07	4.00701e-05	29.3514
188	NM_001039074	Ldb3	3127	21065	-	14	34567543	34567543	+	4.86001e-08	3.78685e-06	31.185
189	NM_001039074	Ldb3	3126	21074	-	14	34567534	34567534	-	1.42367e-08	1.31959e-06	35.9045
190	NM_001039201	Hdhd2	5101	37203	+	18	76981619	76981619	-	7.51684e-12	1.88814e-09	34.289
191	NM_001039201	Hdhd2	5102	37236	+	18	76981652	76981652	-	3.50651e-09	3.93143e-07	31.6312
192	NM_001039201	Hdhd2	5100	37201	+	18	76981617	76981617	-	7.73034e-12	1.93724e-09	33.9248
193	NM_001039214	Mex3c	5076	29514	+	18	73602217	73602217	+	2.89698e-05	0.000797306	30.825
194	NM_001039352	Nolc1	5411	13272	+	19	46089117	46089117	-	2.38355e-06	0.000100998	26.0736
195	NM_001039472	Kif21b	449	1957	+	1	136133356	136133356	+	3.26986e-07	1.91473e-05	34.1928
196	NM_001039485	Piezo2	5052	133636	-	18	63253548	63253548	+	5.83744e-07	3.11601e-05	26.1618
197	NM_001039678	Urad	8853	-4203	-	5	147326642	147326642	+	1.18226e-06	5.63064e-05	28.6152
198	NM_001039678	Urad	8852	5374	-	5	147317067	147317067	+	1.17241e-05	0.000378485	26.7842
199	NM_001040611	Peg10	8901	181	+	6	4747485	4747485	-	6.97737e-09	7.11331e-07	29.3125
200	NM_001040654	Cdkn2a	7358	167	-	4	89282026	89282026	-	4.25568e-12	1.1404e-09	30.3106
201	NM_001040654	Cdkn2a	7357	189	-	4	89282004	89282004	-	1.22197e-13	4.84862e-11	32.2011
202	NM_001040654	Cdkn2a	7356	9861	-	4	89272332	89272332	+	9.30922e-19	1.06865e-15	31.2834
203	NM_001042502	Pitx2	7098	42695	+	3	129256625	129256625	-	6.25797e-06	0.000224625	27.3925
204	NM_001042502	Pitx2	7097	874	+	3	129214804	129214804	-	1.4831e-12	4.53358e-10	30.3273
205	NM_001042503	Trim71	11368	27255	-	9	114537115	114537115	-	2.45282e-06	0.000103336	25.6855
206	NM_001042503	Trim71	11369	15993	-	9	114548377	114548377	-	1.83303e-07	1.17285e-05	29.7325
207	NM_001042617	Cadps	3033	165	-	14	12822915	12822915	+	5.55829e-07	2.9907e-05	25.9234
208	NM_001042711	Amy2a5	7063	29453	-	3	113229247	113229247	-	7.4752e-09	7.5476e-07	25.9919
209	NM_001045526	Scimp	1519	195	-	11	70812367	70812367	+	1.24489e-17	1.17852e-14	26.9429
210	NM_001045526	Scimp	1520	191	-	11	70812371	70812371	+	3.12931e-13	1.1282e-10	28.8764
211	NM_001045526	Scimp	1521	143	-	11	70812419	70812419	-	1.1714e-11	2.78878e-09	28.6566
212	NM_001048143	Mon1b	10694	-12048	+	8	113623538	113623538	+	1.48786e-10	2.54625e-08	27.5722
213	NM_001076681	Lyrm9	1593	11312	+	11	78837905	78837905	-	1.46693e-07	9.69895e-06	29.9588
214	NM_001077364	Tsc22d3	11769	-24807	-	X	140625328	140625328	-	6.88295e-12	1.7457e-09	25.9846
215	NM_001077364	Tsc22d3	11770	-24933	-	X	140625454	140625454	-	1.14697e-13	4.58681e-11	28.1294
216	NM_001077407	Nrp2	150	-48084	+	1	62655233	62655233	-	0.000164298	0.00322586	27.1164
217	NM_001077509	Tnfrsf9	7752	-1173	+	4	150926826	150926826	-	1.55859e-05	0.000479437	-25.4109
218	NM_001077713	Sdhaf3	8905	105701	+	6	7061717	7061717	-	3.25285e-05	0.000875643	27.2474
219	NM_001077713	Sdhaf3	8904	-878	+	6	6955140	6955140	-	9.05985e-06	0.000305026	-27.8402
220	NM_001079932	Trim72	10004	-67	+	7	128004311	128004311	+	1.65936e-07	1.07832e-05	27.9293
221	NM_001080549	Hdx	11731	36847	-	X	111660233	111660233	-	4.84525e-09	5.19326e-07	-25.4595
222	NM_001080712	Gm7534	7564	7613	-	4	134195392	134195392	-	9.74905e-07	4.79574e-05	-30.6774
223	NM_001080798	Aff1	8281	44586	+	5	103799157	103799157	-	2.95138e-16	2.13687e-13	32.8117
224	NM_001080815	Gipr	9458	6852	-	7	19159276	19159276	-	1.47324e-06	6.76579e-05	35.4598
225	NM_001080942	Bsph2	9417	-4703	-	7	13575769	13575769	+	2.42485e-05	0.00068866	33.0196
226	NM_001080942	Bsph2	9416	37998	-	7	13533070	13533070	-	9.6248e-07	4.74428e-05	27.5996
227	NM_001080943	Zdhhc22	2356	16448	-	12	86972229	86972229	-	9.21496e-06	0.00030945	25.2304
228	NM_001080943	Zdhhc22	2355	16561	-	12	86972116	86972116	+	2.99514e-05	0.000818819	25.5101
229	NM_001080963	Plpp4	10013	59120	+	7	129316212	129316212	+	1.79444e-15	1.09775e-12	-31.1016
230	NM_001080963	Plpp4	10012	59103	+	7	129316195	129316195	+	1.40115e-11	3.26103e-09	-30.9706
231	NM_001080963	Plpp4	10014	59149	+	7	129316241	129316241	+	6.24231e-09	6.45861e-07	-27.765
232	NM_001081035	Nav3	1107	70977	-	10	109929243	109929243	-	3.30216e-14	1.53156e-11	28.7999
233	NM_001081035	Nav3	1106	71128	-	10	109929092	109929092	+	2.05488e-18	2.22169e-15	29.9666
234	NM_001081044	Mylk2	6373	749	+	2	152912099	152912099	-	5.37286e-08	4.11869e-06	33.907
235	NM_001081044	Mylk2	6376	799	+	2	152912149	152912149	-	1.12978e-05	0.00036689	27.4802
236	NM_001081044	Mylk2	6368	514	+	2	152911864	152911864	-	8.44564e-07	4.25727e-05	25.6698
237	NM_001081044	Mylk2	6369	535	+	2	152911885	152911885	+	8.70836e-16	5.67965e-13	32.7386
238	NM_001081044	Mylk2	6372	555	+	2	152911905	152911905	+	1.78967e-20	2.69027e-17	35.1776
239	NM_001081044	Mylk2	6367	498	+	2	152911848	152911848	-	7.66098e-11	1.43533e-08	32.9376
240	NM_001081044	Mylk2	6374	785	+	2	152912135	152912135	-	2.78011e-17	2.44957e-14	51.8688
241	NM_001081044	Mylk2	6375	787	+	2	152912137	152912137	-	4.47475e-07	2.49088e-05	25.1988
242	NM_001081044	Mylk2	6371	540	+	2	152911890	152911890	+	1.73618e-16	1.31003e-13	32.1052
243	NM_001081044	Mylk2	6370	536	+	2	152911886	152911886	-	5.26528e-11	1.03778e-08	32.4958
244	NM_001081065	Zfp707	3556	5311	+	15	75974494	75974494	-	2.89464e-08	2.42555e-06	32.7343
245	NM_001081065	Zfp707	3557	5322	+	15	75974505	75974505	-	2.2899e-08	1.98953e-06	32.3304
246	NM_001081066	Dennd3	3530	-26380	+	15	73486180	73486180	-	1.73223e-05	0.000523178	26.633
247	NM_001081072	Slc27a6	5014	-56071	+	18	58500169	58500169	+	2.8065e-11	5.99223e-09	-27.4678
248	NM_001081099	Aunip	7567	-3398	+	4	134507601	134507601	-	9.99949e-13	3.18094e-10	30.977
249	NM_001081099	Aunip	7566	-3546	+	4	134507453	134507453	+	5.47027e-10	7.87098e-08	27.3858
250	NM_001081104	Chrna9	8117	8793	+	5	65975915	65975915	+	2.2362e-11	4.89902e-09	32.1911
251	NM_001081104	Chrna9	8120	8893	+	5	65976015	65976015	-	1.08155e-15	6.92776e-13	27.817
252	NM_001081104	Chrna9	8121	8895	+	5	65976017	65976017	-	6.54998e-21	1.04472e-17	36.3964
253	NM_001081104	Chrna9	8118	8795	+	5	65975917	65975917	+	2.04233e-08	1.80197e-06	25.5683
254	NM_001081104	Chrna9	8122	8947	+	5	65976069	65976069	-	2.89173e-18	3.04805e-15	31.8345
255	NM_001081104	Chrna9	8119	8876	+	5	65975998	65975998	-	8.89821e-17	7.10219e-14	30.863
256	NM_001081115	Nccrp1	9498	2156	-	7	28545099	28545099	-	2.82246e-16	2.04982e-13	39.9787
257	NM_001081133	Kif16b	6220	22229	-	2	142879236	142879236	+	4.35921e-06	0.000166778	33.7712
258	NM_001081133	Kif16b	6219	926125	-	2	141975340	141975340	-	7.02896e-14	3.00221e-11	25.5131
259	NM_001081134	Kcng1	6627	-4630	-	2	168273960	168273960	+	7.98237e-10	1.09724e-07	27.4149
260	NM_001081134	Kcng1	6626	589	-	2	168268743	168268743	+	2.07626e-07	1.30434e-05	32.9203
261	NM_001081137	Sis	6922	320803	-	3	72646064	72646064	-	0.000415499	0.00674113	25.2215
262	NM_001081159	S100z	2941	9642	-	13	95469014	95469014	+	3.01545e-10	4.67466e-08	-28.0897
263	NM_001081160	Mdga1	4478	13601	-	17	29874282	29874282	+	1.77156e-06	7.8935e-05	31.5695
264	NM_001081160	Mdga1	4477	35185	-	17	29852698	29852698	-	0.000252207	0.00453908	25.5432
265	NM_001081160	Mdga1	4476	35389	-	17	29852494	29852494	+	1.02287e-06	4.99807e-05	25.3167
266	NM_001081192	Hcn4	11112	10981	+	9	58834491	58834491	+	1.26515e-06	5.96051e-05	-25.3123
267	NM_001081209	Prdm14	22	-6135	-	1	13133297	13133297	+	8.70374e-08	6.20549e-06	28.4797
268	NM_001081209	Prdm14	23	-6285	-	1	13133447	13133447	-	3.49601e-12	9.62445e-10	30.8144
269	NM_001081209	Prdm14	21	347	-	1	13126817	13126817	+	1.71398e-07	1.10874e-05	28.2857
270	NM_001081209	Prdm14	20	444	-	1	13126720	13126720	-	1.85834e-09	2.26909e-07	26.0111
271	NM_001081235	Mn1	8324	717	+	5	111418881	111418881	+	1.49195e-11	3.4373e-09	26.662
272	NM_001081235	Mn1	8325	17204	+	5	111435368	111435368	-	2.12579e-05	0.000618821	27.5078
273	NM_001081236	2410131K14Rik	8479	53171	+	5	118298396	118298396	-	8.55593e-14	3.55848e-11	34.8978
274	NM_001081236	2410131K14Rik	8480	53173	+	5	118298398	118298398	-	8.38045e-11	1.55e-08	30.2745
275	NM_001081236	2410131K14Rik	8482	53203	+	5	118298428	118298428	-	1.0774e-11	2.59115e-09	28.0679
276	NM_001081236	2410131K14Rik	8481	53183	+	5	118298408	118298408	-	6.39706e-11	1.22829e-08	30.8562
277	NM_001081236	2410131K14Rik	8478	53161	+	5	118298386	118298386	-	2.54928e-12	7.29229e-10	32.669
278	NM_001081236	2410131K14Rik	8483	53225	+	5	118298450	118298450	+	6.93171e-12	1.75714e-09	28.2509
279	NM_001081243	Filip1	11187	-24567	-	9	80002448	80002448	-	8.63013e-12	2.13669e-09	29.709
280	NM_001081243	Filip1	11188	-24578	-	9	80002459	80002459	-	1.18628e-09	1.54469e-07	29.4357
281	NM_001081286	Fat1	10316	25086	+	8	44975292	44975292	+	5.92945e-14	2.58047e-11	28.7869
282	NM_001081295	Arhgef26	6906	-371432	+	3	61967345	61967345	-	6.69352e-06	0.000237292	25.4894
283	NM_001081295	Arhgef26	6908	1631	+	3	62340406	62340406	-	3.08687e-16	2.22829e-13	37.5873
284	NM_001081295	Arhgef26	6907	1604	+	3	62340379	62340379	-	8.25067e-16	5.43246e-13	39.9522
285	NM_001081316	Dsel	345	110204	-	1	111754715	111754715	-	1.13152e-10	2.01084e-08	30.1491
286	NM_001081316	Dsel	342	207499	-	1	111657420	111657420	-	1.97054e-12	5.80202e-10	35.139
287	NM_001081316	Dsel	344	110282	-	1	111754637	111754637	+	5.18876e-09	5.51253e-07	29.9827
288	NM_001081316	Dsel	343	110321	-	1	111754598	111754598	+	2.33984e-09	2.76888e-07	31.6525
289	NM_001081316	Dsel	346	110199	-	1	111754720	111754720	-	1.46003e-08	1.34826e-06	26.9267
290	NM_001081327	Hs3st2	9951	387	+	7	121392681	121392681	-	2.17903e-11	4.79225e-09	27.6352
291	NM_001081328	Chsy3	5016	87463	+	18	59262801	59262801	+	3.59117e-26	1.02092e-22	39.1554
292	NM_001081328	Chsy3	5015	-20437	+	18	59154903	59154903	+	1.95971e-06	8.58503e-05	26.6396
293	NM_001081337	Sipa1l2	10902	39204	-	8	125453507	125453507	-	3.45016e-13	1.23124e-10	28.4628
294	NM_001081337	Sipa1l2	10901	39323	-	8	125453388	125453388	+	8.82949e-12	2.17879e-09	33.354
295	NM_001081337	Sipa1l2	10904	-23140	-	8	125515849	125515849	-	9.06682e-11	1.65854e-08	25.3979
296	NM_001081337	Sipa1l2	10900	39339	-	8	125453372	125453372	+	8.32856e-15	4.42559e-12	35.3505
297	NM_001081337	Sipa1l2	10897	39371	-	8	125453340	125453340	+	9.4581e-15	4.95229e-12	39.3561
298	NM_001081337	Sipa1l2	10903	39172	-	8	125453539	125453539	-	5.62542e-10	8.05416e-08	26.3576
299	NM_001081337	Sipa1l2	10898	39370	-	8	125453341	125453341	-	6.23266e-16	4.19228e-13	30.7444
300	NM_001081337	Sipa1l2	10899	39361	-	8	125453350	125453350	+	1.21422e-14	6.23274e-12	35.6292
301	NM_001081338	L3mbtl1	6503	1215	+	2	162944678	162944678	-	6.98418e-07	3.63332e-05	30.4688
302	NM_001081351	Cped1	8931	24554	+	6	22010462	22010462	+	8.85931e-09	8.77126e-07	28.8767
303	NM_001081354	Mamld1	11638	3272	+	X	71053526	71053526	+	9.40369e-08	6.6331e-06	28.6274
304	NM_001081416	Fndc1	4334	83167	-	17	7721808	7721808	-	3.92942e-06	0.000153117	30.0323
305	NM_001081416	Fndc1	4335	83138	-	17	7721837	7721837	-	2.5113e-06	0.000105409	27.2489
306	NM_001081421	Galnt16	2291	46270	+	12	80565258	80565258	-	2.04719e-11	4.53427e-09	32.5287
307	NM_001081428	Fam184a	840	4296	-	10	53746614	53746614	-	1.35218e-10	2.34184e-08	33.934
308	NM_001081549	Rcan1	4277	-913	-	16	92467081	92467081	+	4.99358e-07	2.73001e-05	27.8035
309	NM_001081656	Neurl1b	4427	24341	+	17	26439304	26439304	-	8.58241e-06	0.000291736	28.0356
310	NM_001081656	Neurl1b	4428	24357	+	17	26439320	26439320	-	4.77309e-05	0.00119661	25.1505
311	NM_001081656	Neurl1b	4429	24364	+	17	26439327	26439327	-	9.39374e-08	6.62753e-06	30.4818
312	NM_001081672	Fam43b	7613	-2269	-	4	138398726	138398726	-	3.89325e-09	4.29627e-07	30.4753
313	NM_001081959	Klc1	2553	-12319	+	12	111746530	111746530	+	1.18863e-09	1.54692e-07	37.9455
314	NM_001081971	Ankrd63	6124	7911	-	2	118696053	118696053	-	8.2203e-10	1.12622e-07	25.7302
315	NM_001081984	Popdc2	4160	489	+	16	38362677	38362677	-	9.76525e-12	2.38294e-09	32.841
316	NM_001081984	Popdc2	4161	12004	+	16	38374192	38374192	-	1.06421e-05	0.000349242	30.3876
317	NM_001082535	Sppl2c	1800	20714	+	11	104207039	104207039	+	3.7649e-14	1.72222e-11	27.8802
318	NM_001082535	Sppl2c	1801	20715	+	11	104207040	104207040	-	3.01047e-08	2.50891e-06	27.1531
319	NM_001083121	Enah	613	-7546	-	1	182027525	182027525	+	1.24534e-13	4.92919e-11	30
320	NM_001083121	Enah	614	-7619	-	1	182027598	182027598	+	3.36216e-07	1.9597e-05	25.8408
321	NM_001083126	Lhx6	5770	6437	-	2	36097624	36097624	+	2.62738e-08	2.23276e-06	25.2148
322	NM_001083126	Lhx6	5768	6613	-	2	36097448	36097448	+	9.66268e-22	1.73923e-18	30.8778
323	NM_001083126	Lhx6	5769	6497	-	2	36097564	36097564	-	1.62072e-12	4.90003e-10	27.0624
324	NM_001083126	Lhx6	5771	2277	-	2	36101784	36101784	+	4.29685e-10	6.36702e-08	-25.0347
325	NM_001083342	Disp3	7729	-760	-	4	148288724	148288724	-	2.09535e-05	0.000611691	28.1001
326	NM_001085501	Ppp1r3d	6726	-36	-	2	178414498	178414498	-	4.42864e-17	3.75162e-14	27.6513
327	NM_001085501	Ppp1r3d	6725	234	-	2	178414230	178414230	+	1.28983e-15	8.09591e-13	28.6783
328	NM_001085511	4932429P05Rik	11661	2057	+	X	89754323	89754323	-	1.13322e-08	1.08567e-06	34.7689
329	NM_001085511	4932429P05Rik	11660	-141285	+	X	89610983	89610983	+	6.06118e-07	3.21952e-05	26.3804
330	NM_001085513	Fam131c	7700	-15425	+	4	141352767	141352767	+	5.97387e-09	6.22284e-07	29.5287
331	NM_001085513	Fam131c	7701	-15398	+	4	141352794	141352794	+	3.61496e-08	2.94117e-06	29.2065
332	NM_001085551	Btbd35f11	11439	149782	-	X	3293909	3293909	-	6.06769e-08	4.56861e-06	28.2884
333	NM_001098170	Pcdh10	6863	3466	+	3	45381862	45381862	+	1.17771e-09	1.5354e-07	26.9231
334	NM_001098203	NA	1563	1336	-	11	75166817	75166817	-	9.11354e-05	0.00201526	28.3553
335	NM_001098203	NA	1564	1317	-	11	75166836	75166836	-	1.73274e-05	0.000523265	32.1234
336	NM_001098203	NA	1565	1284	-	11	75166869	75166869	-	0.000110136	0.00234321	29.4454
337	NM_001098203	NA	1566	1274	-	11	75166879	75166879	-	0.000109267	0.00232826	27.3807
338	NM_001099299	Ajap1	7826	1407	-	4	153481424	153481424	+	3.53316e-08	2.88533e-06	27.3436
339	NM_001099299	Ajap1	7824	43347	-	4	153439484	153439484	+	6.36441e-08	4.7595e-06	28.9793
340	NM_001099299	Ajap1	7823	54865	-	4	153427966	153427966	-	9.19231e-12	2.26082e-09	36.3504
341	NM_001099299	Ajap1	7825	41874	-	4	153440957	153440957	-	0.000267141	0.00475517	26.5961
342	NM_001099299	Ajap1	7820	74784	-	4	153408047	153408047	+	2.43324e-07	1.49327e-05	26.4502
343	NM_001099299	Ajap1	7822	54866	-	4	153427965	153427965	+	2.67827e-17	2.37064e-14	37.9515
344	NM_001099299	Ajap1	7821	74640	-	4	153408191	153408191	-	1.85466e-10	3.07858e-08	32.3725
345	NM_001099299	Ajap1	7819	75289	-	4	153407542	153407542	-	0.000550363	0.0083938	26.4286
346	NM_001099299	Ajap1	7827	668	-	4	153482163	153482163	+	1.27623e-09	1.64541e-07	26.2351
347	NM_001099299	Ajap1	7818	90474	-	4	153392357	153392357	+	5.54735e-08	4.23331e-06	-25.8562
348	NM_001099299	Ajap1	7816	108722	-	4	153374109	153374109	+	1.04214e-12	3.30372e-10	39.886
349	NM_001099299	Ajap1	7817	108721	-	4	153374110	153374110	-	2.88987e-23	6.1798e-20	41.6458
350	NM_001099635	Myh3	1480	5946	+	11	67084244	67084244	+	1.66488e-06	7.49137e-05	25.0025
351	NM_001099635	Myh3	1482	6062	+	11	67084360	67084360	-	5.75626e-09	6.02538e-07	33.1255
352	NM_001099635	Myh3	1481	5962	+	11	67084260	67084260	+	1.55057e-12	4.71894e-10	37.2743
353	NM_001099636	Pnmal2	9445	2080	+	7	16946760	16946760	-	4.41562e-10	6.52706e-08	37.895
354	NM_001099636	Pnmal2	9444	2066	+	7	16946746	16946746	-	1.39468e-09	1.7775e-07	31.757
355	NM_001099636	Pnmal2	9443	2051	+	7	16946731	16946731	-	1.42257e-11	3.30405e-09	35.2359
356	NM_001099636	Pnmal2	9446	2097	+	7	16946777	16946777	-	4.08189e-08	3.26016e-06	32.5203
357	NM_001099738	Dnajc28	4269	7453	-	16	91611547	91611547	+	4.84464e-09	5.19326e-07	25.6788
358	NM_001099779	Pklr	6958	6697	+	3	89143318	89143318	-	1.5642e-05	0.000480856	26.9518
359	NM_001100187	Cyp4f37	4493	10321	+	17	32631638	32631638	-	3.25272e-06	0.00013064	25.3899
360	NM_001100187	Cyp4f37	4491	-24706	+	17	32596613	32596613	+	1.97412e-05	0.000582367	-27.0997
361	NM_001100187	Cyp4f37	4492	10302	+	17	32631619	32631619	-	1.28424e-07	8.65326e-06	28.0092
362	NM_001100458	Fam169a	2949	-589	+	13	97071054	97071054	+	3.66118e-05	0.000963723	26.7955
363	NM_001100458	Fam169a	2946	-1651	+	13	97069992	97069992	+	3.58139e-09	3.99823e-07	25.4626
364	NM_001100458	Fam169a	2947	-625	+	13	97071018	97071018	+	4.61372e-05	0.00116384	27.7083
365	NM_001100458	Fam169a	2948	-604	+	13	97071039	97071039	+	1.82673e-08	1.63775e-06	29.0005
366	NM_001101464	Foxi3	9085	9045	+	6	70965649	70965649	-	0.000365963	0.00610373	26.8671
367	NM_001101483	Slc35g2	11268	-9139	-	9	100580223	100580223	+	3.10401e-12	8.68744e-10	32.5829
368	NM_001101483	Slc35g2	11269	-10057	-	9	100581141	100581141	+	2.47246e-08	2.1222e-06	29.1882
369	NM_001101483	Slc35g2	11266	-9123	-	9	100580207	100580207	+	2.90866e-11	6.17896e-09	34.126
370	NM_001101483	Slc35g2	11267	-9125	-	9	100580209	100580209	+	4.52217e-07	2.51265e-05	25.2949
371	NM_001101483	Slc35g2	11264	1249	-	9	100569837	100569837	-	8.26381e-11	1.53312e-08	29.1579
372	NM_001101483	Slc35g2	11273	-10146	-	9	100581230	100581230	-	8.31998e-23	1.7074e-19	46.5307
373	NM_001101483	Slc35g2	11270	-10126	-	9	100581210	100581210	+	9.01815e-09	8.91094e-07	31.2818
374	NM_001101483	Slc35g2	11271	-10127	-	9	100581211	100581211	-	1.35398e-11	3.16803e-09	30.9424
375	NM_001101483	Slc35g2	11265	-9112	-	9	100580196	100580196	+	3.42307e-08	2.80678e-06	28.6256
376	NM_001101483	Slc35g2	11272	-10140	-	9	100581224	100581224	-	6.11401e-25	1.54298e-21	47.8048
377	NM_001101507	Clec2l	8983	-381	+	6	38662688	38662688	+	2.42849e-06	0.000102565	35.3849
378	NM_001101519	Cfap97d2	10196	454	+	8	13706341	13706341	-	1.6233e-07	1.05837e-05	28.22
379	NM_001102410	Kng2	4057	-12016	-	16	23041116	23041116	+	2.67661e-05	0.000746646	30.2016
380	NM_001102665	H2afb1	11744	475383	+	X	117490138	117490138	-	2.35351e-09	2.78301e-07	-33.297
381	NM_001102665	H2afb1	11743	110123	+	X	117124878	117124878	+	7.29653e-06	0.000254994	26.182
382	NM_001102665	H2afb1	11742	104469	+	X	117119224	117119224	+	6.12408e-05	0.00146301	25.1523
383	NM_001104551	Vmn2r99	4365	15082	+	17	19377215	19377215	+	1.7104e-07	1.10702e-05	-27.3469
384	NM_001104637	Vmn2r22	9281	-24597	-	6	123675231	123675231	-	1.63361e-11	3.72318e-09	-30.2892
385	NM_001104642	Vmn2r27	9282	-6610	-	6	124238393	124238393	-	4.65429e-13	1.59868e-10	27.5243
386	NM_001104927	Cyp2j8	7367	50833	-	4	96456554	96456554	-	5.72351e-06	0.000208659	26.3199
387	NM_001105181	Vmn2r68	9792	39434	-	7	85198271	85198271	+	3.61066e-08	2.93867e-06	27.4622
388	NM_001109743	Skor2	5099	4557	+	18	76860960	76860960	+	1.91118e-08	1.70101e-06	25.3665
389	NM_001109764	Ctnna2	9108	66559	-	6	77913109	77913109	-	9.08326e-06	0.000305633	25.8398
390	NM_001109764	Ctnna2	9107	66867	-	6	77912801	77912801	+	6.95699e-09	7.09552e-07	32.4535
391	NM_001110229	Celf2	5529	463	-	2	7080840	7080840	+	1.36302e-08	1.2713e-06	-31.8645
392	NM_001110229	Celf2	5530	458	-	2	7080845	7080845	+	3.76763e-06	0.000147938	-27.7377
393	NM_001110250	Gm14819	11571	140756	+	X	35544969	35544969	-	1.06954e-05	0.00035059	-26.8533
394	NM_001110250	Gm14819	11571	140756	+	X	35544969	35544969	-	1.06954e-05	0.00035059	-26.8533
395	NM_001110504	Capn1	5219	-10687	-	19	6026511	6026511	+	3.62258e-05	0.000955227	33.0634
396	NM_001110809	Gpatch4	6952	-380	+	3	88042726	88042726	+	1.6765e-09	2.08098e-07	25.0962
397	NM_001111015	Syn2	9241	583	+	6	115135483	115135483	-	1.40813e-08	1.30709e-06	35.9336
398	NM_001111015	Syn2	9240	548	+	6	115135448	115135448	+	3.8007e-06	0.000148996	26.9618
399	NM_001111016	Nav2	9669	9769	+	7	48968840	48968840	-	2.56633e-09	2.99908e-07	-28.6905
400	NM_001111016	Nav2	9670	23735	+	7	48982806	48982806	-	4.5744e-29	1.5962e-25	37.683
401	NM_001111022	Runx1	4288	-10346	-	16	92836419	92836419	+	2.33232e-07	1.44076e-05	27.129
402	NM_001111022	Runx1	4286	-10174	-	16	92836247	92836247	+	5.35114e-07	2.89697e-05	28.3365
403	NM_001111022	Runx1	4287	-10252	-	16	92836325	92836325	-	1.2654e-05	0.000402825	25.7071
404	NM_001111118	Rad51ap2	2076	131246	+	12	11587323	11587323	+	1.12022e-05	0.000364348	-25.4091
405	NM_001111118	Rad51ap2	2077	131247	+	12	11587324	11587324	-	1.11143e-08	1.06713e-06	-37.3525
406	NM_001111142	Lrrc73	4569	421	+	17	46254584	46254584	-	1.01004e-14	5.26268e-12	28.0266
407	NM_001111288	Sco2	3742	-561	-	15	89374378	89374378	-	5.51396e-12	1.43501e-09	28.0895
408	NM_001111288	Sco2	3743	-564	-	15	89374381	89374381	-	1.22564e-11	2.90503e-09	27.4259
409	NM_001111296	Sult2a1	9418	-70172	-	7	13907581	13907581	-	1.70353e-06	7.63935e-05	-28.5031
410	NM_001111304	Tbc1d9	10461	1483	+	8	83166833	83166833	-	9.30979e-05	0.00205082	26.8444
411	NM_001111304	Tbc1d9	10462	25040	+	8	83190390	83190390	-	4.0478e-08	3.23774e-06	27.4267
412	NM_001111331	Kcnip3	6174	-1087	-	2	127483585	127483585	+	1.31562e-12	4.07185e-10	27.2807
413	NM_001112739	Kcnc1	9645	1451	+	7	46397917	46397917	+	1.76491e-14	8.73483e-12	32.454
414	NM_001112739	Kcnc1	9644	1447	+	7	46397913	46397913	+	3.42944e-12	9.46545e-10	30.5966
415	NM_001112739	Kcnc1	9648	1465	+	7	46397931	46397931	+	1.34487e-12	4.15175e-10	30.3561
416	NM_001112739	Kcnc1	9646	1454	+	7	46397920	46397920	+	2.54422e-14	1.21381e-11	28.1302
417	NM_001112739	Kcnc1	9649	1472	+	7	46397938	46397938	+	1.53966e-16	1.17415e-13	36.4567
418	NM_001112739	Kcnc1	9652	1751	+	7	46398217	46398217	+	1.22245e-07	8.30055e-06	32.5247
419	NM_001112739	Kcnc1	9653	1752	+	7	46398218	46398218	-	7.05465e-09	7.17998e-07	33.3594
420	NM_001112739	Kcnc1	9647	1460	+	7	46397926	46397926	+	8.86739e-14	3.67165e-11	31.9522
421	NM_001112739	Kcnc1	9650	1581	+	7	46398047	46398047	-	5.24998e-07	2.84987e-05	26.5056
422	NM_001112739	Kcnc1	9651	1744	+	7	46398210	46398210	+	4.30399e-08	3.41497e-06	29.2809
423	NM_001112739	Kcnc1	9654	1780	+	7	46398246	46398246	-	1.02158e-09	1.35915e-07	36.4092
424	NM_001112798	Slc8a1	4717	-55222	-	17	81793608	81793608	+	3.41451e-11	7.09603e-09	-27.096
425	NM_001113204	Ncam1	11076	2125	-	9	49796945	49796945	+	6.2171e-14	2.69233e-11	32.3718
426	NM_001113204	Ncam1	11077	2120	-	9	49796950	49796950	+	1.37834e-14	6.97888e-12	32.4634
427	NM_001113360	Plch2	7857	-1024	-	4	155012007	155012007	-	6.05807e-09	6.29599e-07	28.5972
428	NM_001113379	Lrrc32	9826	5487	+	7	98499707	98499707	+	2.28445e-09	2.71263e-07	32.7852
429	NM_001113379	Lrrc32	9827	5542	+	7	98499762	98499762	+	4.61818e-10	6.79422e-08	39.0546
430	NM_001113379	Lrrc32	9829	5729	+	7	98499949	98499949	-	4.90201e-10	7.15623e-08	35.5061
431	NM_001113379	Lrrc32	9831	5755	+	7	98499975	98499975	-	5.05044e-10	7.34297e-08	35.232
432	NM_001113379	Lrrc32	9828	5718	+	7	98499938	98499938	-	6.09452e-19	7.24574e-16	47.2028
433	NM_001113379	Lrrc32	9830	5754	+	7	98499974	98499974	+	2.33291e-08	2.02109e-06	32.6485
434	NM_001113379	Lrrc32	9832	5793	+	7	98500013	98500013	+	1.19004e-05	0.000383062	25.1704
435	NM_001113406	Krtap11-1	4244	-5127	-	16	89576309	89576309	-	1.53477e-08	1.4092e-06	-25.3234
436	NM_001113406	Krtap11-1	4241	662	-	16	89570522	89570522	+	1.51978e-10	2.59094e-08	37.9008
437	NM_001113406	Krtap11-1	4243	640	-	16	89570544	89570544	+	4.86081e-06	0.000182658	27.0956
438	NM_001113406	Krtap11-1	4245	-45040	-	16	89616222	89616222	+	4.21572e-07	2.36961e-05	-25.5997
439	NM_001113406	Krtap11-1	4242	647	-	16	89570537	89570537	+	2.31461e-05	0.000663142	25.7737
440	NM_001113408	Ldb1	5409	1825	-	19	46043387	46043387	+	1.47913e-15	9.16463e-13	29.7689
441	NM_001113408	Ldb1	5410	1772	-	19	46043440	46043440	+	2.24021e-15	1.34576e-12	33.4719
442	NM_001113415	Ebf3	10080	4662	-	7	137309784	137309784	-	5.55901e-09	5.84613e-07	29.5933
443	NM_001113415	Ebf3	10079	4667	-	7	137309779	137309779	-	7.4282e-08	5.4319e-06	27.8317
444	NM_001113415	Ebf3	10078	4678	-	7	137309768	137309768	-	3.03032e-11	6.41626e-09	31.4646
445	NM_001113415	Ebf3	10076	4696	-	7	137309750	137309750	-	1.18334e-08	1.12533e-06	28.2526
446	NM_001113415	Ebf3	10075	5042	-	7	137309404	137309404	+	5.91576e-09	6.16789e-07	29.4681
447	NM_001113415	Ebf3	10077	4688	-	7	137309758	137309758	-	3.0129e-10	4.67144e-08	31.8738
448	NM_001113514	Itga9	11395	-17140	+	9	118694552	118694552	+	7.5283e-08	5.49263e-06	25.4099
449	NM_001113514	Itga9	11393	-22414	+	9	118689278	118689278	+	1.57885e-05	0.000484622	28.1222
450	NM_001113514	Itga9	11394	-22346	+	9	118689346	118689346	-	5.78006e-12	1.49461e-09	35.0344
451	NM_001113515	Col2a1	3820	-6233	-	15	98010956	98010956	-	1.06363e-09	1.40758e-07	25.2564
452	NM_001114125	Dab2ip	5762	-24514	+	2	35533944	35533944	+	9.07572e-06	0.000305411	27.0399
453	NM_001114140	Tcf20	3620	225	-	15	82911910	82911910	+	1.23417e-07	8.36603e-06	26.6881
454	NM_001114140	Tcf20	3619	466	-	15	82911669	82911669	+	2.20702e-06	9.47861e-05	27.484
455	NM_001114140	Tcf20	3621	213	-	15	82911922	82911922	+	2.53013e-09	2.96358e-07	28.2963
456	NM_001114347	Clasp2	11355	22206	+	9	113763677	113763677	+	2.48873e-06	0.000104593	26.242
[truncated: 11,366 more rows]

## Sheet: Table_S11_Comb_DEG_DMG
S.No	Feature name	Genes	logFC	Average expression	t	P-Value	adj.P-Value	q-value	B	Target row	Distance to feature	Feature strand	Chromosome	Start	End	Strand	Methylation difference
[truncated: 103 more rows]

[truncated: 1 more sheets: Table_S12_Unique_Comb_DMG_DEG]
